# Supplementary material for: Global Assessment of Emerging Contaminant Removal in Wastewater Treatment Plants: In Silico Hazard Screening and Risk Evaluation
Source: Toxics. 2024 Dec 25;13(1):6. doi: 10.3390/toxics13010006 (PMC11768813; doi:10.3390/toxics13010006)
Supplement: Supplementary file 1 [file toxics-13-00006-s001.zip]

Archive with 2 entries (2 files):
- Revised_S1_Rev_Final.xlsx
- Revised_S2_Rev_Final.pdf
