# Supplementary material for: Global Assessment of Emerging Contaminant Removal in Wastewater Treatment Plants: In Silico Hazard Screening and Risk Evaluation
Source: Toxics. 2024 Dec 25;13(1):6. doi: 10.3390/toxics13010006 (PMC11768813; doi:10.3390/toxics13010006)
Supplement: Supplementary file 1 [file toxics-13-00006-s001.zip › Revised_S1_Rev_Final.xlsx]

## Sheet: Title
Global Assessment of Emerging Contaminant Removal in Wastewater Treatment Plants: In Silico Hazard Screening and Risk Evaluation
Arianna Sgariboldi 1,2, Elena Posté 1,3, Nicola Chirico 1, Alessandro Sangion 4, Marco Evangelista 1,2, Cristiana Morosini 2, Andrea Re 1,5, Vincenzo Torretta 1 and Ester Papa 1,*
1Department of Theoretical and Applied Sciences, University of Insubria, via J.H. Dunant 3, 21100 Varese, Italy; 2Department of Science and High Technology, University of Insubria, via Valleggio 11, 22100 Como, Italy;
3 AIR CLEAN S.r.l., via Trento 37, 20017; 4ARC Arnot Research & Consulting, Toronto, Canada; 5Xylem Water Solutions Italia S.r.l., Via G. Rossini, 1/A, 20045 Lainate, Italy
e-mail: ester.papa@uninsubria.it
Table S1: information on water treatment plants and the related literature (76 WWTPs)
Table S2: chemical identifiers, quantification of the RE and PR (2034 records)
Table S3: chemical identifiers, QSAR predictions (245 chemicals)
Table S4: comparison of RE data in WWTP1 and WWTP2 (77 chemicals)
Table S5: heat map (distribution of molecules with potential risk (country, removal and treatment plant))
Table S6: hazard evaluation (77 chemicals)

## Sheet: Legend
Table S1
Authors	Authors of the paper
Year	Year of the paper
Title	Title of the paper
Reference	Citation of the paper in this study
WWTP (original literature description)	Reference of treatment plant mentioned in the paper
N° STAGES WWTP	N° STAGES WWTP (-999 = not specified)
N° STAGES BETWEEN SAMPLING POINTS (IN-OUT)	N° STAGES BETWEEN SAMPLING POINTS (IN-OUT)
WWTP DESCRIPTION	Description precess of treatment
TREATMENT	Level of treatment assigned in according to Section 2.2.3
Table S2
ID RECORDS	ID assigned to each records
ID CHEMICAL RAW	ID assigned from raw dataset to each unique chemicals
AUTHOR, YEAR	Author and year of the article where that data was found.
Reference plant	Reference of treatment plant mentioned in the paper
CLASS	Class of the substances
Name	Name of the substances
CAS NUMBER	Cas Number of the substances performed by Openbabel
SMILES	SMILE of the substances
SUPPLIER ANALYTICAL STANDARD
DATA FOR REMOVAL EFFICIENCY	Information about removal efficiency
REMOVAL EFFICIENCY (%) (MD=missing data)	data of removal efficiency
IN FOR RE	inflow concentration or quantity of the treatment plant
OUT FOR RE	outflow concentration or quantity of the treatment plant
U.M. IN AND OUT	unit of measurment concentration or quantity
MOLECULE IDENTIFICATION INDEX (0-1)	view chapter "Definition of the Quality Index " in Supplementary Material S2
RE DATA INDEX (0-1)	view chapter "Definition of the Quality Index " in Supplementary Material S2
GENERAL INFORMATION INDEX (0-4)	view chapter "Definition of the Quality Index " in Supplementary Material S2
QUALITY INDEX (0-6)	view chapter "Definition of the Quality Index " in Supplementary Material S2
QUALITY INDEX CLASS (QI)	view chapter "Definition of the Quality Index " in Supplementary Material S2
RE CLUSTER	RE class assigned
TREATMENT	Level of Treatment (WWTP1, WWTP2)
COUNTRY	country where the substance is found
CA	concentration measured for a chemical in a WWTP effluent
U.M. CA	unit of measurment concentration
Min EC50 mg/L	Minimum value of EC50 (Predicted value)
Min EC50 ng/L	Minimum value of EC50 (Predicted value)
PNEC EC50 da ng/L)	Predicted No –Effect-Concentrations (PNEC) - EC50/1000
CA/PNEC	Potential Risk
Min LC50 mg/L	Minimum value of LC50 (Predicted value)
Min LC50 ng/L	Minimum value of LC50 (Predicted value)
PNEC LC50	Predicted No –Effect-Concentrations (PNEC) - LC50/1000
CA/PNEC	Potential Risk
MAX	Maximum between PR calculated by EC50 and LC50
Table S3	Table with unique molecules after analysis of QI(so notQIlow)
ID CHEMICAL RAW	ID assigned from raw dataset (251 unique substances)
ID 245	ID assigned after deletion of molecules with QI low (just 245 substances)
CLASS	Class of the substances
Name	Name of the substances
CAS NUMBER	Cas Number of the substances performed by Openbabel
CANONICAL SMILES	Canonical Smiles of the substances performed by Openbabel
RE WWTP1	Removal efficiency for WWTP1 assigned by consensous (Section 2.2.2)
RE WWTP2	Removal efficiency for WWTP2 assigned by consensous (Section 2.2.2)
Persistence	Classification of Persistence
BIOWIN 2	Model Fast Biodegradation probability prediction - QSAR Toolbox 4.4.1
AD_BIOWIN 2	Applicability Domain calculated using in house R scripts (1=inside AD, 2= outside AD)
BIOWIN 6	Model Fast Biodegradation probability prediction - QSAR Toolbox 4.4.1
AD_BIOWIN 6	Applicability Domain calculated using in house R scripts ( 1=inside AD, 2= outside AD)
BIOWIN 3	Model Ultimate Biodegradation probability prediction- QSAR Toolbox 4.4.1
AD_BIOWIN 3	Applicability Domain calculated using in house R scripts ( 1=inside AD, 2= outside AD)
ECHA UBA2023 Biowin3 e Biowin6	Comparison of threshold values for BioWin 6 and BioWin 3 according to the criteria in Table 2
ECHA UBA2023 Biowin 3 e Biowin2	Comparison of threshold values for BioWin 2 and BioWin 3 according to the criteria in Table 2
AD_CONSENSUS	Appplicability domain consensius
Classification for model L1-Regulatory - Persistence	Results of comparision of threshold - Table 2 - "pP or vpP = Potentially Persistence or potentially very persistence, npP= not potentially persistence" (RED= outside AD)
Bioaccumulation	Classification of Bioaccumulative
KOWWIN (EXT)	KOWWIN model prediction values - EPISUITE
KOWWIN (EXP)	KOWWIN model exsperimental values- EPISUITE
AD_KOWWIN	Applicability Domain calculated using in house R scripts ( 1=inside AD, 2= outside AD)
LogP	LogP prediction - OPERA
OPERA - LogP_predRange	Prediction value range
OPERA - AD_LogP	LogP model information about applicability domain
OPERA - AD_index_LogP	LogP model information about applicability domain
OPERA - Conf_index_LogP	LogP model information about applicability domain
AD_LogP	Applicability Domain consensous (1= inside AD, 2=outside AD) - Section QSAR Predictions
everage (OPERA and EPI) IF NOT EXIST EXP	Average between LogP and KOWWIN
Classification for model L1-Regulatory - Bioaccumulation	Results of comparision of threshold - Table 2 - "B = Bioaccumulation, nB = not Bioaccumulation, npB= not potentially Bioaccumulation, pB= potentially Bioaccumulation, OUT OF AD = all prediction are out of AD"
Mobility	Classification of Mobility
Soil Koc	Soil Koc model prediction -QSARME-Profiler
Soil Koc Prediction interval	Prediction value range
WARNING_SoilKoc	Warning - predicted value (outside structural and/or prediction interval AD) NA= not worning, NaN = the model does not predict
WARNING_SoilKoc	** = Exceeding the Maximum Prediction Range of the Model , * = Below the Minimum Prediction Range of the Model, NA= not worning, NaN = the model does not predict
AD_Soil Koc	Applicability Domain as provided by QSARMEProfiler (1=inside AD 2=outside AD)
KOCWIN from MCI_EST	KOCWIN model prediction value- EPISUITE
KOCwin from MCI_EXP	KOCWIN model experimental value- EPISUITE
Classificaion_EXP	Classification followed threshold per experimental value
AD_KOCWIN from MCI	Applicability Domain calculated using in house R scripts ( 1=inside AD, 2= outside AD)
Classification L1 - Regulatory - Mobility - UBA	Results of comparision of threshold (Conservative) - Table 2 " M =Mobile, npM =not potentially Mobile, OUT OF AD = all prediction are outside AD, pM=potentially mobile, pvM=potentially very mibile, vM= very mobile, -- = out of domain for EPISuite and QSAR-MEprofiler does not predict"
Classification L1 - Regulatory - Mobility - EC 2021	Results of comparision of threshold - Table 2 " M =Mobile, npM =not potentially Mobile, OUT OF AD = all prediction are outside AD, pM=potentially mobile, pvM=potentially very mibile, vM= very mobile, -- = out of domain for EPISuite and n QSAR-MEprofiler does not predict"
Toxocity	Classification of Toxicity
T fish ->	Classification of Toxicity in fish
4.3 P. Promeleas Mod.1	4.3 P. Promeleas Mod.1 prediction values [mg/L]- QSAR-ME Profiler
4.4 P. Promeleas Mod.2	4.4 P. Promeleas Mod.2 prediction values [mg/L]- QSAR-ME Profiler
5.3 O.mykiss	5.3 O.mykiss prediction values [mg/L]- QSAR-ME Profiler
5.4 P. Promeleas Mod.4	5.4 P. Promeleas Mod.4 prediction values [mg/L]- QSAR-ME Profiler
4.5 P. Promeleas Mod.3	4.5 P. Promeleas Mod.3 prediction values [mg/L]- QSAR-ME Profiler
WARNING_4.3 P. Promeleas Mod.1	** = Exceeding the Maximum Prediction Range of the Model , * = Below the Minimum Prediction Range of the Model, NA= not worning, NaN = the model does not predict
AD_ 4.3 P. Promeleas Mod.1	Applicability Domain as provided by QSARMEProfiler (1=inside AD 2=outside AD)
WARNING_4.4 P. Promeleas Mod.2	** = Exceeding the Maximum Prediction Range of the Model , * = Below the Minimum Prediction Range of the Model, NA= not worning, NaN = the model does not predict
AD_4.4 P. Promeleas Mod.2	Applicability Domain as provided by QSARMEProfiler (1=inside AD 2=outside AD)
WARNING_5.3 O.mykiss	** = Exceeding the Maximum Prediction Range of the Model , * = Below the Minimum Prediction Range of the Model, NA= not worning, NaN = the model does not predict
AD_5.3 O.mykiss	Applicability Domain as provided by QSARMEProfiler (1=inside AD 2=outside AD)
WARNING_5.4 P. Promeleas Mod.4	** = Exceeding the Maximum Prediction Range of the Model , * = Below the Minimum Prediction Range of the Model, NA= not worning, NaN = the model does not predict
AD_5.4 P. Promeleas Mod.4	Applicability Domain as provided by QSARMEProfiler (1=inside AD 2=outside AD)
WARNING_4.5 P. Promeleas Mod.3	** = Exceeding the Maximum Prediction Range of the Model , * = Below the Minimum Prediction Range of the Model, NA= not worning, NaN = the model does not predict
AD_4.5 P. Promeleas Mod.3	Applicability Domain as provided by QSARMEProfiler (1=inside AD 2=outside AD)
AD_Consensous	Applicability Domain consensous (1 =inside AD 2=outside AD)
Classification T in fish	Classification followed threshold - Table 2 (Red= outside AD) pT-f (potential Toxic in fish ), npT-f (no potential Toxic in fish)
Value classification pT-f	Corresponding Value Used for Classification pT-f ( missing value for outside AD or npT-f)
T algea ->	Classification of Toxicity in algea
4.1 P. subcapita Mod.1	4.1 P. subcapita Mod.1 prediction values [mg/L]- QSAR-ME Profiler
5.1 P. Subcapita Mod.2	5.1 P. Subcapita Mod.2 prediction values [mg/L]- QSAR-ME Profiler
WARNING_4.1 P. subcapita Mod.1	** = Exceeding the Maximum Prediction Range of the Model , * = Below the Minimum Prediction Range of the Model, NA= not worning, NaN = the model does not predict
AD_4.1 P. subcapita Mod.1	Applicability Domain as provided by QSARMEProfiler (1=inside AD 2=outside AD)
WARNING_5.1 P. Subcapita Mod.2	** = Exceeding the Maximum Prediction Range of the Model , * = Below the Minimum Prediction Range of the Model, NA= not worning, NaN = the model does not predict
AD_5.1 P. Subcapita Mod.2	Applicability Domain as provided by QSARMEProfiler (1=inside AD 2=outside AD)
AD_Consensous	Applicability Domain consensous (1=inside AD 2=outside AD)
Classification T in algea	Classification followed threshold - Table 2 (Red= outside AD) pT-a (potential Toxic in algea ), npT-a (no potential Toxic in algea)
Value classification pT-a	Corresponding Value Used for Classification pT-a ( missing value for outside AD or npT-a)
T Daphnia->	Classification of Toxicity in Daphnia
4.2 D.magna Mod.1	4.2 D.magna Mod.1 prediction values [mg/L]- QSAR-ME Profiler
5.2 D.magna Mod.2	5.2 D.magna Mod.2 prediction values [mg/L]- QSAR-ME Profiler
WARNING_4.2 D.magna Mod.1	** = Exceeding the Maximum Prediction Range of the Model , * = Below the Minimum Prediction Range of the Model, NA= not worning, NaN = the model does not predict
AD_4.2 D.magna Mod.1	Applicability Domain as provided by QSARMEProfiler (1=inside AD 2=outside AD)
WARNING_5.2 D.magna Mod.2	** = Exceeding the Maximum Prediction Range of the Model , * = Below the Minimum Prediction Range of the Model, NA= not worning, NaN = the model does not predict
AD_5.2 D.magna Mod.2	Applicability Domain as provided by QSARMEProfiler (1=inside AD 2=outside AD)
AD_Consensous	Applicability Domain consensous (1=inside AD 2=outside AD)
Classification T in Daphnia	Classification followed threshold - Table 2 (Red= outside AD) pT-d (potential Toxic in Daphnia ), npT-d (no potential Toxic in Daphnia)
Value classification pT-d	Corresponding Value Used for Classification pT-d ( missing value for outside AD or npT-Daphnia)
T Consensous->
Consensous Classificaion	Classification followed threshold - Table 2 (Red= outside AD) pT (potential Toxic ) or npT (no potential toxic)
Minimum Prediction value for pT	Corresponding Value Used for Classification pT( missing value for outside AD or npT)
Information about trophic level of pT prediction value	Corresponding Trophic level Used for Classification pT
L2 - Additional Model
GHLI	GHLI model prediction values
Prediction interval_GHLI	prediction interval of predicted values
WARNING_GHLI	Warning - predicted value (outside structural and/or prediction interval AD)
WARNING_GHLI	** = Exceeding the Maximum Prediction Range of the Model , * = Below the Minimum Prediction Range of the Model, NA= not worning, NaN = the model does not predict
AD_GHLI	Applicability Domain as provided by QSARMEProfiler (1=inside AD 2=outside AD)
PBT Index	PBT Index model prediction values
Prediction interval_PBT Index	prediction interval of predicted values
WARNING_PBT Index	Warning - predicted value (outside structural and/or prediction interval AD)
WARNING_PBT Index	** = Exceeding the Maximum Prediction Range of the Model , * = Below the Minimum Prediction Range of the Model, NA= not worning, NaN = the model does not predict
AD_PBT Index	Applicability Domain as provided by QSARMEProfiler (1=inside AD 2=outside AD)
Classification -L2-Additional -GHLI	Classification followed threshold GHLI >1 = Potentially Persistence (pP*), if GHLI >= 1 =not potentially persistence (npP*) RED=outAD .Bibliography: Gramatica, P. and Papa, E. Screening and Ranking of POPs for Global Half-Life: QSAR Approaches for Prioritization Based on Molecular Structure. Environ. Sci. Technol., 2007, 41, 28332839. DOI: 10.1021/es061773b
Classification L2-Additional PBT Index	Classification followed threshold PBT Index >1.5 = Potentially PBT (pPBT*), if PBTIndex >= 1.5 =not potentially PBT (npPBT*) red=outAD Bibliography: Papa E. and Gramatica P., QSPR as a support for the EU REACH regulation and rational design of environmentally safer chemicals: PBT identification from molecular structure, Green Chem. 2010, 12, 836-843 (Hot Article) DOI: 10.1039/B923843C
LogBCF	prediction interval of predicted values
WARNING_LogBCF	Warning - predicted value (outside structural and/or prediction interval AD)
AD_LogBCF	Applicability Domain as provided by QSARMEProfiler (1=inside AD 2=outside AD)
Classification L2-Additional LogBCF	Classification followed threshold - Table 2 - "pB = Potentially Bioaccumulative, npB= not potentially Bioaccumulative" (RED= outside AD)
CERAPP_Bind_pred	CERAPP ER Binder model predicted values
OPERA - AD_CERAPP_Bind	LogP model information about applicability domain
OPERA - AD_index_CERAPP_Bind	LogP model information about applicability domain
OPERA - Conf_index_CERAPP_Bind	LogP model information about applicability domain
AD_Blind - CERAPP	Applicability Domain consensous (1= inside AD, 2=outside AD) - Section QSAR Predictions
CoMPARA_Bind_pred	CERAPP AR Binder model predicted values
OPERA - AD_CoMPARA_Bind	LogP model information about applicability domain
OPERA - AD_index_CoMPARA_Bind	LogP model information about applicability domain
OPERA - Conf_index_CoMPARA_Bind	LogP model information about applicability domain
AD_Blind - CoMPARA	Applicability Domain consensous (1= inside AD, 2=outside AD) - Section QSAR Predictions
Log RP _ANSA	Log RP ANSA model predicted values
Prediction interval_Log RP _ANSA	predicted interval of predicted values
WARNING_Log RP _ANSA	Warning - predicted value (outside structural and/or predicted interval AD)
WARNING_Log RP _ANSA	** = Exceeding the Maximum Prediction Range of the Model , * = Below the Minimum Prediction Range of the Model, NA= not worning, NaN = the model does not predict
AD_Log RP_ANSA	Applicability Domain as provided by QSARMEProfiler (1=inside AD 2=outside AD)
Classification_Log RP_ANSA	Classification followed threshold - Table 2 (Red= outside AD)
Log RP_ FITC	Log RP FITC model predicted values
Prediction interval_Log RP_ FITC	prediction interval of predicted values
WARNING_Log RP_ FITC	Warning - predicted value (outside structural and/or predicted interval AD)
WARNING_Log RP_ FITC	** = Exceeding the Maximum Prediction Range of the Model , * = Below the Minimum Prediction Range of the Model, NA= not worning, NaN = the model does not predict
AD_Log RP_FITC	Applicability Domain as provided by QSARMEProfiler (1=inside AD 2=outside AD)
Classification_Log RP_FITC	Classification followed threshold - Table 2 (Red= outside AD)
Log RP_RLBA	Log RP FRLBA model predicted values
Prediction interval_Log RP_RLBA	prediction interval of predicted values
WARNING_Log RP_RLBA	Warning - predicted value (outside structural and/or prediction interval AD)
WARNING_Log RP_RLBA	** = Exceeding the Maximum Prediction Range of the Model , * = Below the Minimum Prediction Range of the Model, NA= not worning, NaN = the model does not predict
AD_Log RP_RLBA	Applicability Domain as provided by QSARMEProfiler (1=inside AD 2=outside AD)
Classification_Log RP_RLBA	Classification followed threshold - Table 2 (Red= outside AD)
Strong	N° of value classification as Strong inside AD
Moderate	N° of value classification as Moderate inside AD
Weak	N° of value classification as Weak inside AD
If data was correction to domain analysis	x = at least one piece of data outside the domain deleted by the consensus, NA = all predicted values are inside the AD
Classification consensous_COMPARA E CERAPP	Recap classification COMPARA e CERAPP inside AD
Classification_ h4TTR_Consensous	Classification was based on the frequency of classification among the three H4TTR models inside AD
Table S4
Confusion matrix
ID RAW	ID assigned from raw dataset
CANONICAL SMILES	Canonical Smile substances with data in WWTP1 and WWTP2
RE WWTP1	Removal Efficiency in WWTP1
RE WWTP2	Removal Efficiency in WWTP1
Table S5
Heat map (green = no data, Red = maximum data)
Heat map: distribution of molecules with potential risk (country, removal and treatment plant)
Table S6
Compunds	Name of compunds
Info Found	site where the hazard information was found
Hazard	Class of hazard
Reference	Link of site where the hazard informazion was found
PMT/PBT Assessment (this study)	Classification according to QSAR model predictions

## Sheet: Table S1
Authors	Year	Title	Reference	WWTP (original literature description)	N° STAGES WWTP	N° STAGES BETWEEN SAMPLING POINTS (IN-OUT)	WWTP DESCRIPTION	TREATMENT
Afonso-Olivares C., Sosa-Ferrera Z., Santana-Rodríguez J.J.	2017	Occurrence and environmental impact of pharmaceutical residues from conventional and natural wastewater treatment plants in Gran Canaria (Spain)	(Afonso-Olivares et al., 2017)	WWTP1	8	7	(1) grinding; (2) de-sanding-greaseremoval; (3) primary decanter; (4) biological reactor (conventional activated sludge); (5)second clarifier; (6) chlorinated; (7) microfiltration; (8) reverse osmosis	WWTP2
				WWTP2	4	3	(1) grinding; (2) Imhoff tank; (3) vertical flow wetland; (4) horizontal flow wetland	WWTP1
Al-Mashaqbeh O., Alsafadi D., Dalahmeh S., Bartelt-Hunt S., Snow D.	2019	Removal of selected pharmaceuticals and personal care products in wastewater treatment plant in Jordan	(Al-Mashaqbeh et al., 2019)	-	5	3	(1) grit and sulfide removal; (2) primary settling; (3) activated sludge; (4) secondary settling; (5) chlorination (3 parallel treatment trains)	WWTP1
Archer E., Petrie B., Kasprzyk-Hordern B., Wolfaardt G.	2017	The fate of pharmaceuticals and personal care products (PPCPs), endocrine disrupting contaminants (EDCs), metabolites and illicit drugs in a WWTW and environmental waters	(Archer et al., 2017)	WWTP	6 and 5	5 and 4	3 modules with: (1) anaerobic tank; (2) anoxic tank; (3) aerobic tank; (4) secondary clarifier. 1 module with: (1) pre-anoxic tank; (2) oxic (nitrification) tank; (3) clarifier + grit screens (influent) and chlorination (effluent)	WWTP1
Du J., Fan Y., Qian X.	2015	Occurrence and behaviour of pharmaceuticals in sewage treatment plants in eastern China	(Du et al., 2015)	STP-A	4	4	(1) primary settling; (2) anaerobic/anoxic/oxic activated sludge; (3) secondary settling; (4) sand filtration	WWTP2
				STP-B	3	3	(1) primary settling; (2) oxidation ditch activated sludge; (3) secondary settling	WWTP1
				STP-C	3	3	(1) primary settling; (2) anoxic/oxic activated sludge; (3) secondary settling	WWTP1
Ejhed H., Fång J., Hansen K., Graae L., Rahmberg M., Magnér J., Dorgeloh E., Plaza G.	2018	The effect of hydraulic retention time in onsite wastewater treatment and removal of pharmaceuticals, hormones and phenolic utility substances	(Ejhed et al., 2018)	FACILITY A	-999	-999	(1) (2) (3) settling tank I-II-III; (4) (5) fixed bed reactor I-II; (6) settling tank with phosphorous trap	WWTP1
				FACILITY B	-999	-999	(1) (2) settling tank I-II; (3) trickling filter (biofilter)	WWTP1
				FACILITY C	-999	-999	(1) (2) settling tank I-II; (3) fluidized bed biological reactor; (4) settling tank III	WWTP1
Fernández-López C., Guillén-Navarro J.M., Padilla J.J., Parsons J.R.	2016	Comparison of the removal efficiencies of selected pharmaceuticals in wastewater treatment plants in the region of Murcia, Spain	(Fernandez-Lopez et al., 2016)	AL	8	8	(1) pre-treatment; (2) primary clarifier; (3) activated sludge double stage; (4) secondary sedimentation; (5) lamination; (6) coagulation-flocculation; (7) sand filters; (8) UV disinfection	WWTP2
				LH	8	8	(1) pre-treatment; (2) primary clarifier; (3) activated sludge double stage; (4) secondary sedimentation; (5) lamination; (6) coagulation-flocculation; (7) sand filters; (8) UV disinfection	WWTP2
				MN	8	8	(1) pre-treatment; (2) primary clarifier; (3) activated sludge double stage; (4) secondary sedimentation; (5) lamination; (6) coagulation-flocculation; (7) sand filters; (8) UV disinfection	WWTP2
				CB	5	5	(1) pre-treatment; (2) primary clarifier; (3) conventional activated sludge; (4) secondary sedimentation; (5) chlorination	WWTP1
				ME	5	5	(1) pre-treatment; (2) primary clarifier; (3) conventional activated sludge; (4) secondary sedimentation; (5) chlorination	WWTP1
				SP	4	4	(1) pre-treatment; (2) extended aeration activated sludge; (3) membrane module (4) UV disinfection	WWTP2
				Ca	4	4	(1) pre-treatment; (2) extended aeration activated sludge; (3) membrane module (4) UV disinfection	WWTP2
				CC	6	6	(1) pre-treatment; (2) extended aeration activated sludge; (3) secondary sedimentation; (4) coagulation-flocculation; (5) sand filters; (6) UV disinfection	WWTP2
				PL	6	6	(1) pre-treatment; (2) extended aeration activated sludge; (3) secondary sedimentation; (4) coagulation-flocculation; (5) sand filters; (6) UV disinfection	WWTP2
				SJ	6	6	(1) pre-treatment; (2) extended aeration activated sludge; (3) secondary sedimentation; (4) coagulation-flocculation; (5) sand filters; (6) UV disinfection	WWTP2
				Y	6	6	(1) pre-treatment; (2) extended aeration activated sludge; (3) secondary sedimentation; (4) coagulation-flocculation; (5) sand filters; (6) UV disinfection	WWTP2
				Ci	7	7	(1) pre-treatment; (2) extended aeration activated sludge; (3) secondary sedimentation; (4) coagulation-flocculation; (5) sand filters; (6) UV disinfection; (7) Chlorination	WWTP2
Gaffney V.J., Cardoso V.V., Cardoso E., Teixeira A.P., Martins J., Benoliel M.J., Almeida C.M.M.	2017	Occurrence and behaviour of pharmaceutical compounds in a Portuguese wastewater treatment plant: Removal efficiency through conventional treatment processes	(Gaffney et al., 2017)	-	8	6	(1) screening/sieving; (2) desanding and degreasing; (3) primary clarifier; (4) equalization tank; (5) biological treatment (anaerobic/anoxic/aerobic); (6) secundary clarifier; (7) sand filters; (8) UV disinfection	WWTP2
Gao J., Huang J., Chen W., Wang B., Wang Y., Deng S., Yu G.	2016	Fate and removal of typical pharmaceutical and personal care products in a wastewater treatment plant from Beijing: a mass balance study	(Gao et al., 2016)	-	3	3	(1) primary clarifier; (2) anaerobic+anoxic+oxic; (3) secondary clarifier	WWTP1
Golovko O., Kumar V., Fedorova G., Randak T., Grabic R.	2014	Removal and seasonal variability of selected analgesics/anti-inflammatory, anti-hypertensive/cardiovascular pharmaceuticals and UV filters in wastewater treatment plant	(Golovko et al., 2014)	-	-999	-999	Biological activated sludge process with partial nitrification and thermophile anaerobic sludge stabilization	WWTP1
Golovko O., Kumar V., Fedorova G., Randak T., Grabic R.	2014	Seasonal changes in antibiotics, antidepressants/psychiatric drugs, antihistamines and lipid regulators in a wastewater treatment plant	(Golovko et al., 2014)	-	-999	-999	Biological activated slusge process with partial nitrification and thermophile anaerobic sludge stabilization	WWTP1
Ivanová L., Fáberová M., Mackuľak T., Grabic R., Bodíka I.	2017	Estimation of amount of selected pharmaceuticals sorbed onto digested sludge from wastewater treatment plant Bratislava-Petržalka	(Ivanová et al., 2017)	-	-999	-999	Mechanical and biological stages: RAnDN, regeneration, anaerobic zone, denitrification, nitrification	WWTP1
Kosma C.I., Lambropoulou D.A., Albanis T.A.	2014	Investigation of PPCPs in wastewater treatment plants in Greece: Occurrence, removal and environmental risk assessment	(Kosma et al., 2014)	IOANNINA CITY	8	8	(1) grit removal; (2) primary sedimentation; (3) anaerobic tank; (4) denitrification; (5) nitrification with activated sludge; (6) secondary sedimentation; (7) sand filter; (8) chlorination	WWTP2
				IOANNINA HOSPITAL	5	5	(1) grit removal; (2) mix tank; (3) aeration tank (activated sludge); (4) sedimentation; (5) chlorination	WWTP1
				ARTA	5	5	(1) screen and grit removal; (2) phosphorous removal (biological+FeCl3); (3) nitrification+denitrification (activated sludge); (4) secondary sedimentation; (5) chlorination+dechlorination	WWTP1
				PREVEZA	5	5	(1) screen and grit removal; (2) biological phosphorous removal ; (3) nitrification+denitrification (activated sludge)+addition of PACl; (4) secondary sedimentation; (5) disinfection	WWTP1
				AGRINIO	7	7	(1) solid and grit removal; (2) pro-anoxic tank; (3) biological phosphorous removal; (4) conventional activated sludge; (5) secondary sedimentation; (6) sand filtration; (7) chlorination	WWTP2
				GREVENA	5	5	(1) screen and grit removal; (2) nitrifification+denitrification+phosphorous removal (activated sludge); (3) percolation tank; (4) secondary sedimentation; (5) chlorination+dechlorination	WWTP2
				KOZANI	6	6	(1) screen and grit removal; (2) biological phosphorous removal; (3) denitrification; (4) nitrification (activated sludge)+chemical phosphorous removal (FeCl3); (5) secondary sedimentation; (6) UV disinfection+chlorination	WWTP2
				VEROIA	6	6	(1) grit removal; (2) primary sedimentation; (3) biological phosphorous removal; (4) nitrification+denitrification (activated sludge)+eventual chemical phosphorous removal (FeCl3); (5) secondary sedimentation; (6) chlorination+ozonation	WWTP2
Kot-Wasik A., Jakimska A., Śliwka-Kaszyńska M.	2016	Occurrence and seasonal variations of 25 pharmaceutical residues in wastewater and drinking water treatment plants	(Kot-Wasik et al., 2016)	-	-999	-999	Conventional mechanical-biological treatment	WWTP1
Lorenzo-Toja Y, Alfonsín C., Amores M.J., Aldea X., Marin D., Moreira M.T., Feijoo G.	2016	Beyond the conventional life cycle inventory in wastewater treatment plants	(Lorenzo-Toja et al., 2016)	BETANZOS	-999	-999	Pre-treatment; biological reactors with suspended biomass	WWTP1
				CALEFALL	-999	-999	Screening step; coagulation-flocculation (only in summer); activated sludge reactors; secondary settlers	WWTP1
Mirzaei R., Mesdaghinia A., Hoseini S.S., Yunesian M.	2019	Antibiotics in urban wastewater and rivers of Tehran, Iran: Consumption, mass load, occurrence, and ecological risk	(Mirzaei et al., 2019)	WWTPA	4	3	(1)Grid; INFLUENT SAMPLE; (2) anaerobic/anoxic/oxic process; (3) secondary clarifier; (4) disinfection via chlorination; EFFLUENT SAMPLE	WWTP1
				WWTPB	4	3	(1)Grid; INFLUENT SAMPLE; (2) anaerobic/anoxic/oxic process; (3) secondary clarifier; (4) disinfection via chlorination; EFFLUENT SAMPLE	WWTP1
Mohapatra S., Huang C.H., Mukherji S., Padhye L.P.	2016	Occurrence and fate of pharmaceuticals in WWTPs in India and comparison with a similar study in the United States	(Mohapatra et al., 2016)	WWTP3	7	7	(1) grit; (2) rapid mix/flocculation; (3) clarification; (4) aeration (activated sludge?); (5) clarification; (6) media filtration; (7) chlorination	WWTP2
				WWTP4	8	8	(1) grit; (2) aeration (activated sludge?); (3) clarification; (4) rapid mix/flocculation; (5) clarification; (6) media filtration; (7) chlorination; (8) aeration	WWTP2
Mutiyar P.K. and Mittal A.K.	2014	Occurrences and fate of selected human antibiotics in influents and effluents of sewage treatment plant and effluent-receiving river Yamuna in Delhi (India)	(Mutiyar & Mittal, 2014)	-	4	4	(1) inlet; (2) primary settling; (3) aeration tank; (4) secondary settling	WWTP1
Papageorgiou M., Kosma C., Lambropoulou D.	2016	Seasonal occurrence, removal, mass loading and environmental risk assessment of 55 pharmaceuticals and personal care products in a municipal wastewater treatment plant in Central Greece	(Papageorgiou et al., 2016)	-	5	5	(1) screen; (2) grit removal; (3) primary sedimentation (chemical and biological treatment); (4) activated sludge; (5) secondary sedimentation	WWTP1
Petrie B., Youdan J., Barden R., Kasprzyk-Horderna B.	2016	Multi-residue analysis of 90 emerging contaminants in liquid and solid environmental matrices by ultra-high-performance liquid chromatography tandem mass spectrometry	(Petrie et al., 2016)	-	-999	-999	There's a trickling filter (letti percolatori)	WWTP1
Prabhasankar V.P., Joshua D.I., Balakrishna K., Siddiqui I.F., Taniyasu S., Yamashita N., Kannan K., Akiba M., Praveenkumarreddy Y., Guruge K.S.	2016	Removal rates of antibiotics in four sewage treatment plants in South India	(Prabhasankar et al., 2016)	STP1	6	3	(1) screening; (2) equalization; (3) aeration; (4) clarifier; (5) filtration; (6) disinfection	WWTP2
				STP2	6	3	(1) screening; (2) equalization; (3) aeration; (4) clarifier; (5) filtration; (6) disinfection	WWTP2
				STP3	6	3	(1) screening; (2) equalization; (3) aeration; (4) clarifier; (5) filtration; (6) disinfection	WWTP2
				STP4	6	3	(1) screening; (2) equalization; (3) aeration; (4) clarifier; (5) filtration; (6) disinfection	WWTP2
Roberts J., Kumar A., Du J., Hepplewhite C., Ellis D.J., Christy A.G., Beavis S.G.	2016	Pharmaceuticals and personal care products (PPCPs) in Australia's largest inland sewage treatment plant, and its contribution to a major Australian river during high and low flow	(Roberts et al., 2016)	-	8	7	(1) barscreen; (2) grit removal; (3) primary sedimentation; (4) anoxic bioreactor; (5) aerobic bioreactor; (6) clarifiers; (7) final filters; (8) disinfection via chlorine contact; (8bis) dechlorination via SO2	WWTP2
Skees A.J., Foppe K.S., Loganathan B., Subedi B.	2018	Contamination profiles, mass loadings, and sewage epidemiology of neuropsychiatric and illicit drugs in wastewater and river waters from a community in the Midwestern United States	(Skees et al., 2018)	-	7	5	(1) screening; (2) grit removal; (3) vertical loop reactor; (4) oxidation ditches; (5) clarification; (6) UV disinfection; (7) reaeration ladder	WWTP2
Subedi B., Kannan K.	2014	Mass loading and removal of select illicit drugs in two wastewater treatment plants in New York State and estimation of illicit drug usage in communities through wastewater analysis	(Subedi & Kannan, 2014)	WWTPA	5	3	(1) screening; (2) grit removal; (3) primary settling; (4) biological treatment with activated sludge; (5) final clarification	WWTP1
				WWTPB	5	3	(1) screening; (2) grit removal; (3) primary settling; (4) biological treatment with activated sludge; (5) final clarification	WWTP1
Subedi B., Kannan K.	2015	Occurrence and fate of select psychoactive pharmaceuticals and antihypertensives in two wastewater treatment plants in New York State, USA	(Subedi & Kannan, 2015)	WWTPA	5	3	(1) screening; (2) grit removal; (3) primary settling; (4) biological treatment with activated sludge; (5) final clarification	WWTP1
				WWTPB	5	3	(1) screening; (2) grit removal; (3) primary settling; (4) biological treatment with activated sludge; (5) final clarification	WWTP1
Subedi B., Balakrishna K., Sinha R.K., Yamashita N., Balasubramanian V.G., Kannan K.	2015	Mass loading and removal of pharmaceuticals and personal care products, including psychoactive and illicit drugs and artificial sweeteners, in five sewage treatment plants in India	(Subedi et al., 2015)	STP SP	-999	-999	activated biological treatment	WWTP1
				STP BU	-999	-999	activated biological treatment	WWTP1
				STP CO	-999	-999	activated biological treatment	WWTP1
				STP UD	-999	-999	activated biological treatment	WWTP1
				STP MP	-999	-999	activated biological treatment	WWTP1
Subedi B., Balakrishna K., Joshua D.I., Kannan K.	2017	Mass loading and removal of pharmaceuticals and personal care products including psychoactives, antihypertensives, and antibiotics in two sewage treatment plants in southern India	(Subedi et al., 2017)	STPU	5	4	(1) Screen of large size debris; (2) grit removal; INFLUENT SAMPLE; (3) conventional aerobic treatment (activated sludge); (4) clarification; (5) chlorine disinfection; EFFLUENT SAMPLE	WWTP1
				STPM	6	5	(1) bar screen and grit chamber; (2) UASBR (anaerobic sludge blanket reactor); (3) pre-aeration tank; (4) aeration tank; (5) secondary settling tank; (6) chlorine contact tank	WWTP1
Tabe S., Pileggi V., M. Nowierski, Kleywegt S., Yang P.	2016	Occurrence, removal, and environmental impacts of emerging contaminants detected in water and wastewater in Southern Ontario-Part I: occurrence and removal	(Tabe et al., 2016)	WWTP-1	5	3	(1) aerated grit chamber; (2) primary clarifier; (3) conventional activated sludge; (4) secondary clarifier; ((5) UV disinfection, off during the study)	WWTP1
				WWTP-2	4	2	(1) aerated grit chamber; (2) primary clarifier; (3)biological aerated filter; ((4)UV disinfection, off during the study)	WWTP1
Thiebault T., Boussafir M., Le Milbeau C.	2017	Occurrence and removal efficiency of pharmaceuticals in an urban wastewater treatment plant: Mass balance, fate and consumption assessment	(Thiebault et al., 2017)	-	7	5	Paper mill effluent: (1a) sifting; (2a) primary settling; domestic effluent (1b) screening (26+6 mm); (2b) degritting/deoiling; both: (3) anaerobic tank; (4) aerobic/anoxic tank; (5) degassing; (6) secondary clarifier; (7) lift station	WWTP1
Verlicchi P., Al Aukidy M., Jelic A., Petrović M., Barceló D.	2014	Comparison of measured and predicted concentrations of selected pharmaceuticals in wastewater and surface water: A case study of a catchment area in the Po Valley (Italy)	(Verlicchi et al., 2014)	-	5	5	(1) preliminary screening; (2) grit removal; (3) denitrification+nitrification (activated sludge); (4) secondary sedimentation; (5) disinfection (NaClO)	WWTP1
Yan Q., Gao X., Huang L., Gan X.M., Zhang Y.X., Chen Y.P., Peng X.Y., Guo J.S.	2014	Occurrence and fate of pharmaceutically active compounds in the largest municipal wastewater treatment plant in Southwest China: Mass balance analysis and consumption back-calculated model	(Yan et al., 2014)	-	6	5	(1) screen; (2) greese and grit chamber; (3) primary clarifier; (4) anaerobic/anoxic/aerobic reactor; (5) secondary clarifier; (6) chlorine disinfection	WWTP1
Zacarías V.H.R., Machuca M.A.V., Soto J.L.M., Equihua J.L.P., Cardona A.A.V., Calvillo M.D.L., González J.V.	2017	Hidroquímica y contaminantes emergentes en aguas residuales urbano industriales de Morelia, Michoacán, México	(Zacarías et al., 2017)	-	6	6	(1) primary treatment (screen probably); (2) primary sedimentation; (3) biological filter; (4) activated sludge; (5) secondary sedimentation; (6) disinfection (chlorination)	WWTP1
Zhang Y., Wang B., Cagnetta G., Duan L., Yang J., Deng S., Huang J., Wang Y., Yu G.	2018	Typical pharmaceuticals in major WWTPs in Beijing, China: Occurrence, load pattern and calculation reliability	(Zhang et al., 2018)	WWTPA	4	3	(1) Grids; (2) anaeroxic-anoxic-oxic activated sludge treatment; (3) sedimentation; (4) disinfection with sodium hypochlorite	WWTP1
				WWTPB	4	3	(1) Grids; (2) anaeroxic-anoxic-oxic activated sludge treatment; (3) MBR treatment method; (4) disinfection with ozone and sodium hypochlorite	WWTP2
				WWTPC	4	3	(1) Grids; (2) anaeroxic-anoxic-oxic activated sludge treatment; (3) sedimentation; (4) disinfection with sodium hypochlorite	WWTP1
				WWTPD	5	4	(1) Grids; (2) oxidation ditch + (3) anaeroxic-oxic activated sludge treatment; (4) cloth-media filter; (5) disinfection with ozone and sodium hypochlorite	WWTP2
				WWTPE	4	3	(1) Grids; (2) anaeroxic-anoxic-oxic activated sludge treatment; (3) MBR treatment method; (4) disinfection with ozone and sodium hypochlorite	WWTP2
				WWTPF	5	4	(1) Grids; (2) biological aerated filter + (3) anaeroxic-oxic activated sludge treatment; (4) cloth-media filter; (5) disinfection with ozone and sodium hypochlorite	WWTP2
				WWTPG	4	3	(1) Grids; (2) anaeroxic-anoxic-oxic activated sludge treatment; (3) MBR treatment method; (4) disinfection with ozone and sodium hypochlorite	WWTP2
				WWTPH	4	3	(1) Grids; (2) anaeroxic-anoxic-oxic activated sludge treatment; (3) sedimentation; (4) disinfection with sodium hypochlorite	WWTP1

## Sheet: Table S2
ID RECORDS	ID CHEMICAL RAW	AUTHOR, YEAR	Reference plant	CLASS	Name	CAS NUMBER	SMILES	SUPPLIER ANALYTICAL STANDARD	DATA FOR REMOVAL EFFICIENCY	REMOVAL EFFICIENCY (%) (MD=missing data)	IN FOR RE	OUT FOR RE	U.M. IN AND OUT	MOLECULE IDENTIFICATION INDEX (0-1)	RE DATA INDEX (0-1)	GENERAL INFORMATION INDEX (0-4)	QUALITY INDEX (0-6)	QUALITY INDEX CLASS (QI)	RE CLUSTER	TREATMENT	COUNTRY	CA	U.M. CA	Min EC50 mg/L	Min EC50 ng/L	PNEC EC50 da ng/L)	CA/PNEC	Min LC50 mg/L	Min LC50 ng/L	PNEC LC50	CA/PNEC	MAX
1	1	Skees 2018	Murray	Opioids, illicit drugs and metabolites	(−)-Δ9-tetrahydrocannabinol (THC) (Dronabinol, TETRAHYDROCANNABINOL)	1972-08-3	CCCCCC1=CC(=C2C3C=C(CCC3C(OC2=C1)(C)C)C)O	Cerilliant	Calculated (avarage)	ND	ND	ND	ng/L	1	0	2	3	MODERATE	\	WWTP2	AMERICA	\	\	0.217371	217371	217.371	\	0.0148962	14896.2	14.8962	\	\
2	2	Skees 2018	Murray	Opioids, illicit drugs and metabolites	(±)-11-hydroxy-Δ9-tetrahydrocannabinol (THC-OH) (11-Hydroxytetrahydrocannabinol)	36557-05-8	CCCCCC1=CC(=C2C3C=C(CCC3C(OC2=C1)(C)C)CO)O	Cerilliant	Calculated (avarage)	100	718	<LOQ	ng/L	1	0	2	3	MODERATE	EXCELLENT	WWTP2	AMERICA	\	\	0.544263	544263	544.263	\	0.0268068	26806.8	26.8068	\	\
3	3	Skees 2018	Murray	Opioids, illicit drugs and metabolites	(±)-11-nor-9-carboxy-Δ9-tetrahydrocannabinol (THCA) (11-Nor-9-carboxy-thc)	64280-14-4	CCCCCC1=CC(=C2C3C=C(CCC3C(OC2=C1)(C)C)C(=O)O)O	Cerilliant	Calculated (avarage)	ND	ND	ND	ng/L	0	0	2	2	MODERATE	\	WWTP2	AMERICA	\	\	0.12493	124930	124.93	\	0.0268821	26882.1	26.8821	\	\
4	4	Archer 2017	Guateng	Antiepileptics and metabolites	10,11-dihydro-10-hydroxycarbamazepine	29331-92-8	C1C(C2=CC=CC=C2N(C3=CC=CC=C31)C(=O)N)O	Department of Chemistry, University of Bath (UK)	Author (Mass load avarage)	-6	4	4.2	g/d	1	1	2	4	GOOD	OTHER	WWTP1	AFRICA	110	ng/L	0.995649	995649	995.649	0.110481	4.16915	4.16915e+06	4169.15	0.0263842	0.110481
5	4	Petrie 2016	SW England	Antiepileptics and metabolites	10,11-dihydro-10-hydroxycarbamazepine	29331-92-8	C1C(C2=CC=CC=C2N(C3=CC=CC=C31)C(=O)N)O	\	Author (concentration)	-457	18.5	103	ng/L	1	1	1	3	MODERATE	OTHER	WWTP1	EUROPE	103	ng/L	0.995649	995649	995.649	0.10345	4.16915	4.16915e+06	4169.15	0.0247053	0.10345
6	5	Robledo Zacarias 2017	Moreila	Opioids, illicit drugs and metabolites	11-nor-Δ9-THC-9-COOH	56354-06-4	CCCCCC1=CC(=C2C3C=C(CCC3C(OC2=C1)(C)C)C(=O)O)O	Siemens Siva	Calculated (avarage)	30.58	12.1	8.4	µg/L	1	0	2	3	MODERATE	LOW	WWTP1	AMERICA	8400	ng/L	0.12493	124930	124.93	67.2376	0.0268821	26882.1	26.8821	312.475	312.475
12	6	Lorenzo-Toja 2016	Calefall, summer	Hormones and steroids	17α-Ethinylestradiol (EE2)	57-63-6	CC12CCC3C(C1CCC2(C#C)O)CCC4=C3C=CC(=C4)O	\	Calculated (concentration)	100	33.85	ND	µg/m3	1	0	3	4	GOOD	EXCELLENT	WWTP1	EUROPE	\	\	0.12994	129940	129.94	\	0.143995	143995	143.995	\	\
13	6	Lorenzo-Toja 2016	Calefall, winter	Hormones and steroids	17α-Ethinylestradiol (EE2)	57-63-6	CC12CCC3C(C1CCC2(C#C)O)CCC4=C3C=CC(=C4)O	\	Calculated (concentration)	100	470.47	ND	µg/m3	1	0	3	4	GOOD	EXCELLENT	WWTP1	EUROPE	\	\	0.12994	129940	129.94	\	0.143995	143995	143.995	\	\
14	6	Petrie 2016	SW England	Hormones and steroids	17α-Ethinylestradiol (EE2)	57-63-6	CC12CCC3C(C1CCC2(C#C)O)CCC4=C3C=CC(=C4)O	\	Author (concentration)	<LOQ	<LOQ	<LOQ	ng/L	1	1	1	3	MODERATE	\	WWTP1	EUROPE	\	\	0.12994	129940	129.94	\	0.143995	143995	143.995	\	\
10	6	Lorenzo-Toja 2016	Betanzos, summer	Hormones and steroids	17α-Ethinylestradiol (EE2)	57-63-6	CC12CCC3C(C1CCC2(C#C)O)CCC4=C3C=CC(=C4)O	\	Calculated (concentration)	99.68	628.28	1.99	µg/m3	1	0	3	4	GOOD	EXCELLENT	WWTP1	EUROPE	1.99	ng/L	0.12994	129940	129.94	0.0153148	0.143995	143995	143.995	0.0138199	0.0153148
11	6	Lorenzo-Toja 2016	Betanzos, winter	Hormones and steroids	17α-Ethinylestradiol (EE2)	57-63-6	CC12CCC3C(C1CCC2(C#C)O)CCC4=C3C=CC(=C4)O	\	Calculated (concentration)	99.14	82.73	0.71	µg/m3	1	0	3	4	GOOD	EXCELLENT	WWTP1	EUROPE	0.71	ng/L	0.12994	129940	129.94	0.00546406	0.143995	143995	143.995	0.00493073	0.00546406
9	6	Eijhed 2018	Facility C	Hormones and steroids	17α-Ethinylestradiol (EE2)	57-63-6	CC12CCC3C(C1CCC2(C#C)O)CCC4=C3C=CC(=C4)O	\	Calculated (avarage)	-100	ND	0.6	ng/L	1	0	3	4	GOOD	OTHER	WWTP1	EUROPE	0.6	ng/L	0.12994	129940	129.94	0.00461752	0.143995	143995	143.995	0.00416681	0.00461752
7	6	Eijhed 2018	Facility A	Hormones and steroids	17α-Ethinylestradiol (EE2)	57-63-6	CC12CCC3C(C1CCC2(C#C)O)CCC4=C3C=CC(=C4)O	\	Author (maybe avarage)	82	2.8	0.5	ng/L	1	1	3	5	GOOD	HIGH	WWTP1	EUROPE	0.5	ng/L	0.12994	129940	129.94	0.00384793	0.143995	143995	143.995	0.00347234	0.00384793
8	6	Eijhed 2018	Facility B	Hormones and steroids	17α-Ethinylestradiol (EE2)	57-63-6	CC12CCC3C(C1CCC2(C#C)O)CCC4=C3C=CC(=C4)O	\	Calculated (avarage)	82.14	2.8	0.5	ng/L	1	0	3	4	GOOD	HIGH	WWTP1	EUROPE	0.5	ng/L	0.12994	129940	129.94	0.00384793	0.143995	143995	143.995	0.00347234	0.00384793
18	7	Lorenzo-Toja 2016	Betanzos, summer	Hormones and steroids	17β-Estradiol (E2)	50-28-2	CC12CCC3C(C1CCC2O)CCC4=C3C=CC(=C4)O	\	Calculated (concentration)	100	39.47	ND	µg/m3	1	0	3	4	GOOD	EXCELLENT	WWTP1	EUROPE	\	\	0.593542	593542	593.542	\	0.343816	343816	343.816	\	\
20	7	Lorenzo-Toja 2016	Calefall, summer	Hormones and steroids	17β-Estradiol (E2)	50-28-2	CC12CCC3C(C1CCC2O)CCC4=C3C=CC(=C4)O	\	Calculated (concentration)	100	33.38	ND	µg/m3	1	0	3	4	GOOD	EXCELLENT	WWTP1	EUROPE	\	\	0.593542	593542	593.542	\	0.343816	343816	343.816	\	\
21	7	Lorenzo-Toja 2016	Calefall, winter	Hormones and steroids	17β-Estradiol (E2)	50-28-2	CC12CCC3C(C1CCC2O)CCC4=C3C=CC(=C4)O	\	Calculated (concentration)	100	8.49	ND	µg/m3	1	0	3	4	GOOD	EXCELLENT	WWTP1	EUROPE	\	\	0.593542	593542	593.542	\	0.343816	343816	343.816	\	\
22	7	Petrie 2016	SW England	Hormones and steroids	17β-Estradiol (E2)	50-28-2	CC12CCC3C(C1CCC2O)CCC4=C3C=CC(=C4)O	\	Author (concentration)	<LOQ	<LOQ	<LOQ	ng/L	1	1	1	3	MODERATE	\	WWTP1	EUROPE	\	\	0.593542	593542	593.542	\	0.343816	343816	343.816	\	\
15	7	Eijhed 2018	Facility A	Hormones and steroids	17β-Estradiol (E2)	50-28-2	CC12CCC3C(C1CCC2O)CCC4=C3C=CC(=C4)O	\	Author (maybe avarage)	54	26	14	ng/L	1	1	3	5	GOOD	MODERATE	WWTP1	EUROPE	14	ng/L	0.593542	593542	593.542	0.0235872	0.343816	343816	343.816	0.0407194	0.0407194
16	7	Eijhed 2018	Facility B	Hormones and steroids	17β-Estradiol (E2)	50-28-2	CC12CCC3C(C1CCC2O)CCC4=C3C=CC(=C4)O	\	Author (maybe avarage)	41	26	14	ng/L	1	1	3	5	GOOD	LOW	WWTP1	EUROPE	14	ng/L	0.593542	593542	593.542	0.0235872	0.343816	343816	343.816	0.0407194	0.0407194
17	7	Eijhed 2018	Facility C	Hormones and steroids	17β-Estradiol (E2)	50-28-2	CC12CCC3C(C1CCC2O)CCC4=C3C=CC(=C4)O	\	Author (maybe avarage)	85	24	3.5	ng/L	1	1	3	5	GOOD	HIGH	WWTP1	EUROPE	3.5	ng/L	0.593542	593542	593.542	0.0058968	0.343816	343816	343.816	0.0101799	0.0101799
19	7	Lorenzo-Toja 2016	Betanzos, winter	Hormones and steroids	17β-Estradiol (E2)	50-28-2	CC12CCC3C(C1CCC2O)CCC4=C3C=CC(=C4)O	\	Calculated (concentration)	97.69	24.2	0.56	µg/m3	1	0	3	4	GOOD	EXCELLENT	WWTP1	EUROPE	0.56	ng/L	0.593542	593542	593.542	0.000943489	0.343816	343816	343.816	0.00162878	0.00162878
23	8	Subedi 2015	STP BU	Antihistamines and metabolites	2-(diphenylmethoxy)acetic acid	21409-25-6	C1=CC=C(C=C1)C(C2=CC=CC=C2)OCC(=O)O	Enamine (Monmouth, NJ)	Calculated (concentration)	-100	ND	23.2	ng/L	1	0	0	1	LOW	OTHER	WWTP1	ASIA	N.A.	N.A.	N.A.	N.A.	N.A.	N.A.	N.A.	N.A.	N.A.	N.A.	N.A.
24	8	Subedi 2015	STP CO	Antihistamines and metabolites	2-(diphenylmethoxy)acetic acid	21409-25-6	C1=CC=C(C=C1)C(C2=CC=CC=C2)OCC(=O)O	Enamine (Monmouth, NJ)	Calculated (concentration)	ND	ND	ND	ng/L	1	0	0	1	LOW	\	WWTP1	ASIA	N.A.	N.A.	N.A.	N.A.	N.A.	N.A.	N.A.	N.A.	N.A.	N.A.	N.A.
25	8	Subedi 2015	STP MP	Antihistamines and metabolites	2-(diphenylmethoxy)acetic acid	21409-25-6	C1=CC=C(C=C1)C(C2=CC=CC=C2)OCC(=O)O	Enamine (Monmouth, NJ)	Calculated (concentration)	-100	ND	25.4	ng/L	1	0	0	1	LOW	OTHER	WWTP1	ASIA	N.A.	N.A.	N.A.	N.A.	N.A.	N.A.	N.A.	N.A.	N.A.	N.A.	N.A.
26	8	Subedi 2015	STP SP	Antihistamines and metabolites	2-(diphenylmethoxy)acetic acid	21409-25-6	C1=CC=C(C=C1)C(C2=CC=CC=C2)OCC(=O)O	Enamine (Monmouth, NJ)	Calculated (concentration)	-100	ND	32	ng/L	1	0	0	1	LOW	OTHER	WWTP1	ASIA	N.A.	N.A.	N.A.	N.A.	N.A.	N.A.	N.A.	N.A.	N.A.	N.A.	N.A.
27	8	Subedi 2015	STP UD	Antihistamines and metabolites	2-(diphenylmethoxy)acetic acid	21409-25-6	C1=CC=C(C=C1)C(C2=CC=CC=C2)OCC(=O)O	Enamine (Monmouth, NJ)	Calculated (concentration)	100	50.6	ND	ng/L	1	0	0	1	LOW	EXCELLENT	WWTP1	ASIA	N.A.	N.A.	N.A.	N.A.	N.A.	N.A.	N.A.	N.A.	N.A.	N.A.	N.A.
28	8	Subedi and Kannan 2015	WWTPA	Antihistamines and metabolites	2-(diphenylmethoxy)acetic acid	21409-25-6	C1=CC=C(C=C1)C(C2=CC=CC=C2)OCC(=O)O	Enamine (Monmouth, NJ)	Calculated (avarage)	-21.62	3.7	4.5	ng/L	1	0	2	3	MODERATE	OTHER	WWTP1	AMERICA	4.5	ng/L	0.683795	683795	683.795	0.00658092	1.28126	1.28126e+06	1281.26	0.00351216	0.00658092
29	8	Subedi and Kannan 2015	WWTPB	Antihistamines and metabolites	2-(diphenylmethoxy)acetic acid	21409-25-6	C1=CC=C(C=C1)C(C2=CC=CC=C2)OCC(=O)O	Enamine (Monmouth, NJ)	Calculated (avarage)	-9.23	3.79	4.14	ng/L	1	0	2	3	MODERATE	OTHER	WWTP1	AMERICA	4.14	ng/L	0.683795	683795	683.795	0.00605444	1.28126	1.28126e+06	1281.26	0.00323118	0.00605444
32	9	Subedi 2015	STP BU	Opioids, illicit drugs and metabolites	2-ethylidene-1,5-dimethyl-3,3-diphenylpyrrolidine (EDDP)	30223-73-5	CC=C1C(CC(N1C)C)(C2=CC=CC=C2)C3=CC=CC=C3	Cerilliant	Calculated (concentration)	-3.85	10.4	10.8	ng/L	1	0	0	1	LOW	OTHER	WWTP1	ASIA	N.A.	N.A.	N.A.	N.A.	N.A.	N.A.	N.A.	N.A.	N.A.	N.A.	N.A.
33	9	Subedi 2015	STP CO	Opioids, illicit drugs and metabolites	2-ethylidene-1,5-dimethyl-3,3-diphenylpyrrolidine (EDDP)	30223-73-5	CC=C1C(CC(N1C)C)(C2=CC=CC=C2)C3=CC=CC=C3	Cerilliant	Calculated (concentration)	100	5.16	ND	ng/L	1	0	0	1	LOW	EXCELLENT	WWTP1	ASIA	N.A.	N.A.	N.A.	N.A.	N.A.	N.A.	N.A.	N.A.	N.A.	N.A.	N.A.
34	9	Subedi 2015	STP MP	Opioids, illicit drugs and metabolites	2-ethylidene-1,5-dimethyl-3,3-diphenylpyrrolidine (EDDP)	30223-73-5	CC=C1C(CC(N1C)C)(C2=CC=CC=C2)C3=CC=CC=C3	Cerilliant	Calculated (concentration)	ND	ND	ND	ng/L	1	0	0	1	LOW	\	WWTP1	ASIA	N.A.	N.A.	N.A.	N.A.	N.A.	N.A.	N.A.	N.A.	N.A.	N.A.	N.A.
35	9	Subedi 2015	STP SP	Opioids, illicit drugs and metabolites	2-ethylidene-1,5-dimethyl-3,3-diphenylpyrrolidine (EDDP)	30223-73-5	CC=C1C(CC(N1C)C)(C2=CC=CC=C2)C3=CC=CC=C3	Cerilliant	Calculated (concentration)	ND	ND	ND	ng/L	1	0	0	1	LOW	\	WWTP1	ASIA	N.A.	N.A.	N.A.	N.A.	N.A.	N.A.	N.A.	N.A.	N.A.	N.A.	N.A.
36	9	Subedi 2015	STP UD	Opioids, illicit drugs and metabolites	2-ethylidene-1,5-dimethyl-3,3-diphenylpyrrolidine (EDDP)	30223-73-5	CC=C1C(CC(N1C)C)(C2=CC=CC=C2)C3=CC=CC=C3	Cerilliant	Calculated (concentration)	-100	ND	2.58	ng/L	1	0	0	1	LOW	OTHER	WWTP1	ASIA	N.A.	N.A.	N.A.	N.A.	N.A.	N.A.	N.A.	N.A.	N.A.	N.A.	N.A.
30	9	Archer 2017	Guateng	Opioids, illicit drugs and metabolites	2-ethylidene-1,5-dimethyl-3,3-diphenylpyrrolidine (EDDP)	30223-73-5	CC=C1C(CC(N1C)C)(C2=CC=CC=C2)C3=CC=CC=C3	Department of Chemistry, University of Bath (UK)	Author (Mass load avarage)	5	0.6	0.6	g/d	1	1	2	4	GOOD	LOW	WWTP1	AFRICA	\	\	0.0500935	50093.5	50.0935	\	0.2219	221900	221.9	\	\
37	9	Subedi and Kannan 2014	WWTPA	Opioids, illicit drugs and metabolites	2-ethylidene-1,5-dimethyl-3,3-diphenylpyrrolidine (EDDP)	30223-73-5	CC=C1C(CC(N1C)C)(C2=CC=CC=C2)C3=CC=CC=C3	Cerilliant	Calculated (avarage+sludge (author equation from Subedi 2017))	-156.02	Equation with in, ef, sludge, flow… from Subedi 2017	Equation with in, ef, sludge, flow… from Subedi 2017	\	1	0	3	4	GOOD	OTHER	WWTP1	AMERICA	\	\	0.0500935	50093.5	50.0935	\	0.2219	221900	221.9	\	\
38	9	Subedi and Kannan 2014	WWTPB	Opioids, illicit drugs and metabolites	2-ethylidene-1,5-dimethyl-3,3-diphenylpyrrolidine (EDDP)	30223-73-5	CC=C1C(CC(N1C)C)(C2=CC=CC=C2)C3=CC=CC=C3	Cerilliant	Calculated (avarage+sludge (author equation from Subedi 2017))	-75.67	Equation with in, ef, sludge, flow… from Subedi 2017	Equation with in, ef, sludge, flow… from Subedi 2017	\	1	0	3	4	GOOD	OTHER	WWTP1	AMERICA	\	\	0.0500935	50093.5	50.0935	\	0.2219	221900	221.9	\	\
31	9	Petrie 2016	SW England	Opioids, illicit drugs and metabolites	2-ethylidene-1,5-dimethyl-3,3-diphenylpyrrolidine (EDDP)	30223-73-5	CC=C1C(CC(N1C)C)(C2=CC=CC=C2)C3=CC=CC=C3	\	Author (concentration)	17	106	87.5	ng/L	1	1	1	3	MODERATE	LOW	WWTP1	EUROPE	87.5	ng/L	0.0500935	50093.5	50.0935	1.74673	0.2219	221900	221.9	0.394322	1.74673
39	10	Golovko 2014a	Cˇeské Budeˇjovice	UV filters	2-Phenylbenzimidazole-5-sulfonic acid	27503-81-7	C1=CC=C(C=C1)C2=NC3=C(N2)C=C(C=C3)S(=O)(=O)O	Sigma-Aldrich	Calculated (median)	-6.38	0.47	0.5	µg/L	1	0	1	2	MODERATE	OTHER	WWTP1	EUROPE	500	ng/L	0.0108041	10804.1	10.8041	46.2787	16.3193	1.63193e+07	16319.3	0.0306386	46.2787
42	11	Subedi 2015	STP BU	Opioids, illicit drugs and metabolites	3,4-methylenedioxyamphetamine (MDA (pharmaceutical), Tenamfetamine)	4764-17-4	CC(CC1=CC2=C(C=C1)OCO2)N	Cerilliant	Calculated (concentration)	-161.36	440	1150	ng/L	1	0	0	1	LOW	OTHER	WWTP1	ASIA	N.A.	N.A.	N.A.	N.A.	N.A.	N.A.	N.A.	N.A.	N.A.	N.A.	N.A.
43	11	Subedi 2015	STP CO	Opioids, illicit drugs and metabolites	3,4-methylenedioxyamphetamine (MDA (pharmaceutical), Tenamfetamine)	4764-17-4	CC(CC1=CC2=C(C=C1)OCO2)N	Cerilliant	Calculated (concentration)	-92.57	59.2	114	ng/L	1	0	0	1	LOW	OTHER	WWTP1	ASIA	N.A.	N.A.	N.A.	N.A.	N.A.	N.A.	N.A.	N.A.	N.A.	N.A.	N.A.
44	11	Subedi 2015	STP MP	Opioids, illicit drugs and metabolites	3,4-methylenedioxyamphetamine (MDA (pharmaceutical), Tenamfetamine)	4764-17-4	CC(CC1=CC2=C(C=C1)OCO2)N	Cerilliant	Calculated (concentration)	100	98	ND	ng/L	1	0	0	1	LOW	EXCELLENT	WWTP1	ASIA	N.A.	N.A.	N.A.	N.A.	N.A.	N.A.	N.A.	N.A.	N.A.	N.A.	N.A.
45	11	Subedi 2015	STP SP	Opioids, illicit drugs and metabolites	3,4-methylenedioxyamphetamine (MDA (pharmaceutical), Tenamfetamine)	4764-17-4	CC(CC1=CC2=C(C=C1)OCO2)N	Cerilliant	Calculated (concentration)	ND	ND	ND	ng/L	1	0	0	1	LOW	\	WWTP1	ASIA	N.A.	N.A.	N.A.	N.A.	N.A.	N.A.	N.A.	N.A.	N.A.	N.A.	N.A.
46	11	Subedi 2015	STP UD	Opioids, illicit drugs and metabolites	3,4-methylenedioxyamphetamine (MDA (pharmaceutical), Tenamfetamine)	4764-17-4	CC(CC1=CC2=C(C=C1)OCO2)N	Cerilliant	Calculated (concentration)	100	216	ND	ng/L	1	0	0	1	LOW	EXCELLENT	WWTP1	ASIA	N.A.	N.A.	N.A.	N.A.	N.A.	N.A.	N.A.	N.A.	N.A.	N.A.	N.A.
40	11	Al-Mashaqbeh 2019	As-Samra	Opioids, illicit drugs and metabolites	3,4-methylenedioxyamphetamine (MDA (pharmaceutical), Tenamfetamine)	4764-17-4	CC(CC1=CC2=C(C=C1)OCO2)N	Sigma-Aldrich	Author (avarage)	0	<LOD	<LOD	µg/L	1	1	1	3	MODERATE	OTHER	WWTP1	ASIA	\	\	6.27901	6.27901e+06	6279.01	\	12.4999	1.24999e+07	12499.9	\	\
41	11	Skees 2018	Murray	Opioids, illicit drugs and metabolites	3,4-methylenedioxyamphetamine (MDA (pharmaceutical), Tenamfetamine)	4764-17-4	CC(CC1=CC2=C(C=C1)OCO2)N	Cerilliant	Calculated (avarage)	<LOQ	<LOQ	<LOQ	ng/L	1	0	2	3	MODERATE	\	WWTP2	AMERICA	\	\	6.27901	6.27901e+06	6279.01	\	12.4999	1.24999e+07	12499.9	\	\
47	11	Subedi and Kannan 2014	WWTPA	Opioids, illicit drugs and metabolites	3,4-methylenedioxyamphetamine (MDA (pharmaceutical), Tenamfetamine)	4764-17-4	CC(CC1=CC2=C(C=C1)OCO2)N	Cerilliant	Calculated (avarage+sludge (author equation from Subedi 2017))	68.18	Equation with in, ef, sludge, flow… from Subedi 2017	Equation with in, ef, sludge, flow… from Subedi 2017	\	1	0	3	4	GOOD	MODERATE	WWTP1	AMERICA	\	\	6.27901	6.27901e+06	6279.01	\	12.4999	1.24999e+07	12499.9	\	\
48	11	Subedi and Kannan 2014	WWTPB	Opioids, illicit drugs and metabolites	3,4-methylenedioxyamphetamine (MDA (pharmaceutical), Tenamfetamine)	4764-17-4	CC(CC1=CC2=C(C=C1)OCO2)N	Cerilliant	Calculated (avarage+sludge (author equation from Subedi 2017))	96.79	Equation with in, ef, sludge, flow… from Subedi 2017	Equation with in, ef, sludge, flow… from Subedi 2017	\	1	0	3	4	GOOD	EXCELLENT	WWTP1	AMERICA	\	\	6.27901	6.27901e+06	6279.01	\	12.4999	1.24999e+07	12499.9	\	\
49	12	Subedi 2015	STP BU	Opioids, illicit drugs and metabolites	3,4-methylenedioxyethylamphetamine (MDEA)	82801-81-8	CCNC(C)CC1=CC2=C(C=C1)OCO2	Cerilliant	Calculated (concentration)	ND	ND	ND	ng/L	1	0	0	1	LOW	\	WWTP1	ASIA	N.A.	N.A.	N.A.	N.A.	N.A.	N.A.	N.A.	N.A.	N.A.	N.A.	N.A.
50	12	Subedi 2015	STP CO	Opioids, illicit drugs and metabolites	3,4-methylenedioxyethylamphetamine (MDEA)	82801-81-8	CCNC(C)CC1=CC2=C(C=C1)OCO2	Cerilliant	Calculated (concentration)	ND	ND	ND	ng/L	1	0	0	1	LOW	\	WWTP1	ASIA	N.A.	N.A.	N.A.	N.A.	N.A.	N.A.	N.A.	N.A.	N.A.	N.A.	N.A.
51	12	Subedi 2015	STP MP	Opioids, illicit drugs and metabolites	3,4-methylenedioxyethylamphetamine (MDEA)	82801-81-8	CCNC(C)CC1=CC2=C(C=C1)OCO2	Cerilliant	Calculated (concentration)	ND	ND	ND	ng/L	1	0	0	1	LOW	\	WWTP1	ASIA	N.A.	N.A.	N.A.	N.A.	N.A.	N.A.	N.A.	N.A.	N.A.	N.A.	N.A.
52	12	Subedi 2015	STP SP	Opioids, illicit drugs and metabolites	3,4-methylenedioxyethylamphetamine (MDEA)	82801-81-8	CCNC(C)CC1=CC2=C(C=C1)OCO2	Cerilliant	Calculated (concentration)	ND	ND	ND	ng/L	1	0	0	1	LOW	\	WWTP1	ASIA	N.A.	N.A.	N.A.	N.A.	N.A.	N.A.	N.A.	N.A.	N.A.	N.A.	N.A.
53	12	Subedi 2015	STP UD	Opioids, illicit drugs and metabolites	3,4-methylenedioxyethylamphetamine (MDEA)	82801-81-8	CCNC(C)CC1=CC2=C(C=C1)OCO2	Cerilliant	Calculated (concentration)	ND	ND	ND	ng/L	1	0	0	1	LOW	\	WWTP1	ASIA	N.A.	N.A.	N.A.	N.A.	N.A.	N.A.	N.A.	N.A.	N.A.	N.A.	N.A.
55	12	Subedi and Kannan 2014	WWTPB	Opioids, illicit drugs and metabolites	3,4-methylenedioxyethylamphetamine (MDEA)	82801-81-8	CCNC(C)CC1=CC2=C(C=C1)OCO2	Cerilliant	Calculated (avarage+sludge (author equation from Subedi 2017))	86.19	Equation with in, ef, sludge, flow… from Subedi 2017	Equation with in, ef, sludge, flow… from Subedi 2017	\	1	0	3	4	GOOD	HIGH	WWTP1	AMERICA	\	\	3.27445	3.27445e+06	3274.45	\	3.3953	3.3953e+06	3395.3	\	\
54	12	Subedi and Kannan 2014	WWTPA	Opioids, illicit drugs and metabolites	3,4-methylenedioxyethylamphetamine (MDEA)	82801-81-8	CCNC(C)CC1=CC2=C(C=C1)OCO2	Cerilliant	Calculated (avarage)	65.96	3.29	1.12	ng/L	1	0	2	3	MODERATE	MODERATE	WWTP1	AMERICA	1.12	ng/L	3.27445	3.27445e+06	3274.45	0.000342042	3.3953	3.3953e+06	3395.3	0.000329868	0.000342042
59	13	Subedi 2015	STP BU	Opioids, illicit drugs and metabolites	3,4-methylenedioxymethamphetamine (MDMA, Methylenedioxymethamphetamine)	42542-10-9	CC(CC1=CC2=C(C=C1)OCO2)NC	Cerilliant	Calculated (concentration)	ND	ND	ND	ng/L	1	0	0	1	LOW	\	WWTP1	ASIA	N.A.	N.A.	N.A.	N.A.	N.A.	N.A.	N.A.	N.A.	N.A.	N.A.	N.A.
60	13	Subedi 2015	STP CO	Opioids, illicit drugs and metabolites	3,4-methylenedioxymethamphetamine (MDMA, Methylenedioxymethamphetamine)	42542-10-9	CC(CC1=CC2=C(C=C1)OCO2)NC	Cerilliant	Calculated (concentration)	-26.09	23	29	ng/L	1	0	0	1	LOW	OTHER	WWTP1	ASIA	N.A.	N.A.	N.A.	N.A.	N.A.	N.A.	N.A.	N.A.	N.A.	N.A.	N.A.
61	13	Subedi 2015	STP MP	Opioids, illicit drugs and metabolites	3,4-methylenedioxymethamphetamine (MDMA, Methylenedioxymethamphetamine)	42542-10-9	CC(CC1=CC2=C(C=C1)OCO2)NC	Cerilliant	Calculated (concentration)	ND	ND	ND	ng/L	1	0	0	1	LOW	\	WWTP1	ASIA	N.A.	N.A.	N.A.	N.A.	N.A.	N.A.	N.A.	N.A.	N.A.	N.A.	N.A.
62	13	Subedi 2015	STP SP	Opioids, illicit drugs and metabolites	3,4-methylenedioxymethamphetamine (MDMA, Methylenedioxymethamphetamine)	42542-10-9	CC(CC1=CC2=C(C=C1)OCO2)NC	Cerilliant	Calculated (concentration)	-100	ND	21.8	ng/L	1	0	0	1	LOW	OTHER	WWTP1	ASIA	N.A.	N.A.	N.A.	N.A.	N.A.	N.A.	N.A.	N.A.	N.A.	N.A.	N.A.
63	13	Subedi 2015	STP UD	Opioids, illicit drugs and metabolites	3,4-methylenedioxymethamphetamine (MDMA, Methylenedioxymethamphetamine)	42542-10-9	CC(CC1=CC2=C(C=C1)OCO2)NC	Cerilliant	Calculated (concentration)	ND	ND	ND	ng/L	1	0	0	1	LOW	\	WWTP1	ASIA	N.A.	N.A.	N.A.	N.A.	N.A.	N.A.	N.A.	N.A.	N.A.	N.A.	N.A.
56	13	Al-Mashaqbeh 2019	As-Samra	Opioids, illicit drugs and metabolites	3,4-methylenedioxymethamphetamine (MDMA, Methylenedioxymethamphetamine)	42542-10-9	CC(CC1=CC2=C(C=C1)OCO2)NC	Sigma-Aldrich	Author (avarage)	56.5	0.012	<LOD	µg/L	1	1	1	3	MODERATE	MODERATE	WWTP1	ASIA	\	\	6.34299	6.34299e+06	6342.99	\	6.19319	6.19319e+06	6193.19	\	\
58	13	Skees 2018	Murray	Opioids, illicit drugs and metabolites	3,4-methylenedioxymethamphetamine (MDMA, Methylenedioxymethamphetamine)	42542-10-9	CC(CC1=CC2=C(C=C1)OCO2)NC	Cerilliant	Calculated (avarage)	<LOQ	<LOQ	<LOQ	ng/L	1	0	2	3	MODERATE	\	WWTP2	AMERICA	\	\	6.34299	6.34299e+06	6342.99	\	6.19319	6.19319e+06	6193.19	\	\
65	13	Subedi and Kannan 2014	WWTPB	Opioids, illicit drugs and metabolites	3,4-methylenedioxymethamphetamine (MDMA, Methylenedioxymethamphetamine)	42542-10-9	CC(CC1=CC2=C(C=C1)OCO2)NC	Cerilliant	Calculated (avarage+sludge (author equation from Subedi 2017))	7.57	Equation with in, ef, sludge, flow… from Subedi 2017	Equation with in, ef, sludge, flow… from Subedi 2017	\	1	0	3	4	GOOD	LOW	WWTP1	AMERICA	\	\	6.34299	6.34299e+06	6342.99	\	6.19319	6.19319e+06	6193.19	\	\
57	13	Petrie 2016	SW England	Opioids, illicit drugs and metabolites	3,4-methylenedioxymethamphetamine (MDMA, Methylenedioxymethamphetamine)	42542-10-9	CC(CC1=CC2=C(C=C1)OCO2)NC	\	Author (concentration)	-31	43	56.5	ng/L	1	1	1	3	MODERATE	OTHER	WWTP1	EUROPE	56.5	ng/L	6.34299	6.34299e+06	6342.99	0.00890747	6.19319	6.19319e+06	6193.19	0.00912292	0.00912292
64	13	Subedi and Kannan 2014	WWTPA	Opioids, illicit drugs and metabolites	3,4-methylenedioxymethamphetamine (MDMA, Methylenedioxymethamphetamine)	42542-10-9	CC(CC1=CC2=C(C=C1)OCO2)NC	Cerilliant	Calculated (avarage)	71.49	10.1	2.88	ng/L	1	0	2	3	MODERATE	MODERATE	WWTP1	AMERICA	2.88	ng/L	6.34299	6.34299e+06	6342.99	0.000454044	6.19319	6.19319e+06	6193.19	0.000465027	0.000465027
66	14	Petrie 2016	SW England	Opioids, illicit drugs and metabolites	4,4'-Methylenedianiline (MDA)	101-77-9	C1=CC(=CC=C1CC2=CC=C(C=C2)N)N	\	Author (concentration)	<-220	<LOQ	16	ng/L	1	1	1	3	MODERATE	OTHER	WWTP1	EUROPE	16	ng/L	0.768312	768312	768.312	0.0208249	0.737402	737402	737.402	0.0216978	0.0216978
68	15	Eijhed 2018	Facility B	Surfactants	4-n-Nonylphenol (4-NP)	104-40-5	CCCCCCCCCC1=CC=C(C=C1)O	\	Calculated (avarage)	75.38	1300	320	ng/L	1	0	3	4	GOOD	HIGH	WWTP1	EUROPE	320	ng/L	0.159654	159654	159.654	2.00433	0.0758387	75838.7	75.8387	4.21948	4.21948
67	15	Eijhed 2018	Facility A	Surfactants	4-n-Nonylphenol (4-NP)	104-40-5	CCCCCCCCCC1=CC=C(C=C1)O	\	Calculated (avarage)	93	1300	91	ng/L	1	0	3	4	GOOD	HIGH	WWTP1	EUROPE	91	ng/L	0.159654	159654	159.654	0.569982	0.0758387	75838.7	75.8387	1.19992	1.19992
69	15	Eijhed 2018	Facility C	Surfactants	4-n-Nonylphenol (4-NP)	104-40-5	CCCCCCCCCC1=CC=C(C=C1)O	\	Calculated (avarage)	-100	ND	78	ng/L	1	0	3	4	GOOD	OTHER	WWTP1	EUROPE	78	ng/L	0.159654	159654	159.654	0.488556	0.0758387	75838.7	75.8387	1.0285	1.0285
70	16	Eijhed 2018	Facility A	Surfactants	4-tert-Octylphenol (4-t-Octylphenol)	140-66-9	CC(C)(C)CC(C)(C)C1=CC=C(C=C1)O	\	Calculated (avarage)	-100	ND	11	ng/L	1	0	3	4	GOOD	OTHER	WWTP1	EUROPE	11	ng/L	0.635584	635584	635.584	0.0173069	1.10582	1.10582e+06	1105.82	0.00994738	0.0173069
72	16	Eijhed 2018	Facility C	Surfactants	4-tert-Octylphenol (4-t-Octylphenol)	140-66-9	CC(C)(C)CC(C)(C)C1=CC=C(C=C1)O	\	Calculated (avarage)	-100	ND	7	ng/L	1	0	3	4	GOOD	OTHER	WWTP1	EUROPE	7	ng/L	0.635584	635584	635.584	0.0110135	1.10582	1.10582e+06	1105.82	0.00633015	0.0110135
71	16	Eijhed 2018	Facility B	Surfactants	4-tert-Octylphenol (4-t-Octylphenol)	140-66-9	CC(C)(C)CC(C)(C)C1=CC=C(C=C1)O	\	Calculated (avarage)	-100	ND	6.9	ng/L	1	0	3	4	GOOD	OTHER	WWTP1	EUROPE	6.9	ng/L	0.635584	635584	635.584	0.0108562	1.10582	1.10582e+06	1105.82	0.00623972	0.0108562
73	17	Petrie 2016	SW England	Opioids, illicit drugs and metabolites	6-acetylmorphine	2784-73-8	CC(=O)OC1C=CC2C3CC4=C5C2(C1OC5=C(C=C4)O)CCN3C	\	Author (concentration)	<LOQ	<LOQ	<LOQ	ng/L	1	1	1	3	MODERATE	\	WWTP1	EUROPE	\	\	0.100048	100048	100.048	\	1.29207	1.29207e+06	1292.07	\	\
74	18	Subedi 2015	STP BU	Artificial sweeteners	Acesulfame	33665-90-6	CC1=CC(=O)NS(=O)(=O)O1	Supelco (Sigma-Aldrich)	Calculated (concentration)	11.11	57.6	51.2	ng/L	1	0	0	1	LOW	LOW	WWTP1	ASIA	N.A.	N.A.	N.A.	N.A.	N.A.	N.A.	N.A.	N.A.	N.A.	N.A.	N.A.
75	18	Subedi 2015	STP CO	Artificial sweeteners	Acesulfame	33665-90-6	CC1=CC(=O)NS(=O)(=O)O1	Supelco (Sigma-Aldrich)	Calculated (concentration)	-434.34	72.8	389	ng/L	1	0	0	1	LOW	OTHER	WWTP1	ASIA	N.A.	N.A.	N.A.	N.A.	N.A.	N.A.	N.A.	N.A.	N.A.	N.A.	N.A.
76	18	Subedi 2015	STP MP	Artificial sweeteners	Acesulfame	33665-90-6	CC1=CC(=O)NS(=O)(=O)O1	Supelco (Sigma-Aldrich)	Calculated (concentration)	-83.84	85.4	157	ng/L	1	0	0	1	LOW	OTHER	WWTP1	ASIA	N.A.	N.A.	N.A.	N.A.	N.A.	N.A.	N.A.	N.A.	N.A.	N.A.	N.A.
77	18	Subedi 2015	STP SP	Artificial sweeteners	Acesulfame	33665-90-6	CC1=CC(=O)NS(=O)(=O)O1	Supelco (Sigma-Aldrich)	Calculated (concentration)	-100	ND	8.28	ng/L	1	0	0	1	LOW	OTHER	WWTP1	ASIA	N.A.	N.A.	N.A.	N.A.	N.A.	N.A.	N.A.	N.A.	N.A.	N.A.	N.A.
78	18	Subedi 2015	STP UD	Artificial sweeteners	Acesulfame	33665-90-6	CC1=CC(=O)NS(=O)(=O)O1	Supelco (Sigma-Aldrich)	Calculated (concentration)	-2.24	62.4	63.8	ng/L	1	0	0	1	LOW	OTHER	WWTP1	ASIA	N.A.	N.A.	N.A.	N.A.	N.A.	N.A.	N.A.	N.A.	N.A.	N.A.	N.A.
85	19	Kosma 2014	Agrinio	Analgesics/anti-inflammatories and metabolites	Acetaminophen (Paracetamol)	103-90-2	CC(=O)NC1=CC=C(C=C1)O	Promochem	Calculated (avarage)	100	139.9	<LOQ	ng/L	1	0	2	3	MODERATE	EXCELLENT	WWTP2	EUROPE	\	\	16.7299	1.67299e+07	16729.9	\	47.4614	4.74614e+07	47461.4	\	\
89	19	Kosma 2014	Ioannina hospital	Analgesics/anti-inflammatories and metabolites	Acetaminophen (Paracetamol)	103-90-2	CC(=O)NC1=CC=C(C=C1)O	Promochem	Calculated (avarage)	100	2519.6	<LOQ	ng/L	1	0	2	3	MODERATE	EXCELLENT	WWTP1	EUROPE	\	\	16.7299	1.67299e+07	16729.9	\	47.4614	4.74614e+07	47461.4	\	\
94	19	Mohapatra 2016	WWTP3	Analgesics/anti-inflammatories and metabolites	Acetaminophen (Paracetamol)	103-90-2	CC(=O)NC1=CC=C(C=C1)O	Sigma-Aldrich	Calculated (median)	100	37.69	ND	µg/L	1	0	1	2	MODERATE	EXCELLENT	WWTP2	AMERICA	\	\	16.7299	1.67299e+07	16729.9	\	47.4614	4.74614e+07	47461.4	\	\
95	19	Mohapatra 2016	WWTP4	Analgesics/anti-inflammatories and metabolites	Acetaminophen (Paracetamol)	103-90-2	CC(=O)NC1=CC=C(C=C1)O	Sigma-Aldrich	Calculated (median)	100	45.726	ND	µg/L	1	0	1	2	MODERATE	EXCELLENT	WWTP2	AMERICA	\	\	16.7299	1.67299e+07	16729.9	\	47.4614	4.74614e+07	47461.4	\	\
96	19	Papageorgiou 2016	Volos, autumn	Analgesics/anti-inflammatories and metabolites	Acetaminophen (Paracetamol)	103-90-2	CC(=O)NC1=CC=C(C=C1)O	Promochem/Flucka/Sigma-Aldrich	Calculated (avarage)	100	1996	ND	ng/L	1	0	2	3	MODERATE	EXCELLENT	WWTP1	EUROPE	\	\	16.7299	1.67299e+07	16729.9	\	47.4614	4.74614e+07	47461.4	\	\
97	19	Papageorgiou 2016	Volos, spring	Analgesics/anti-inflammatories and metabolites	Acetaminophen (Paracetamol)	103-90-2	CC(=O)NC1=CC=C(C=C1)O	Promochem/Flucka/Sigma-Aldrich	Calculated (avarage)	100	51	ND	ng/L	1	0	2	3	MODERATE	EXCELLENT	WWTP1	EUROPE	\	\	16.7299	1.67299e+07	16729.9	\	47.4614	4.74614e+07	47461.4	\	\
99	19	Papageorgiou 2016	Volos, winter	Analgesics/anti-inflammatories and metabolites	Acetaminophen (Paracetamol)	103-90-2	CC(=O)NC1=CC=C(C=C1)O	Promochem/Flucka/Sigma-Aldrich	Calculated (avarage)	100	1978	<LOQ	ng/L	1	0	2	3	MODERATE	EXCELLENT	WWTP1	EUROPE	\	\	16.7299	1.67299e+07	16729.9	\	47.4614	4.74614e+07	47461.4	\	\
102	19	Subedi 2017	STPM	Analgesics/anti-inflammatories and metabolites	Acetaminophen (Paracetamol)	103-90-2	CC(=O)NC1=CC=C(C=C1)O	\	Calculated (avarage+sludge (author equation))	92.43	Equation with in, ef, sludge, flow…	Equation with in, ef, sludge, flow…	\	1	0	2	3	MODERATE	HIGH	WWTP1	ASIA	\	\	16.7299	1.67299e+07	16729.9	\	47.4614	4.74614e+07	47461.4	\	\
103	19	Subedi 2017	STPU	Analgesics/anti-inflammatories and metabolites	Acetaminophen (Paracetamol)	103-90-2	CC(=O)NC1=CC=C(C=C1)O	\	Calculated (avarage+sludge (author equation))	92.13	Equation with in, ef, sludge, flow…	Equation with in, ef, sludge, flow…	\	1	0	2	3	MODERATE	HIGH	WWTP1	ASIA	\	\	16.7299	1.67299e+07	16729.9	\	47.4614	4.74614e+07	47461.4	\	\
104	19	Tabe 2016	WWTP-2	Analgesics/anti-inflammatories and metabolites	Acetaminophen (Paracetamol)	103-90-2	CC(=O)NC1=CC=C(C=C1)O	Sigma-Aldrich	Author (not clear)	100	\	\	\	1	1	3	5	GOOD	EXCELLENT	WWTP1	AMERICA	\	\	16.7299	1.67299e+07	16729.9	\	47.4614	4.74614e+07	47461.4	\	\
106	19	Yan 2014	Chongqing	Analgesics/anti-inflammatories and metabolites	Acetaminophen (Paracetamol)	103-90-2	CC(=O)NC1=CC=C(C=C1)O	\	Author (see equation)	99.87	Equation with in, ef, sludge, flow…	Equation with in, ef, sludge, flow…	\	1	1	4	6	EXCELLENT	EXCELLENT	WWTP1	ASIA	\	\	16.7299	1.67299e+07	16729.9	\	47.4614	4.74614e+07	47461.4	\	\
107	19	Zhang 2018	WWTPA	Analgesics/anti-inflammatories and metabolites	Acetaminophen (Paracetamol)	103-90-2	CC(=O)NC1=CC=C(C=C1)O	Sigma-Aldrich	Author (see equation)	100	Equation with concentrations, flow, …	Equation with concentrations, flow, …	\	1	1	3	5	GOOD	EXCELLENT	WWTP1	ASIA	\	\	16.7299	1.67299e+07	16729.9	\	47.4614	4.74614e+07	47461.4	\	\
108	19	Zhang 2018	WWTPB	Analgesics/anti-inflammatories and metabolites	Acetaminophen (Paracetamol)	103-90-2	CC(=O)NC1=CC=C(C=C1)O	Sigma-Aldrich	Author (see equation)	100	Equation with concentrations, flow, …	Equation with concentrations, flow, …	\	1	1	3	5	GOOD	EXCELLENT	WWTP2	ASIA	\	\	16.7299	1.67299e+07	16729.9	\	47.4614	4.74614e+07	47461.4	\	\
109	19	Zhang 2018	WWTPC	Analgesics/anti-inflammatories and metabolites	Acetaminophen (Paracetamol)	103-90-2	CC(=O)NC1=CC=C(C=C1)O	Sigma-Aldrich	Author (see equation)	99	Equation with concentrations, flow, …	Equation with concentrations, flow, …	\	1	1	3	5	GOOD	EXCELLENT	WWTP1	ASIA	\	\	16.7299	1.67299e+07	16729.9	\	47.4614	4.74614e+07	47461.4	\	\
110	19	Zhang 2018	WWTPD	Analgesics/anti-inflammatories and metabolites	Acetaminophen (Paracetamol)	103-90-2	CC(=O)NC1=CC=C(C=C1)O	Sigma-Aldrich	Author (see equation)	100	Equation with concentrations, flow, …	Equation with concentrations, flow, …	\	1	1	3	5	GOOD	EXCELLENT	WWTP2	ASIA	\	\	16.7299	1.67299e+07	16729.9	\	47.4614	4.74614e+07	47461.4	\	\
111	19	Zhang 2018	WWTPE	Analgesics/anti-inflammatories and metabolites	Acetaminophen (Paracetamol)	103-90-2	CC(=O)NC1=CC=C(C=C1)O	Sigma-Aldrich	Author (see equation)	100	Equation with concentrations, flow, …	Equation with concentrations, flow, …	\	1	1	3	5	GOOD	EXCELLENT	WWTP2	ASIA	\	\	16.7299	1.67299e+07	16729.9	\	47.4614	4.74614e+07	47461.4	\	\
112	19	Zhang 2018	WWTPF	Analgesics/anti-inflammatories and metabolites	Acetaminophen (Paracetamol)	103-90-2	CC(=O)NC1=CC=C(C=C1)O	Sigma-Aldrich	Author (see equation)	100	Equation with concentrations, flow, …	Equation with concentrations, flow, …	\	1	1	3	5	GOOD	EXCELLENT	WWTP2	ASIA	\	\	16.7299	1.67299e+07	16729.9	\	47.4614	4.74614e+07	47461.4	\	\
113	19	Zhang 2018	WWTPG	Analgesics/anti-inflammatories and metabolites	Acetaminophen (Paracetamol)	103-90-2	CC(=O)NC1=CC=C(C=C1)O	Sigma-Aldrich	Author (see equation)	100	Equation with concentrations, flow, …	Equation with concentrations, flow, …	\	1	1	3	5	GOOD	EXCELLENT	WWTP2	ASIA	\	\	16.7299	1.67299e+07	16729.9	\	47.4614	4.74614e+07	47461.4	\	\
114	19	Zhang 2018	WWTPH	Analgesics/anti-inflammatories and metabolites	Acetaminophen (Paracetamol)	103-90-2	CC(=O)NC1=CC=C(C=C1)O	Sigma-Aldrich	Author (see equation)	100	Equation with concentrations, flow, …	Equation with concentrations, flow, …	\	1	1	3	5	GOOD	EXCELLENT	WWTP1	ASIA	\	\	16.7299	1.67299e+07	16729.9	\	47.4614	4.74614e+07	47461.4	\	\
100	19	Petrie 2016	SW England	Analgesics/anti-inflammatories and metabolites	Acetaminophen (Paracetamol)	103-90-2	CC(=O)NC1=CC=C(C=C1)O	\	Author (concentration)	99	138164	1454	ng/L	1	1	1	3	MODERATE	EXCELLENT	WWTP1	EUROPE	1454	ng/L	16.7299	1.67299e+07	16729.9	0.0869104	47.4614	4.74614e+07	47461.4	0.0306354	0.0869104
92	19	Kosma 2014	Veroia	Analgesics/anti-inflammatories and metabolites	Acetaminophen (Paracetamol)	103-90-2	CC(=O)NC1=CC=C(C=C1)O	Promochem	Calculated (avarage)	98.79	30353.6	368.7	ng/L	1	0	2	3	MODERATE	EXCELLENT	WWTP2	EUROPE	368.7	ng/L	16.7299	1.67299e+07	16729.9	0.0220384	47.4614	4.74614e+07	47461.4	0.00776842	0.0220384
80	19	Archer 2017	Guateng	Analgesics/anti-inflammatories and metabolites	Acetaminophen (Paracetamol)	103-90-2	CC(=O)NC1=CC=C(C=C1)O	Department of Chemistry, University of Bath (UK)	Author (Mass load avarage)	100	10530.2	4	g/d	1	1	2	4	GOOD	EXCELLENT	WWTP1	AFRICA	216	ng/L	16.7299	1.67299e+07	16729.9	0.012911	47.4614	4.74614e+07	47461.4	0.00455107	0.012911
90	19	Kosma 2014	Kozani	Analgesics/anti-inflammatories and metabolites	Acetaminophen (Paracetamol)	103-90-2	CC(=O)NC1=CC=C(C=C1)O	Promochem	Calculated (avarage)	94.99	4184.9	209.7	ng/L	1	0	2	3	MODERATE	HIGH	WWTP2	EUROPE	209.7	ng/L	16.7299	1.67299e+07	16729.9	0.0125345	47.4614	4.74614e+07	47461.4	0.00441833	0.0125345
101	19	Robledo Zacarias 2017	Moreila	Analgesics/anti-inflammatories and metabolites	Acetaminophen (Paracetamol)	103-90-2	CC(=O)NC1=CC=C(C=C1)O	Sigma-Aldrich	Calculated (avarage)	66.67	0.6	0.2	µg/L	1	0	2	3	MODERATE	MODERATE	WWTP1	AMERICA	200	ng/L	16.7299	1.67299e+07	16729.9	0.0119547	47.4614	4.74614e+07	47461.4	0.00421395	0.0119547
86	19	Kosma 2014	Arta	Analgesics/anti-inflammatories and metabolites	Acetaminophen (Paracetamol)	103-90-2	CC(=O)NC1=CC=C(C=C1)O	Promochem	Calculated (avarage)	97.65	8313.2	195.7	ng/L	1	0	2	3	MODERATE	EXCELLENT	WWTP1	EUROPE	195.7	ng/L	16.7299	1.67299e+07	16729.9	0.0116976	47.4614	4.74614e+07	47461.4	0.00412335	0.0116976
91	19	Kosma 2014	Preveza	Analgesics/anti-inflammatories and metabolites	Acetaminophen (Paracetamol)	103-90-2	CC(=O)NC1=CC=C(C=C1)O	Promochem	Calculated (avarage)	34.37	293	192.3	ng/L	1	0	2	3	MODERATE	LOW	WWTP1	EUROPE	192.3	ng/L	16.7299	1.67299e+07	16729.9	0.0114944	47.4614	4.74614e+07	47461.4	0.00405171	0.0114944
105	19	Thiebault 2017	Orleans	Analgesics/anti-inflammatories and metabolites	Acetaminophen (Paracetamol)	103-90-2	CC(=O)NC1=CC=C(C=C1)O	Sigma-Aldrich	Calculated (mass Load (calculated on median) (author eq))	99.78	430973	934.854	mg/d	1	0	2	3	MODERATE	EXCELLENT	WWTP1	EUROPE	172	ng/L	16.7299	1.67299e+07	16729.9	0.010281	47.4614	4.74614e+07	47461.4	0.003624	0.010281
87	19	Kosma 2014	Grevena	Analgesics/anti-inflammatories and metabolites	Acetaminophen (Paracetamol)	103-90-2	CC(=O)NC1=CC=C(C=C1)O	Promochem	Calculated (avarage)	94.55	3047.2	166	ng/L	1	0	2	3	MODERATE	HIGH	WWTP2	EUROPE	166	ng/L	16.7299	1.67299e+07	16729.9	0.00992237	47.4614	4.74614e+07	47461.4	0.00349758	0.00992237
93	19	Kot-Wasik 2016	Tricity	Analgesics/anti-inflammatories and metabolites	Acetaminophen (Paracetamol)	103-90-2	CC(=O)NC1=CC=C(C=C1)O	Sigma-Aldrich	Author (avarage)	98.8	9391.7	112.4	ng/L	1	1	2	4	GOOD	EXCELLENT	WWTP1	EUROPE	112.4	ng/L	16.7299	1.67299e+07	16729.9	0.00671852	47.4614	4.74614e+07	47461.4	0.00236824	0.00671852
88	19	Kosma 2014	Ioannina City	Analgesics/anti-inflammatories and metabolites	Acetaminophen (Paracetamol)	103-90-2	CC(=O)NC1=CC=C(C=C1)O	Promochem	Calculated (avarage)	96.65	2872.5	96.1	ng/L	1	0	2	3	MODERATE	EXCELLENT	WWTP2	EUROPE	96.1	ng/L	16.7299	1.67299e+07	16729.9	0.00574422	47.4614	4.74614e+07	47461.4	0.0020248	0.00574422
98	19	Papageorgiou 2016	Volos, summer	Analgesics/anti-inflammatories and metabolites	Acetaminophen (Paracetamol)	103-90-2	CC(=O)NC1=CC=C(C=C1)O	Promochem/Flucka/Sigma-Aldrich	Calculated (avarage)	96.59	1611	55	ng/L	1	0	2	3	MODERATE	EXCELLENT	WWTP1	EUROPE	55	ng/L	16.7299	1.67299e+07	16729.9	0.00328753	47.4614	4.74614e+07	47461.4	0.00115884	0.00328753
82	19	Eijhed 2018	Facility B	Analgesics/anti-inflammatories and metabolites	Acetaminophen (Paracetamol)	103-90-2	CC(=O)NC1=CC=C(C=C1)O	\	Calculated (avarage)	-100	ND	53	ng/L	1	0	3	4	GOOD	OTHER	WWTP1	EUROPE	53	ng/L	16.7299	1.67299e+07	16729.9	0.00316799	47.4614	4.74614e+07	47461.4	0.0011167	0.00316799
79	19	Al-Mashaqbeh 2019	As-Samra	Analgesics/anti-inflammatories and metabolites	Acetaminophen (Paracetamol)	103-90-2	CC(=O)NC1=CC=C(C=C1)O	Sigma-Aldrich	Author (avarage)	99.9	36.7	0.041	µg/L	1	1	1	3	MODERATE	EXCELLENT	WWTP1	ASIA	41	ng/L	16.7299	1.67299e+07	16729.9	0.00245071	47.4614	4.74614e+07	47461.4	0.00086386	0.00245071
81	19	Eijhed 2018	Facility A	Analgesics/anti-inflammatories and metabolites	Acetaminophen (Paracetamol)	103-90-2	CC(=O)NC1=CC=C(C=C1)O	\	Calculated (avarage)	-100	ND	39	ng/L	1	0	3	4	GOOD	OTHER	WWTP1	EUROPE	39	ng/L	16.7299	1.67299e+07	16729.9	0.00233116	47.4614	4.74614e+07	47461.4	0.00082172	0.00233116
83	19	Eijhed 2018	Facility C	Analgesics/anti-inflammatories and metabolites	Acetaminophen (Paracetamol)	103-90-2	CC(=O)NC1=CC=C(C=C1)O	\	Calculated (avarage)	-100	ND	37	ng/L	1	0	3	4	GOOD	OTHER	WWTP1	EUROPE	37	ng/L	16.7299	1.67299e+07	16729.9	0.00221161	47.4614	4.74614e+07	47461.4	0.000779581	0.00221161
84	19	Gaffney 2017	Beirolas	Analgesics/anti-inflammatories and metabolites	Acetaminophen (Paracetamol)	103-90-2	CC(=O)NC1=CC=C(C=C1)O	Sigma-Aldrich	Calculated (median)	99.99	118	0.01	µg/L	1	0	3	4	GOOD	EXCELLENT	WWTP2	EUROPE	10	ng/L	16.7299	1.67299e+07	16729.9	0.000597733	47.4614	4.74614e+07	47461.4	0.000210697	0.000597733
115	20	Gaffney 2017	Beirolas	Analgesics/anti-inflammatories and metabolites	Acetylsalicylic acid	50-78-2	CC(=O)OC1=CC=CC=C1C(=O)O	Sigma-Aldrich	Calculated (median)	100	17	ND	µg/L	1	0	3	4	GOOD	EXCELLENT	WWTP2	EUROPE	\	\	7.69598	7.69598e+06	7695.98	\	15.8688	1.58688e+07	15868.8	\	\
117	21	Subedi 2015	STP BU	Sedatives-hypnotics-anxiolytics	Alprazolam	28981-97-7	CC1=NN=C2N1C3=C(C=C(C=C3)Cl)C(=NC2)C4=CC=CC=C4	Cerilliant	Calculated (concentration)	-36.19	4.2	5.72	ng/L	1	0	0	1	LOW	OTHER	WWTP1	ASIA	N.A.	N.A.	N.A.	N.A.	N.A.	N.A.	N.A.	N.A.	N.A.	N.A.	N.A.
118	21	Subedi 2015	STP CO	Sedatives-hypnotics-anxiolytics	Alprazolam	28981-97-7	CC1=NN=C2N1C3=C(C=C(C=C3)Cl)C(=NC2)C4=CC=CC=C4	Cerilliant	Calculated (concentration)	ND	ND	ND	ng/L	1	0	0	1	LOW	\	WWTP1	ASIA	N.A.	N.A.	N.A.	N.A.	N.A.	N.A.	N.A.	N.A.	N.A.	N.A.	N.A.
119	21	Subedi 2015	STP MP	Sedatives-hypnotics-anxiolytics	Alprazolam	28981-97-7	CC1=NN=C2N1C3=C(C=C(C=C3)Cl)C(=NC2)C4=CC=CC=C4	Cerilliant	Calculated (concentration)	63.9	6.98	2.52	ng/L	1	0	0	1	LOW	MODERATE	WWTP1	ASIA	N.A.	N.A.	N.A.	N.A.	N.A.	N.A.	N.A.	N.A.	N.A.	N.A.	N.A.
120	21	Subedi 2015	STP SP	Sedatives-hypnotics-anxiolytics	Alprazolam	28981-97-7	CC1=NN=C2N1C3=C(C=C(C=C3)Cl)C(=NC2)C4=CC=CC=C4	Cerilliant	Calculated (concentration)	31.29	10.1	6.94	ng/L	1	0	0	1	LOW	LOW	WWTP1	ASIA	N.A.	N.A.	N.A.	N.A.	N.A.	N.A.	N.A.	N.A.	N.A.	N.A.	N.A.
121	21	Subedi 2015	STP UD	Sedatives-hypnotics-anxiolytics	Alprazolam	28981-97-7	CC1=NN=C2N1C3=C(C=C(C=C3)Cl)C(=NC2)C4=CC=CC=C4	Cerilliant	Calculated (concentration)	ND	ND	ND	ng/L	1	0	0	1	LOW	\	WWTP1	ASIA	N.A.	N.A.	N.A.	N.A.	N.A.	N.A.	N.A.	N.A.	N.A.	N.A.	N.A.
122	21	Subedi 2017	STPM	Sedatives-hypnotics-anxiolytics	Alprazolam	28981-97-7	CC1=NN=C2N1C3=C(C=C(C=C3)Cl)C(=NC2)C4=CC=CC=C4	Cerilliant	Calculated (avarage+sludge (author equation))	-	Equation with in, ef, sludge, flow…	Equation with in, ef, sludge, flow…	\	1	0	2	3	MODERATE	\	WWTP1	ASIA	\	\	0.0303779	30377.9	30.3779	\	0.905735	905735	905.735	\	\
123	21	Subedi 2017	STPU	Sedatives-hypnotics-anxiolytics	Alprazolam	28981-97-7	CC1=NN=C2N1C3=C(C=C(C=C3)Cl)C(=NC2)C4=CC=CC=C4	Cerilliant	Calculated (avarage+sludge (author equation))	16.39	Equation with in, ef, sludge, flow…	Equation with in, ef, sludge, flow…	\	1	0	2	3	MODERATE	LOW	WWTP1	ASIA	\	\	0.0303779	30377.9	30.3779	\	0.905735	905735	905.735	\	\
124	21	Subedi and Kannan 2015	WWTPA	Sedatives-hypnotics-anxiolytics	Alprazolam	28981-97-7	CC1=NN=C2N1C3=C(C=C(C=C3)Cl)C(=NC2)C4=CC=CC=C4	Cerilliant	Calculated (avarage+sludge (author equation from Subedi 2017))	-0.68	Equation with in, ef, sludge, flow… from Subedi 2017	Equation with in, ef, sludge, flow… from Subedi 2017	\	1	0	3	4	GOOD	OTHER	WWTP1	AMERICA	\	\	0.0303779	30377.9	30.3779	\	0.905735	905735	905.735	\	\
125	21	Subedi and Kannan 2015	WWTPB	Sedatives-hypnotics-anxiolytics	Alprazolam	28981-97-7	CC1=NN=C2N1C3=C(C=C(C=C3)Cl)C(=NC2)C4=CC=CC=C4	Cerilliant	Calculated (avarage+sludge (author equation from Subedi 2017))	21.74	Equation with in, ef, sludge, flow… from Subedi 2017	Equation with in, ef, sludge, flow… from Subedi 2017	\	1	0	3	4	GOOD	LOW	WWTP1	AMERICA	\	\	0.0303779	30377.9	30.3779	\	0.905735	905735	905.735	\	\
116	21	Skees 2018	Murray	Sedatives-hypnotics-anxiolytics	Alprazolam	28981-97-7	CC1=NN=C2N1C3=C(C=C(C=C3)Cl)C(=NC2)C4=CC=CC=C4	Cerilliant	Calculated (avarage)	-39.76	8.3	11.6	ng/L	1	0	2	3	MODERATE	OTHER	WWTP2	AMERICA	11.6	ng/L	0.0303779	30377.9	30.3779	0.381856	0.905735	905735	905.735	0.0128073	0.381856
129	22	Yan 2014	Chongqing	Antihypertensives and cardiovascular drugs	Amlodipine	88150-42-9	CCOC(=O)C1=C(NC(=C(C1C2=CC=CC=C2Cl)C(=O)OC)C)COCCN	\	Calculated (avarage)	-100	<MQL	4.9	\	1	0	3	4	GOOD	OTHER	WWTP1	ASIA	\	\	0.0550929	55092.9	55.0929	\	0.361386	361386	361.386	\	\
128	22	Eijhed 2018	Facility C	Antihypertensives and cardiovascular drugs	Amlodipine	88150-42-9	CCOC(=O)C1=C(NC(=C(C1C2=CC=CC=C2Cl)C(=O)OC)C)COCCN	\	Author (maybe avarage)	45	93	51	ng/L	1	1	3	5	GOOD	LOW	WWTP1	EUROPE	51	ng/L	0.0550929	55092.9	55.0929	0.925709	0.361386	361386	361.386	0.141123	0.925709
127	22	Eijhed 2018	Facility B	Antihypertensives and cardiovascular drugs	Amlodipine	88150-42-9	CCOC(=O)C1=C(NC(=C(C1C2=CC=CC=C2Cl)C(=O)OC)C)COCCN	\	Author (maybe avarage)	75	79	20	ng/L	1	1	3	5	GOOD	MODERATE	WWTP1	EUROPE	20	ng/L	0.0550929	55092.9	55.0929	0.363023	0.361386	361386	361.386	0.0553425	0.363023
126	22	Eijhed 2018	Facility A	Antihypertensives and cardiovascular drugs	Amlodipine	88150-42-9	CCOC(=O)C1=C(NC(=C(C1C2=CC=CC=C2Cl)C(=O)OC)C)COCCN	\	Author (maybe avarage)	87	79	11	ng/L	1	1	3	5	GOOD	HIGH	WWTP1	EUROPE	11	ng/L	0.0550929	55092.9	55.0929	0.199663	0.361386	361386	361.386	0.0304384	0.199663
131	23	Mirzaei 2019	WWTPA, 02/08/23016 (2)	Antibiotics	Amoxicillin	26787-78-0	CC1(C(N2C(S1)C(C2=O)NC(=O)C(C3=CC=C(C=C3)O)N)C(=O)O)C	Sigma-Aldrich	Calculated (mass Load)	83.26	37.45	6.269	μg/1000 inh/day	1	0	3	4	GOOD	HIGH	WWTP1	ASIA	\	\	2.25312	2.25312e+06	2253.12	\	36.5415	3.65415e+07	36541.5	\	\
132	23	Mirzaei 2019	WWTPA, 09/07/2016 (1)	Antibiotics	Amoxicillin	26787-78-0	CC1(C(N2C(S1)C(C2=O)NC(=O)C(C3=CC=C(C=C3)O)N)C(=O)O)C	Sigma-Aldrich	Calculated (mass Load)	54.64	20.85	9.457	μg/1000 inh/day	1	0	3	4	GOOD	MODERATE	WWTP1	ASIA	\	\	2.25312	2.25312e+06	2253.12	\	36.5415	3.65415e+07	36541.5	\	\
133	23	Mirzaei 2019	WWTPA, 09/07/2016 (2)	Antibiotics	Amoxicillin	26787-78-0	CC1(C(N2C(S1)C(C2=O)NC(=O)C(C3=CC=C(C=C3)O)N)C(=O)O)C	Sigma-Aldrich	Calculated (mass Load)	63.14	21.83	8.046	μg/1000 inh/day	1	0	3	4	GOOD	MODERATE	WWTP1	ASIA	\	\	2.25312	2.25312e+06	2253.12	\	36.5415	3.65415e+07	36541.5	\	\
134	23	Mirzaei 2019	WWTPA, 13/06/2016 (1)	Antibiotics	Amoxicillin	26787-78-0	CC1(C(N2C(S1)C(C2=O)NC(=O)C(C3=CC=C(C=C3)O)N)C(=O)O)C	Sigma-Aldrich	Calculated (mass Load)	93	58.63	4.106	μg/1000 inh/day	1	0	3	4	GOOD	HIGH	WWTP1	ASIA	\	\	2.25312	2.25312e+06	2253.12	\	36.5415	3.65415e+07	36541.5	\	\
135	23	Mirzaei 2019	WWTPA, 13/06/2016 (2)	Antibiotics	Amoxicillin	26787-78-0	CC1(C(N2C(S1)C(C2=O)NC(=O)C(C3=CC=C(C=C3)O)N)C(=O)O)C	Sigma-Aldrich	Calculated (mass Load)	78.59	11.45	2.452	μg/1000 inh/day	1	0	3	4	GOOD	HIGH	WWTP1	ASIA	\	\	2.25312	2.25312e+06	2253.12	\	36.5415	3.65415e+07	36541.5	\	\
137	23	Mirzaei 2019	WWTPB, 02/08/2016 (2)	Antibiotics	Amoxicillin	26787-78-0	CC1(C(N2C(S1)C(C2=O)NC(=O)C(C3=CC=C(C=C3)O)N)C(=O)O)C	Sigma-Aldrich	Calculated (mass Load)	66.01	52.11	17.71	μg/1000 inh/day	1	0	3	4	GOOD	MODERATE	WWTP1	ASIA	\	\	2.25312	2.25312e+06	2253.12	\	36.5415	3.65415e+07	36541.5	\	\
138	23	Mirzaei 2019	WWTPB, 09/07/2016 (1)	Antibiotics	Amoxicillin	26787-78-0	CC1(C(N2C(S1)C(C2=O)NC(=O)C(C3=CC=C(C=C3)O)N)C(=O)O)C	Sigma-Aldrich	Calculated (mass Load)	76.79	64.03	14.86	μg/1000 inh/day	1	0	3	4	GOOD	HIGH	WWTP1	ASIA	\	\	2.25312	2.25312e+06	2253.12	\	36.5415	3.65415e+07	36541.5	\	\
139	23	Mirzaei 2019	WWTPB, 09/07/2016 (2)	Antibiotics	Amoxicillin	26787-78-0	CC1(C(N2C(S1)C(C2=O)NC(=O)C(C3=CC=C(C=C3)O)N)C(=O)O)C	Sigma-Aldrich	Calculated (mass Load)	70.66	71.16	20.88	μg/1000 inh/day	1	0	3	4	GOOD	MODERATE	WWTP1	ASIA	\	\	2.25312	2.25312e+06	2253.12	\	36.5415	3.65415e+07	36541.5	\	\
140	23	Mirzaei 2019	WWTPB, 13/06/2016 (1)	Antibiotics	Amoxicillin	26787-78-0	CC1(C(N2C(S1)C(C2=O)NC(=O)C(C3=CC=C(C=C3)O)N)C(=O)O)C	Sigma-Aldrich	Calculated (mass Load)	60.45	46.35	18.33	μg/1000 inh/day	1	0	3	4	GOOD	MODERATE	WWTP1	ASIA	\	\	2.25312	2.25312e+06	2253.12	\	36.5415	3.65415e+07	36541.5	\	\
141	23	Mirzaei 2019	WWTPB, 13/06/2016 (2)	Antibiotics	Amoxicillin	26787-78-0	CC1(C(N2C(S1)C(C2=O)NC(=O)C(C3=CC=C(C=C3)O)N)C(=O)O)C	Sigma-Aldrich	Calculated (mass Load)	60.24	42.3	16.82	μg/1000 inh/day	1	0	3	4	GOOD	MODERATE	WWTP1	ASIA	\	\	2.25312	2.25312e+06	2253.12	\	36.5415	3.65415e+07	36541.5	\	\
142	23	Papageorgiou 2016	Volos, autumn	Antibiotics	Amoxicillin	26787-78-0	CC1(C(N2C(S1)C(C2=O)NC(=O)C(C3=CC=C(C=C3)O)N)C(=O)O)C	Promochem/Flucka/Sigma-Aldrich	Calculated (avarage)	ND	ND	ND	ng/L	1	0	2	3	MODERATE	\	WWTP1	EUROPE	\	\	2.25312	2.25312e+06	2253.12	\	36.5415	3.65415e+07	36541.5	\	\
143	23	Papageorgiou 2016	Volos, spring	Antibiotics	Amoxicillin	26787-78-0	CC1(C(N2C(S1)C(C2=O)NC(=O)C(C3=CC=C(C=C3)O)N)C(=O)O)C	Promochem/Flucka/Sigma-Aldrich	Calculated (avarage)	ND	ND	ND	ng/L	1	0	2	3	MODERATE	\	WWTP1	EUROPE	\	\	2.25312	2.25312e+06	2253.12	\	36.5415	3.65415e+07	36541.5	\	\
144	23	Papageorgiou 2016	Volos, summer	Antibiotics	Amoxicillin	26787-78-0	CC1(C(N2C(S1)C(C2=O)NC(=O)C(C3=CC=C(C=C3)O)N)C(=O)O)C	Promochem/Flucka/Sigma-Aldrich	Calculated (avarage)	ND	ND	ND	ng/L	1	0	2	3	MODERATE	\	WWTP1	EUROPE	\	\	2.25312	2.25312e+06	2253.12	\	36.5415	3.65415e+07	36541.5	\	\
145	23	Papageorgiou 2016	Volos, winter	Antibiotics	Amoxicillin	26787-78-0	CC1(C(N2C(S1)C(C2=O)NC(=O)C(C3=CC=C(C=C3)O)N)C(=O)O)C	Promochem/Flucka/Sigma-Aldrich	Calculated (avarage)	ND	ND	ND	ng/L	1	0	2	3	MODERATE	\	WWTP1	EUROPE	\	\	2.25312	2.25312e+06	2253.12	\	36.5415	3.65415e+07	36541.5	\	\
136	23	Mirzaei 2019	WWTPB, 02/08/2016 (1)	Antibiotics	Amoxicillin	26787-78-0	CC1(C(N2C(S1)C(C2=O)NC(=O)C(C3=CC=C(C=C3)O)N)C(=O)O)C	Sigma-Aldrich	Calculated (mass Load)	58.64	32.64	13.5	μg/1000 inh/day	1	0	3	4	GOOD	MODERATE	WWTP1	ASIA	97.46	ng/L	2.25312	2.25312e+06	2253.12	0.0432555	36.5415	3.65415e+07	36541.5	0.0026671	0.0432555
130	23	Mirzaei 2019	WWTPA, 02/08/23016 (1)	Antibiotics	Amoxicillin	26787-78-0	CC1(C(N2C(S1)C(C2=O)NC(=O)C(C3=CC=C(C=C3)O)N)C(=O)O)C	Sigma-Aldrich	Calculated (mass Load)	78.64	34.17	7.298	μg/1000 inh/day	1	0	3	4	GOOD	HIGH	WWTP1	ASIA	94.57	ng/L	2.25312	2.25312e+06	2253.12	0.0419728	36.5415	3.65415e+07	36541.5	0.00258801	0.0419728
151	24	Subedi 2015	STP BU	Opioids, illicit drugs and metabolites	Amphetamine	300-62-9	CC(CC1=CC=CC=C1)N	Cerilliant	Calculated (concentration)	-144.76	286	700	ng/L	1	0	0	1	LOW	OTHER	WWTP1	ASIA	N.A.	N.A.	N.A.	N.A.	N.A.	N.A.	N.A.	N.A.	N.A.	N.A.	N.A.
152	24	Subedi 2015	STP CO	Opioids, illicit drugs and metabolites	Amphetamine	300-62-9	CC(CC1=CC=CC=C1)N	Cerilliant	Calculated (concentration)	26.58	760	558	ng/L	1	0	0	1	LOW	LOW	WWTP1	ASIA	N.A.	N.A.	N.A.	N.A.	N.A.	N.A.	N.A.	N.A.	N.A.	N.A.	N.A.
153	24	Subedi 2015	STP MP	Opioids, illicit drugs and metabolites	Amphetamine	300-62-9	CC(CC1=CC=CC=C1)N	Cerilliant	Calculated (concentration)	86.02	4720	660	ng/L	1	0	0	1	LOW	HIGH	WWTP1	ASIA	N.A.	N.A.	N.A.	N.A.	N.A.	N.A.	N.A.	N.A.	N.A.	N.A.	N.A.
154	24	Subedi 2015	STP SP	Opioids, illicit drugs and metabolites	Amphetamine	300-62-9	CC(CC1=CC=CC=C1)N	Cerilliant	Calculated (concentration)	-841.18	238	2240	ng/L	1	0	0	1	LOW	OTHER	WWTP1	ASIA	N.A.	N.A.	N.A.	N.A.	N.A.	N.A.	N.A.	N.A.	N.A.	N.A.	N.A.
155	24	Subedi 2015	STP UD	Opioids, illicit drugs and metabolites	Amphetamine	300-62-9	CC(CC1=CC=CC=C1)N	Cerilliant	Calculated (concentration)	100	4300	ND	ng/L	1	0	0	1	LOW	EXCELLENT	WWTP1	ASIA	N.A.	N.A.	N.A.	N.A.	N.A.	N.A.	N.A.	N.A.	N.A.	N.A.	N.A.
156	24	Subedi and Kannan 2014	WWTPA	Opioids, illicit drugs and metabolites	Amphetamine	300-62-9	CC(CC1=CC=CC=C1)N	Cerilliant	Calculated (avarage)	100	92.3	ND	ng/L	1	0	2	3	MODERATE	EXCELLENT	WWTP1	AMERICA	\	\	4.6564	4.6564e+06	4656.4	\	6.94957	6.94957e+06	6949.57	\	\
157	24	Subedi and Kannan 2014	WWTPB	Opioids, illicit drugs and metabolites	Amphetamine	300-62-9	CC(CC1=CC=CC=C1)N	Cerilliant	Calculated (avarage)	100	92.1	ND	ng/L	1	0	2	3	MODERATE	EXCELLENT	WWTP1	AMERICA	\	\	4.6564	4.6564e+06	4656.4	\	6.94957	6.94957e+06	6949.57	\	\
147	24	Archer 2017	Guateng	Opioids, illicit drugs and metabolites	Amphetamine	300-62-9	CC(CC1=CC=CC=C1)N	Department of Chemistry, University of Bath (UK)	Author (Mass load avarage)	92	45.4	3.8	g/d	1	1	2	4	GOOD	HIGH	WWTP1	AFRICA	184	ng/L	4.6564	4.6564e+06	4656.4	0.0395155	6.94957	6.94957e+06	6949.57	0.0264765	0.0395155
149	24	Robledo Zacarias 2017	Moreila	Opioids, illicit drugs and metabolites	Amphetamine	300-62-9	CC(CC1=CC=CC=C1)N	Siemens Siva	Calculated (avarage)	80	0.5	0.1	µg/L	1	0	2	3	MODERATE	HIGH	WWTP1	AMERICA	100	ng/L	4.6564	4.6564e+06	4656.4	0.0214758	6.94957	6.94957e+06	6949.57	0.0143894	0.0214758
148	24	Petrie 2016	SW England	Opioids, illicit drugs and metabolites	Amphetamine	300-62-9	CC(CC1=CC=CC=C1)N	\	Author (concentration)	77	288	67	ng/L	1	1	1	3	MODERATE	HIGH	WWTP1	EUROPE	67	ng/L	4.6564	4.6564e+06	4656.4	0.0143888	6.94957	6.94957e+06	6949.57	0.00964088	0.0143888
146	24	Al-Mashaqbeh 2019	As-Samra	Opioids, illicit drugs and metabolites	Amphetamine	300-62-9	CC(CC1=CC=CC=C1)N	Sigma-Aldrich	Author (avarage)	80.2	0.129	0.026	µg/L	1	1	1	3	MODERATE	HIGH	WWTP1	ASIA	26	ng/L	4.6564	4.6564e+06	4656.4	0.00558371	6.94957	6.94957e+06	6949.57	0.00374124	0.00558371
150	24	Skees 2018	Murray	Opioids, illicit drugs and metabolites	Amphetamine	300-62-9	CC(CC1=CC=CC=C1)N	Cerilliant	Calculated (avarage)	93.53	337	21.8	ng/L	1	0	2	3	MODERATE	HIGH	WWTP2	AMERICA	21.8	ng/L	4.6564	4.6564e+06	4656.4	0.00468172	6.94957	6.94957e+06	6949.57	0.00313688	0.00468172
164	25	Prabhasankar 2016	STP1 post-monsoon	Antibiotics	Ampicillin	69-53-4	CC1(C(N2C(S1)C(C2=O)NC(=O)C(C3=CC=CC=C3)N)C(=O)O)C	Wako Pure Chemical Industries Ltd	Author (concentration)	<LOQ	<LOQ	<LOQ	ng/L	1	1	1	3	MODERATE	\	WWTP2	ASIA	\	\	0.945776	945776	945.776	\	47.5631	4.75631e+07	47563.1	\	\
165	25	Prabhasankar 2016	STP1 pre-monsoon	Antibiotics	Ampicillin	69-53-4	CC1(C(N2C(S1)C(C2=O)NC(=O)C(C3=CC=CC=C3)N)C(=O)O)C	Wako Pure Chemical Industries Ltd	Author (concentration)	100	3	<LOQ	ng/L	1	1	1	3	MODERATE	EXCELLENT	WWTP2	ASIA	\	\	0.945776	945776	945.776	\	47.5631	4.75631e+07	47563.1	\	\
167	25	Prabhasankar 2016	STP2 post-monsoon	Antibiotics	Ampicillin	69-53-4	CC1(C(N2C(S1)C(C2=O)NC(=O)C(C3=CC=CC=C3)N)C(=O)O)C	Wako Pure Chemical Industries Ltd	Author (concentration)	<LOQ	<LOQ	<LOQ	ng/L	1	1	1	3	MODERATE	\	WWTP2	ASIA	\	\	0.945776	945776	945.776	\	47.5631	4.75631e+07	47563.1	\	\
168	25	Prabhasankar 2016	STP2 pre-monsoon	Antibiotics	Ampicillin	69-53-4	CC1(C(N2C(S1)C(C2=O)NC(=O)C(C3=CC=CC=C3)N)C(=O)O)C	Wako Pure Chemical Industries Ltd	Author (concentration)	<LOQ	<LOQ	<LOQ	ng/L	1	1	1	3	MODERATE	\	WWTP2	ASIA	\	\	0.945776	945776	945.776	\	47.5631	4.75631e+07	47563.1	\	\
169	25	Prabhasankar 2016	STP3 monsoon	Antibiotics	Ampicillin	69-53-4	CC1(C(N2C(S1)C(C2=O)NC(=O)C(C3=CC=CC=C3)N)C(=O)O)C	Wako Pure Chemical Industries Ltd	Author (concentration)	<LOQ	<LOQ	<LOQ	ng/L	1	1	1	3	MODERATE	\	WWTP2	ASIA	\	\	0.945776	945776	945.776	\	47.5631	4.75631e+07	47563.1	\	\
170	25	Prabhasankar 2016	STP3 post-monsoon	Antibiotics	Ampicillin	69-53-4	CC1(C(N2C(S1)C(C2=O)NC(=O)C(C3=CC=CC=C3)N)C(=O)O)C	Wako Pure Chemical Industries Ltd	Author (concentration)	<LOQ	<LOQ	<LOQ	ng/L	1	1	1	3	MODERATE	\	WWTP2	ASIA	\	\	0.945776	945776	945.776	\	47.5631	4.75631e+07	47563.1	\	\
171	25	Prabhasankar 2016	STP3 pre-monsoon	Antibiotics	Ampicillin	69-53-4	CC1(C(N2C(S1)C(C2=O)NC(=O)C(C3=CC=CC=C3)N)C(=O)O)C	Wako Pure Chemical Industries Ltd	Author (concentration)	<LOQ	<LOQ	<LOQ	ng/L	1	1	1	3	MODERATE	\	WWTP2	ASIA	\	\	0.945776	945776	945.776	\	47.5631	4.75631e+07	47563.1	\	\
173	25	Prabhasankar 2016	STP4 post-monsoon	Antibiotics	Ampicillin	69-53-4	CC1(C(N2C(S1)C(C2=O)NC(=O)C(C3=CC=CC=C3)N)C(=O)O)C	Wako Pure Chemical Industries Ltd	Author (concentration)	<LOQ	0	<LOQ	ng/L	1	1	1	3	MODERATE	\	WWTP2	ASIA	\	\	0.945776	945776	945.776	\	47.5631	4.75631e+07	47563.1	\	\
174	25	Prabhasankar 2016	STP4 pre-monsoon	Antibiotics	Ampicillin	69-53-4	CC1(C(N2C(S1)C(C2=O)NC(=O)C(C3=CC=CC=C3)N)C(=O)O)C	Wako Pure Chemical Industries Ltd	Author (concentration)	<LOQ	<LOQ	<LOQ	ng/L	1	1	1	3	MODERATE	\	WWTP2	ASIA	\	\	0.945776	945776	945.776	\	47.5631	4.75631e+07	47563.1	\	\
175	25	Robledo Zacarias 2017	Moreila	Antibiotics	Ampicillin	69-53-4	CC1(C(N2C(S1)C(C2=O)NC(=O)C(C3=CC=CC=C3)N)C(=O)O)C	Sigma-Aldrich	Calculated (avarage)	9.36	17.1	15.5	µg/L	1	0	2	3	MODERATE	LOW	WWTP1	AMERICA	15500	ng/L	0.945776	945776	945.776	16.3887	47.5631	4.75631e+07	47563.1	0.325883	16.3887
158	25	Mutiyar and Mittal 2014	Okhla	Antibiotics	Ampicillin	69-53-4	CC1(C(N2C(S1)C(C2=O)NC(=O)C(C3=CC=CC=C3)N)C(=O)O)C	Sigma-Aldrich/Dr. Ehrenstrofer GmbH	Author (avarage)	88	104.2	12.68	µg/L	1	1	1	3	MODERATE	HIGH	WWTP1	ASIA	12680	ng/L	0.945776	945776	945.776	13.407	47.5631	4.75631e+07	47563.1	0.266593	13.407
161	25	Papageorgiou 2016	Volos, summer	Antibiotics	Ampicillin	69-53-4	CC1(C(N2C(S1)C(C2=O)NC(=O)C(C3=CC=CC=C3)N)C(=O)O)C	Promochem/Flucka/Sigma-Aldrich	Calculated (avarage)	82.57	981	171	ng/L	1	0	2	3	MODERATE	HIGH	WWTP1	EUROPE	171	ng/L	0.945776	945776	945.776	0.180804	47.5631	4.75631e+07	47563.1	0.00359523	0.180804
160	25	Papageorgiou 2016	Volos, spring	Antibiotics	Ampicillin	69-53-4	CC1(C(N2C(S1)C(C2=O)NC(=O)C(C3=CC=CC=C3)N)C(=O)O)C	Promochem/Flucka/Sigma-Aldrich	Calculated (avarage)	87.19	1257	161	ng/L	1	0	2	3	MODERATE	HIGH	WWTP1	EUROPE	161	ng/L	0.945776	945776	945.776	0.170231	47.5631	4.75631e+07	47563.1	0.00338498	0.170231
162	25	Papageorgiou 2016	Volos, winter	Antibiotics	Ampicillin	69-53-4	CC1(C(N2C(S1)C(C2=O)NC(=O)C(C3=CC=CC=C3)N)C(=O)O)C	Promochem/Flucka/Sigma-Aldrich	Calculated (avarage)	88.82	1368	153	ng/L	1	0	2	3	MODERATE	HIGH	WWTP1	EUROPE	153	ng/L	0.945776	945776	945.776	0.161772	47.5631	4.75631e+07	47563.1	0.00321678	0.161772
159	25	Papageorgiou 2016	Volos, autumn	Antibiotics	Ampicillin	69-53-4	CC1(C(N2C(S1)C(C2=O)NC(=O)C(C3=CC=CC=C3)N)C(=O)O)C	Promochem/Flucka/Sigma-Aldrich	Calculated (avarage)	91.51	1367	116	ng/L	1	0	2	3	MODERATE	HIGH	WWTP1	EUROPE	116	ng/L	0.945776	945776	945.776	0.122651	47.5631	4.75631e+07	47563.1	0.00243887	0.122651
163	25	Prabhasankar 2016	STP1 monsoon	Antibiotics	Ampicillin	69-53-4	CC1(C(N2C(S1)C(C2=O)NC(=O)C(C3=CC=CC=C3)N)C(=O)O)C	Wako Pure Chemical Industries Ltd	Calculated (concentration)	-1550	2	33	ng/L	1	0	1	2	MODERATE	OTHER	WWTP2	ASIA	33	ng/L	0.945776	945776	945.776	0.034892	47.5631	4.75631e+07	47563.1	0.000693816	0.034892
172	25	Prabhasankar 2016	STP4 monsoon	Antibiotics	Ampicillin	69-53-4	CC1(C(N2C(S1)C(C2=O)NC(=O)C(C3=CC=CC=C3)N)C(=O)O)C	Wako Pure Chemical Industries Ltd	Author (concentration)	61	9	4	ng/L	1	1	1	3	MODERATE	MODERATE	WWTP2	ASIA	4	ng/L	0.945776	945776	945.776	0.00422933	47.5631	4.75631e+07	47563.1	8.40989e-05	0.00422933
166	25	Prabhasankar 2016	STP2 monsoon	Antibiotics	Ampicillin	69-53-4	CC1(C(N2C(S1)C(C2=O)NC(=O)C(C3=CC=CC=C3)N)C(=O)O)C	Wako Pure Chemical Industries Ltd	Author (concentration)	87	9	1	ng/L	1	1	1	3	MODERATE	HIGH	WWTP2	ASIA	1	ng/L	0.945776	945776	945.776	0.00105733	47.5631	4.75631e+07	47563.1	2.10247e-05	0.00105733
176	26	Petrie 2016	SW England	Opioids, illicit drugs and metabolites	Anhydroecgonine methylester	43021-26-7	CN1C2CCC1C(=CC2)C(=O)OC	\	Author (concentration)	<LOQ	<LOQ	<LOQ	ng/L	1	1	1	3	MODERATE	\	WWTP1	EUROPE	\	\	15.7673	1.57673e+07	15767.3	\	61.2766	6.12766e+07	61276.6	\	\
178	27	Subedi 2015	STP BU	Psychiatric drugs/antidepressants and metabolites	Aripiprazole	129722-12-9	C1CC(=O)NC2=C1C=CC(=C2)OCCCCN3CCN(CC3)C4=C(C(=CC=C4)Cl)Cl	Cerilliant	Calculated (concentration)	100	4.2	ND	ng/L	1	0	0	1	LOW	EXCELLENT	WWTP1	ASIA	N.A.	N.A.	N.A.	N.A.	N.A.	N.A.	N.A.	N.A.	N.A.	N.A.	N.A.
179	27	Subedi 2015	STP CO	Psychiatric drugs/antidepressants and metabolites	Aripiprazole	129722-12-9	C1CC(=O)NC2=C1C=CC(=C2)OCCCCN3CCN(CC3)C4=C(C(=CC=C4)Cl)Cl	Cerilliant	Calculated (concentration)	100	14	ND	ng/L	1	0	0	1	LOW	EXCELLENT	WWTP1	ASIA	N.A.	N.A.	N.A.	N.A.	N.A.	N.A.	N.A.	N.A.	N.A.	N.A.	N.A.
180	27	Subedi 2015	STP MP	Psychiatric drugs/antidepressants and metabolites	Aripiprazole	129722-12-9	C1CC(=O)NC2=C1C=CC(=C2)OCCCCN3CCN(CC3)C4=C(C(=CC=C4)Cl)Cl	Cerilliant	Calculated (concentration)	ND	ND	ND	ng/L	1	0	0	1	LOW	\	WWTP1	ASIA	N.A.	N.A.	N.A.	N.A.	N.A.	N.A.	N.A.	N.A.	N.A.	N.A.	N.A.
181	27	Subedi 2015	STP SP	Psychiatric drugs/antidepressants and metabolites	Aripiprazole	129722-12-9	C1CC(=O)NC2=C1C=CC(=C2)OCCCCN3CCN(CC3)C4=C(C(=CC=C4)Cl)Cl	Cerilliant	Calculated (concentration)	ND	ND	ND	ng/L	1	0	0	1	LOW	\	WWTP1	ASIA	N.A.	N.A.	N.A.	N.A.	N.A.	N.A.	N.A.	N.A.	N.A.	N.A.	N.A.
182	27	Subedi 2015	STP UD	Psychiatric drugs/antidepressants and metabolites	Aripiprazole	129722-12-9	C1CC(=O)NC2=C1C=CC(=C2)OCCCCN3CCN(CC3)C4=C(C(=CC=C4)Cl)Cl	Cerilliant	Calculated (concentration)	ND	ND	ND	ng/L	1	0	0	1	LOW	\	WWTP1	ASIA	N.A.	N.A.	N.A.	N.A.	N.A.	N.A.	N.A.	N.A.	N.A.	N.A.	N.A.
177	27	Skees 2018	Murray	Psychiatric drugs/antidepressants and metabolites	Aripiprazole	129722-12-9	C1CC(=O)NC2=C1C=CC(=C2)OCCCCN3CCN(CC3)C4=C(C(=CC=C4)Cl)Cl	Cerilliant	Calculated (avarage)	<LOQ	ND	<LOQ	ng/L	1	0	2	3	MODERATE	\	WWTP2	AMERICA	\	\	0.0602612	60261.2	60.2612	\	0.167279	167279	167.279	\	\
183	27	Subedi 2017	STPM	Psychiatric drugs/antidepressants and metabolites	Aripiprazole	129722-12-9	C1CC(=O)NC2=C1C=CC(=C2)OCCCCN3CCN(CC3)C4=C(C(=CC=C4)Cl)Cl	Cerilliant	Calculated (avarage+sludge (author equation))	98.53	Equation with in, ef, sludge, flow…	Equation with in, ef, sludge, flow…	\	1	0	2	3	MODERATE	EXCELLENT	WWTP1	ASIA	\	\	0.0602612	60261.2	60.2612	\	0.167279	167279	167.279	\	\
184	27	Subedi 2017	STPU	Psychiatric drugs/antidepressants and metabolites	Aripiprazole	129722-12-9	C1CC(=O)NC2=C1C=CC(=C2)OCCCCN3CCN(CC3)C4=C(C(=CC=C4)Cl)Cl	Cerilliant	Calculated (avarage+sludge (author equation))	-63.79	Equation with in, ef, sludge, flow…	Equation with in, ef, sludge, flow…	\	1	0	2	3	MODERATE	OTHER	WWTP1	ASIA	\	\	0.0602612	60261.2	60.2612	\	0.167279	167279	167.279	\	\
185	27	Subedi and Kannan 2015	WWTPA	Psychiatric drugs/antidepressants and metabolites	Aripiprazole	129722-12-9	C1CC(=O)NC2=C1C=CC(=C2)OCCCCN3CCN(CC3)C4=C(C(=CC=C4)Cl)Cl	Cerilliant	Calculated (avarage+sludge (author equation from Subedi 2017))	-363.71	Equation with in, ef, sludge, flow… from Subedi 2017	Equation with in, ef, sludge, flow… from Subedi 2017	\	1	0	3	4	GOOD	OTHER	WWTP1	AMERICA	\	\	0.0602612	60261.2	60.2612	\	0.167279	167279	167.279	\	\
186	27	Subedi and Kannan 2015	WWTPB	Psychiatric drugs/antidepressants and metabolites	Aripiprazole	129722-12-9	C1CC(=O)NC2=C1C=CC(=C2)OCCCCN3CCN(CC3)C4=C(C(=CC=C4)Cl)Cl	Cerilliant	Calculated (avarage+sludge (author equation from Subedi 2017))	47.25	Equation with in, ef, sludge, flow… from Subedi 2017	Equation with in, ef, sludge, flow… from Subedi 2017	\	1	0	3	4	GOOD	LOW	WWTP1	AMERICA	\	\	0.0602612	60261.2	60.2612	\	0.167279	167279	167.279	\	\
205	28	Subedi 2015	STP BU	Antihypertensives and cardiovascular drugs	Atenolol	29122-68-7	CC(C)NCC(COC1=CC=C(C=C1)CC(=O)N)O	\	Calculated (concentration)	34.76	374	244	ng/L	1	0	0	1	LOW	LOW	WWTP1	ASIA	N.A.	N.A.	N.A.	N.A.	N.A.	N.A.	N.A.	N.A.	N.A.	N.A.	N.A.
206	28	Subedi 2015	STP CO	Antihypertensives and cardiovascular drugs	Atenolol	29122-68-7	CC(C)NCC(COC1=CC=C(C=C1)CC(=O)N)O	\	Calculated (concentration)	-2.46	2440	2500	ng/L	1	0	0	1	LOW	OTHER	WWTP1	ASIA	N.A.	N.A.	N.A.	N.A.	N.A.	N.A.	N.A.	N.A.	N.A.	N.A.	N.A.
207	28	Subedi 2015	STP MP	Antihypertensives and cardiovascular drugs	Atenolol	29122-68-7	CC(C)NCC(COC1=CC=C(C=C1)CC(=O)N)O	\	Calculated (concentration)	59.58	1910	772	ng/L	1	0	0	1	LOW	MODERATE	WWTP1	ASIA	N.A.	N.A.	N.A.	N.A.	N.A.	N.A.	N.A.	N.A.	N.A.	N.A.	N.A.
208	28	Subedi 2015	STP SP	Antihypertensives and cardiovascular drugs	Atenolol	29122-68-7	CC(C)NCC(COC1=CC=C(C=C1)CC(=O)N)O	\	Calculated (concentration)	80.5	1010	197	ng/L	1	0	0	1	LOW	HIGH	WWTP1	ASIA	N.A.	N.A.	N.A.	N.A.	N.A.	N.A.	N.A.	N.A.	N.A.	N.A.	N.A.
209	28	Subedi 2015	STP UD	Antihypertensives and cardiovascular drugs	Atenolol	29122-68-7	CC(C)NCC(COC1=CC=C(C=C1)CC(=O)N)O	\	Calculated (concentration)	91.51	192	16.3	ng/L	1	0	0	1	LOW	HIGH	WWTP1	ASIA	N.A.	N.A.	N.A.	N.A.	N.A.	N.A.	N.A.	N.A.	N.A.	N.A.	N.A.
210	28	Subedi 2017	STPM	Antihypertensives and cardiovascular drugs	Atenolol	29122-68-7	CC(C)NCC(COC1=CC=C(C=C1)CC(=O)N)O	\	Calculated (avarage+sludge (author equation))	57.86	Equation with in, ef, sludge, flow…	Equation with in, ef, sludge, flow…	\	1	0	2	3	MODERATE	MODERATE	WWTP1	ASIA	\	\	4.54998	4.54998e+06	4549.98	\	3.8158	3.8158e+06	3815.8	\	\
211	28	Subedi 2017	STPU	Antihypertensives and cardiovascular drugs	Atenolol	29122-68-7	CC(C)NCC(COC1=CC=C(C=C1)CC(=O)N)O	\	Calculated (avarage+sludge (author equation))	48.19	Equation with in, ef, sludge, flow…	Equation with in, ef, sludge, flow…	\	1	0	2	3	MODERATE	LOW	WWTP1	ASIA	\	\	4.54998	4.54998e+06	4549.98	\	3.8158	3.8158e+06	3815.8	\	\
212	28	Subedi and Kannan 2015	WWTPA	Antihypertensives and cardiovascular drugs	Atenolol	29122-68-7	CC(C)NCC(COC1=CC=C(C=C1)CC(=O)N)O	\	Calculated (avarage+sludge (author equation from Subedi 2017))	51.06	Equation with in, ef, sludge, flow… from Subedi 2017	Equation with in, ef, sludge, flow… from Subedi 2017	\	1	0	3	4	GOOD	MODERATE	WWTP1	AMERICA	\	\	4.54998	4.54998e+06	4549.98	\	3.8158	3.8158e+06	3815.8	\	\
213	28	Subedi and Kannan 2015	WWTPB	Antihypertensives and cardiovascular drugs	Atenolol	29122-68-7	CC(C)NCC(COC1=CC=C(C=C1)CC(=O)N)O	\	Calculated (avarage+sludge (author equation from Subedi 2017))	29.38	Equation with in, ef, sludge, flow… from Subedi 2017	Equation with in, ef, sludge, flow… from Subedi 2017	\	1	0	3	4	GOOD	LOW	WWTP1	AMERICA	\	\	4.54998	4.54998e+06	4549.98	\	3.8158	3.8158e+06	3815.8	\	\
214	28	Thiebault 2017	Orleans	Antihypertensives and cardiovascular drugs	Atenolol	29122-68-7	CC(C)NCC(COC1=CC=C(C=C1)CC(=O)N)O	Sigma-Aldrich	Calculated (mass Load (calculated on median) (author eq))	57.11	118105	50656.1	mg/d	1	0	2	3	MODERATE	MODERATE	WWTP1	EUROPE	9320	ng/L	4.54998	4.54998e+06	4549.98	2.04836	3.8158	3.8158e+06	3815.8	2.44248	2.44248
198	28	Papageorgiou 2016	Volos, autumn	Antihypertensives and cardiovascular drugs	Atenolol	29122-68-7	CC(C)NCC(COC1=CC=C(C=C1)CC(=O)N)O	Promochem/Flucka/Sigma-Aldrich	Calculated (avarage)	15.14	1843	1564	ng/L	1	0	2	3	MODERATE	LOW	WWTP1	EUROPE	1564	ng/L	4.54998	4.54998e+06	4549.98	0.343737	3.8158	3.8158e+06	3815.8	0.409875	0.409875
201	28	Papageorgiou 2016	Volos, winter	Antihypertensives and cardiovascular drugs	Atenolol	29122-68-7	CC(C)NCC(COC1=CC=C(C=C1)CC(=O)N)O	Promochem/Flucka/Sigma-Aldrich	Calculated (avarage)	31.69	1789	1222	ng/L	1	0	2	3	MODERATE	LOW	WWTP1	EUROPE	1222	ng/L	4.54998	4.54998e+06	4549.98	0.268572	3.8158	3.8158e+06	3815.8	0.320247	0.320247
200	28	Papageorgiou 2016	Volos, summer	Antihypertensives and cardiovascular drugs	Atenolol	29122-68-7	CC(C)NCC(COC1=CC=C(C=C1)CC(=O)N)O	Promochem/Flucka/Sigma-Aldrich	Calculated (avarage)	43.46	1882	1064	ng/L	1	0	2	3	MODERATE	LOW	WWTP1	EUROPE	1064	ng/L	4.54998	4.54998e+06	4549.98	0.233847	3.8158	3.8158e+06	3815.8	0.278841	0.278841
194	28	Golovko 2014a	Cˇeské Budeˇjovice	Antihypertensives and cardiovascular drugs	Atenolol	29122-68-7	CC(C)NCC(COC1=CC=C(C=C1)CC(=O)N)O	Laboratory of Environmental Chemistry, Umea University (Sweden, donation)	Calculated (median)	33.8	1.42	0.94	µg/L	1	0	1	2	MODERATE	LOW	WWTP1	EUROPE	940	ng/L	4.54998	4.54998e+06	4549.98	0.206594	3.8158	3.8158e+06	3815.8	0.246344	0.246344
191	28	Eijhed 2018	Facility B	Antihypertensives and cardiovascular drugs	Atenolol	29122-68-7	CC(C)NCC(COC1=CC=C(C=C1)CC(=O)N)O	\	Author (maybe avarage)	38	1300	840	ng/L	1	1	3	5	GOOD	LOW	WWTP1	EUROPE	840	ng/L	4.54998	4.54998e+06	4549.98	0.184616	3.8158	3.8158e+06	3815.8	0.220137	0.220137
189	28	Archer 2017	Guateng	Antihypertensives and cardiovascular drugs	Atenolol	29122-68-7	CC(C)NCC(COC1=CC=C(C=C1)CC(=O)N)O	Department of Chemistry, University of Bath (UK)	Author (Mass load avarage)	75	80.3	20.1	g/d	1	1	2	4	GOOD	MODERATE	WWTP1	AFRICA	712	ng/L	4.54998	4.54998e+06	4549.98	0.156484	3.8158	3.8158e+06	3815.8	0.186593	0.186593
196	28	Mohapatra 2016	WWTP3	Antihypertensives and cardiovascular drugs	Atenolol	29122-68-7	CC(C)NCC(COC1=CC=C(C=C1)CC(=O)N)O	Sigma-Aldrich	Calculated (median)	54.45	1.552	0.707	µg/L	1	0	1	2	MODERATE	MODERATE	WWTP2	AMERICA	707	ng/L	4.54998	4.54998e+06	4549.98	0.155385	3.8158	3.8158e+06	3815.8	0.185282	0.185282
202	28	Petrie 2016	SW England	Antihypertensives and cardiovascular drugs	Atenolol	29122-68-7	CC(C)NCC(COC1=CC=C(C=C1)CC(=O)N)O	\	Author (concentration)	60	1689	683	ng/L	1	1	1	3	MODERATE	MODERATE	WWTP1	EUROPE	683	ng/L	4.54998	4.54998e+06	4549.98	0.15011	3.8158	3.8158e+06	3815.8	0.178993	0.178993
192	28	Eijhed 2018	Facility C	Antihypertensives and cardiovascular drugs	Atenolol	29122-68-7	CC(C)NCC(COC1=CC=C(C=C1)CC(=O)N)O	\	Author (maybe avarage)	59	1200	510	ng/L	1	1	3	5	GOOD	MODERATE	WWTP1	EUROPE	510	ng/L	4.54998	4.54998e+06	4549.98	0.112088	3.8158	3.8158e+06	3815.8	0.133655	0.133655
190	28	Eijhed 2018	Facility A	Antihypertensives and cardiovascular drugs	Atenolol	29122-68-7	CC(C)NCC(COC1=CC=C(C=C1)CC(=O)N)O	\	Author (maybe avarage)	75	1300	330	ng/L	1	1	3	5	GOOD	MODERATE	WWTP1	EUROPE	330	ng/L	4.54998	4.54998e+06	4549.98	0.0725277	3.8158	3.8158e+06	3815.8	0.0864825	0.0864825
197	28	Mohapatra 2016	WWTP4	Antihypertensives and cardiovascular drugs	Atenolol	29122-68-7	CC(C)NCC(COC1=CC=C(C=C1)CC(=O)N)O	Sigma-Aldrich	Calculated (median)	80.74	1.459	0.281	µg/L	1	0	1	2	MODERATE	HIGH	WWTP2	AMERICA	281	ng/L	4.54998	4.54998e+06	4549.98	0.0617585	3.8158	3.8158e+06	3815.8	0.0736411	0.0736411
193	28	Gaffney 2017	Beirolas	Antihypertensives and cardiovascular drugs	Atenolol	29122-68-7	CC(C)NCC(COC1=CC=C(C=C1)CC(=O)N)O	Sigma-Aldrich	Calculated (median)	74.55	1.1	0.28	µg/L	1	0	3	4	GOOD	MODERATE	WWTP2	EUROPE	280	ng/L	4.54998	4.54998e+06	4549.98	0.0615387	3.8158	3.8158e+06	3815.8	0.0733791	0.0733791
199	28	Papageorgiou 2016	Volos, spring	Antihypertensives and cardiovascular drugs	Atenolol	29122-68-7	CC(C)NCC(COC1=CC=C(C=C1)CC(=O)N)O	Promochem/Flucka/Sigma-Aldrich	Calculated (avarage)	87.64	1367	169	ng/L	1	0	2	3	MODERATE	HIGH	WWTP1	EUROPE	169	ng/L	4.54998	4.54998e+06	4549.98	0.037143	3.8158	3.8158e+06	3815.8	0.0442895	0.0442895
203	28	Roberts 2016	Canberra, high diluition	Antihypertensives and cardiovascular drugs	Atenolol	29122-68-7	CC(C)NCC(COC1=CC=C(C=C1)CC(=O)N)O	Sigma-Aldrich/TLC Pharmachem/NovaChem	Author (mean concentration)	47.1	255	135	ng/L	1	1	2	4	GOOD	LOW	WWTP2	OCEANIA	135	ng/L	4.54998	4.54998e+06	4549.98	0.0296704	3.8158	3.8158e+06	3815.8	0.0353792	0.0353792
195	28	Kot-Wasik 2016	Tricity	Antihypertensives and cardiovascular drugs	Atenolol	29122-68-7	CC(C)NCC(COC1=CC=C(C=C1)CC(=O)N)O	Sigma-Aldrich	Author (avarage)	66.4	282.1	94.9	ng/L	1	1	2	4	GOOD	MODERATE	WWTP1	EUROPE	94.9	ng/L	4.54998	4.54998e+06	4549.98	0.0208572	3.8158	3.8158e+06	3815.8	0.0248703	0.0248703
204	28	Roberts 2016	Canberra, low diluition	Antihypertensives and cardiovascular drugs	Atenolol	29122-68-7	CC(C)NCC(COC1=CC=C(C=C1)CC(=O)N)O	Sigma-Aldrich/TLC Pharmachem/NovaChem	Author (mean concentration)	74.9	300	75.5	ng/L	1	1	2	4	GOOD	MODERATE	WWTP2	OCEANIA	75.5	ng/L	4.54998	4.54998e+06	4549.98	0.0165935	3.8158	3.8158e+06	3815.8	0.0197861	0.0197861
188	28	Afonso-Olivares 2017	WWTP2	Antihypertensives and cardiovascular drugs	Atenolol	29122-68-7	CC(C)NCC(COC1=CC=C(C=C1)CC(=O)N)O	Sigma-Aldrich	Author (Median)	85.4	0.384	0.056	µg/L	1	1	1	3	MODERATE	HIGH	WWTP1	EUROPE	56	ng/L	4.54998	4.54998e+06	4549.98	0.0123077	3.8158	3.8158e+06	3815.8	0.0146758	0.0146758
187	28	Afonso-Olivares 2017	WWTP1	Antihypertensives and cardiovascular drugs	Atenolol	29122-68-7	CC(C)NCC(COC1=CC=C(C=C1)CC(=O)N)O	Sigma-Aldrich	Author (Median)	96.9	1.27	0.039	µg/L	1	1	1	3	MODERATE	EXCELLENT	WWTP2	EUROPE	39	ng/L	4.54998	4.54998e+06	4549.98	0.00857146	3.8158	3.8158e+06	3815.8	0.0102207	0.0102207
217	29	Mohapatra 2016	WWTP3	Lipid regulators	Atorvastatin	134523-00-5	CC(C)C1=C(C(=C(N1CCC(CC(CC(=O)O)O)O)C2=CC=C(C=C2)F)C3=CC=CC=C3)C(=O)NC4=CC=CC=C4	Sigma-Aldrich	Calculated (median)	100	0.033	ND	µg/L	1	0	1	2	MODERATE	EXCELLENT	WWTP2	AMERICA	\	\	0.232127	232127	232.127	\	9.86387	9.86387e+06	9863.87	\	\
218	29	Mohapatra 2016	WWTP4	Lipid regulators	Atorvastatin	134523-00-5	CC(C)C1=C(C(=C(N1CCC(CC(CC(=O)O)O)O)C2=CC=C(C=C2)F)C3=CC=CC=C3)C(=O)NC4=CC=CC=C4	Sigma-Aldrich	Calculated (median)	100	0.046	ND	µg/L	1	0	1	2	MODERATE	EXCELLENT	WWTP2	AMERICA	\	\	0.232127	232127	232.127	\	9.86387	9.86387e+06	9863.87	\	\
219	29	Papageorgiou 2016	Volos, autumn	Lipid regulators	Atorvastatin	134523-00-5	CC(C)C1=C(C(=C(N1CCC(CC(CC(=O)O)O)O)C2=CC=C(C=C2)F)C3=CC=CC=C3)C(=O)NC4=CC=CC=C4	Promochem/Flucka/Sigma-Aldrich	Calculated (avarage)	ND	ND	ND	ng/L	1	0	2	3	MODERATE	\	WWTP1	EUROPE	\	\	0.232127	232127	232.127	\	9.86387	9.86387e+06	9863.87	\	\
220	29	Papageorgiou 2016	Volos, spring	Lipid regulators	Atorvastatin	134523-00-5	CC(C)C1=C(C(=C(N1CCC(CC(CC(=O)O)O)O)C2=CC=C(C=C2)F)C3=CC=CC=C3)C(=O)NC4=CC=CC=C4	Promochem/Flucka/Sigma-Aldrich	Calculated (avarage)	ND	ND	ND	ng/L	1	0	2	3	MODERATE	\	WWTP1	EUROPE	\	\	0.232127	232127	232.127	\	9.86387	9.86387e+06	9863.87	\	\
221	29	Papageorgiou 2016	Volos, summer	Lipid regulators	Atorvastatin	134523-00-5	CC(C)C1=C(C(=C(N1CCC(CC(CC(=O)O)O)O)C2=CC=C(C=C2)F)C3=CC=CC=C3)C(=O)NC4=CC=CC=C4	Promochem/Flucka/Sigma-Aldrich	Calculated (avarage)	ND	ND	ND	ng/L	1	0	2	3	MODERATE	\	WWTP1	EUROPE	\	\	0.232127	232127	232.127	\	9.86387	9.86387e+06	9863.87	\	\
222	29	Papageorgiou 2016	Volos, winter	Lipid regulators	Atorvastatin	134523-00-5	CC(C)C1=C(C(=C(N1CCC(CC(CC(=O)O)O)O)C2=CC=C(C=C2)F)C3=CC=CC=C3)C(=O)NC4=CC=CC=C4	Promochem/Flucka/Sigma-Aldrich	Calculated (avarage)	ND	ND	ND	ng/L	1	0	2	3	MODERATE	\	WWTP1	EUROPE	\	\	0.232127	232127	232.127	\	9.86387	9.86387e+06	9863.87	\	\
224	29	Subedi 2017	STPM	Lipid regulators	Atorvastatin	134523-00-5	CC(C)C1=C(C(=C(N1CCC(CC(CC(=O)O)O)O)C2=CC=C(C=C2)F)C3=CC=CC=C3)C(=O)NC4=CC=CC=C4	\	Calculated (avarage+sludge (author equation))	10.49	Equation with in, ef, sludge, flow…	Equation with in, ef, sludge, flow…	\	1	0	2	3	MODERATE	LOW	WWTP1	ASIA	\	\	0.232127	232127	232.127	\	9.86387	9.86387e+06	9863.87	\	\
225	29	Subedi 2017	STPU	Lipid regulators	Atorvastatin	134523-00-5	CC(C)C1=C(C(=C(N1CCC(CC(CC(=O)O)O)O)C2=CC=C(C=C2)F)C3=CC=CC=C3)C(=O)NC4=CC=CC=C4	\	Calculated (avarage+sludge (author equation))	30.73	Equation with in, ef, sludge, flow…	Equation with in, ef, sludge, flow…	\	1	0	2	3	MODERATE	LOW	WWTP1	ASIA	\	\	0.232127	232127	232.127	\	9.86387	9.86387e+06	9863.87	\	\
226	29	Yan 2014	Chongqing	Lipid regulators	Atorvastatin	134523-00-5	CC(C)C1=C(C(=C(N1CCC(CC(CC(=O)O)O)O)C2=CC=C(C=C2)F)C3=CC=CC=C3)C(=O)NC4=CC=CC=C4	\	Calculated (avarage)	66.67	1.5	0.5	\	1	0	3	4	GOOD	MODERATE	WWTP1	ASIA	\	\	0.232127	232127	232.127	\	9.86387	9.86387e+06	9863.87	\	\
215	29	Archer 2017	Guateng	Lipid regulators	Atorvastatin	134523-00-5	CC(C)C1=C(C(=C(N1CCC(CC(CC(=O)O)O)O)C2=CC=C(C=C2)F)C3=CC=CC=C3)C(=O)NC4=CC=CC=C4	Department of Chemistry, University of Bath (UK)	Author (Mass load avarage)	67	26	8.6	g/d	1	1	2	4	GOOD	MODERATE	WWTP1	AFRICA	252	ng/L	0.232127	232127	232.127	1.08561	9.86387	9.86387e+06	9863.87	0.0255478	1.08561
223	29	Petrie 2016	SW England	Lipid regulators	Atorvastatin	134523-00-5	CC(C)C1=C(C(=C(N1CCC(CC(CC(=O)O)O)O)C2=CC=C(C=C2)F)C3=CC=CC=C3)C(=O)NC4=CC=CC=C4	\	Author (concentration)	68	188	60.5	ng/L	1	1	1	3	MODERATE	MODERATE	WWTP1	EUROPE	60.5	ng/L	0.232127	232127	232.127	0.260633	9.86387	9.86387e+06	9863.87	0.00613349	0.260633
216	29	Golovko 2014b	Cˇeské Budeˇjovice	Lipid regulators	Atorvastatin	134523-00-5	CC(C)C1=C(C(=C(N1CCC(CC(CC(=O)O)O)O)C2=CC=C(C=C2)F)C3=CC=CC=C3)C(=O)NC4=CC=CC=C4	Laboratory of Environmental Chemistry, Umea University (Sweden, donation)	Author (maybe median)	93	0.3	0.013	µg/L	1	1	1	3	MODERATE	HIGH	WWTP1	EUROPE	13	ng/L	0.232127	232127	232.127	0.0560038	9.86387	9.86387e+06	9863.87	0.00131794	0.0560038
227	30	Mohapatra 2016	WWTP3	Herbicide	Atrazine	1912-24-9	CCNC1=NC(=NC(=N1)Cl)NC(C)C	Sigma-Aldrich	Calculated (median)	-40	0.005	0.007	µg/L	1	0	1	2	MODERATE	OTHER	WWTP2	AMERICA	7	ng/L	0.0598252	59825.2	59.8252	0.117008	27.266	2.7266e+07	27266	0.00025673	0.117008
228	30	Mohapatra 2016	WWTP4	Herbicide	Atrazine	1912-24-9	CCNC1=NC(=NC(=N1)Cl)NC(C)C	Sigma-Aldrich	Calculated (median)	-200	0.002	0.006	µg/L	1	0	1	2	MODERATE	OTHER	WWTP2	AMERICA	6	ng/L	0.0598252	59825.2	59.8252	0.100292	27.266	2.7266e+07	27266	0.000220054	0.100292
229	31	Archer 2017	Guateng	Anti-cancer	Azathioprine	446-86-6	CN1C=NC(=C1SC2=NC=NC3=C2NC=N3)[N+](=O)[O-]	Department of Chemistry, University of Bath (UK)	Author (Mass load avarage)	100	3.1	-	g/d	1	1	2	4	GOOD	EXCELLENT	WWTP1	AFRICA	\	\	0.0396547	39654.7	39.6547	\	5.72748	5.72748e+06	5727.48	\	\
230	31	Petrie 2016	SW England	Anti-cancer	Azathioprine	446-86-6	CN1C=NC(=C1SC2=NC=NC3=C2NC=N3)[N+](=O)[O-]	\	Author (concentration)	<LOQ	<LOQ	<LOQ	ng/L	1	1	1	3	MODERATE	\	WWTP1	EUROPE	\	\	0.0396547	39654.7	39.6547	\	5.72748	5.72748e+06	5727.48	\	\
235	32	Mirzaei 2019	WWTPA, 02/08/23016 (2)	Antibiotics	Azithromycin	83905-01-5	CCC1C(C(C(N(CC(CC(C(C(C(C(C(=O)O1)C)OC2CC(C(C(O2)C)O)(C)OC)C)OC3C(C(CC(O3)C)N(C)C)O)(C)O)C)C)C)O)(C)O	Sigma-Aldrich	Calculated (mass Load)	66.67	3.9	1.3	μg/1000 inh/day	1	0	3	4	GOOD	MODERATE	WWTP1	ASIA	\	\	0.00531025	5310.25	5.31025	\	10.7111	1.07111e+07	10711.1	\	\
236	32	Mirzaei 2019	WWTPA, 09/07/2016 (1)	Antibiotics	Azithromycin	83905-01-5	CCC1C(C(C(N(CC(CC(C(C(C(C(C(=O)O1)C)OC2CC(C(C(O2)C)O)(C)OC)C)OC3C(C(CC(O3)C)N(C)C)O)(C)O)C)C)C)O)(C)O	Sigma-Aldrich	Calculated (mass Load)	-100	<LOQ	1.4	μg/1000 inh/day	1	0	3	4	GOOD	OTHER	WWTP1	ASIA	\	\	0.00531025	5310.25	5.31025	\	10.7111	1.07111e+07	10711.1	\	\
237	32	Mirzaei 2019	WWTPA, 09/07/2016 (2)	Antibiotics	Azithromycin	83905-01-5	CCC1C(C(C(N(CC(CC(C(C(C(C(C(=O)O1)C)OC2CC(C(C(O2)C)O)(C)OC)C)OC3C(C(CC(O3)C)N(C)C)O)(C)O)C)C)C)O)(C)O	Sigma-Aldrich	Calculated (mass Load)	-100	<LOQ	1.4	μg/1000 inh/day	1	0	3	4	GOOD	OTHER	WWTP1	ASIA	\	\	0.00531025	5310.25	5.31025	\	10.7111	1.07111e+07	10711.1	\	\
238	32	Mirzaei 2019	WWTPA, 13/06/2016 (1)	Antibiotics	Azithromycin	83905-01-5	CCC1C(C(C(N(CC(CC(C(C(C(C(C(=O)O1)C)OC2CC(C(C(O2)C)O)(C)OC)C)OC3C(C(CC(O3)C)N(C)C)O)(C)O)C)C)C)O)(C)O	Sigma-Aldrich	Calculated (mass Load)	-100	<LOQ	1	μg/1000 inh/day	1	0	3	4	GOOD	OTHER	WWTP1	ASIA	\	\	0.00531025	5310.25	5.31025	\	10.7111	1.07111e+07	10711.1	\	\
239	32	Mirzaei 2019	WWTPA, 13/06/2016 (2)	Antibiotics	Azithromycin	83905-01-5	CCC1C(C(C(N(CC(CC(C(C(C(C(C(=O)O1)C)OC2CC(C(C(O2)C)O)(C)OC)C)OC3C(C(CC(O3)C)N(C)C)O)(C)O)C)C)C)O)(C)O	Sigma-Aldrich	Calculated (mass Load)	64.84	2.56	0.9	μg/1000 inh/day	1	0	3	4	GOOD	MODERATE	WWTP1	ASIA	\	\	0.00531025	5310.25	5.31025	\	10.7111	1.07111e+07	10711.1	\	\
241	32	Mirzaei 2019	WWTPB, 02/08/2016 (2)	Antibiotics	Azithromycin	83905-01-5	CCC1C(C(C(N(CC(CC(C(C(C(C(C(=O)O1)C)OC2CC(C(C(O2)C)O)(C)OC)C)OC3C(C(CC(O3)C)N(C)C)O)(C)O)C)C)C)O)(C)O	Sigma-Aldrich	Calculated (mass Load)	-100	ND	35.35	μg/1000 inh/day	1	0	3	4	GOOD	OTHER	WWTP1	ASIA	\	\	0.00531025	5310.25	5.31025	\	10.7111	1.07111e+07	10711.1	\	\
242	32	Mirzaei 2019	WWTPB, 09/07/2016 (1)	Antibiotics	Azithromycin	83905-01-5	CCC1C(C(C(N(CC(CC(C(C(C(C(C(=O)O1)C)OC2CC(C(C(O2)C)O)(C)OC)C)OC3C(C(CC(O3)C)N(C)C)O)(C)O)C)C)C)O)(C)O	Sigma-Aldrich	Calculated (mass Load)	-100	ND	49.99	μg/1000 inh/day	1	0	3	4	GOOD	OTHER	WWTP1	ASIA	\	\	0.00531025	5310.25	5.31025	\	10.7111	1.07111e+07	10711.1	\	\
243	32	Mirzaei 2019	WWTPB, 09/07/2016 (2)	Antibiotics	Azithromycin	83905-01-5	CCC1C(C(C(N(CC(CC(C(C(C(C(C(=O)O1)C)OC2CC(C(C(O2)C)O)(C)OC)C)OC3C(C(CC(O3)C)N(C)C)O)(C)O)C)C)C)O)(C)O	Sigma-Aldrich	Calculated (mass Load)	-100	ND	41.4	μg/1000 inh/day	1	0	3	4	GOOD	OTHER	WWTP1	ASIA	\	\	0.00531025	5310.25	5.31025	\	10.7111	1.07111e+07	10711.1	\	\
244	32	Mirzaei 2019	WWTPB, 13/06/2016 (1)	Antibiotics	Azithromycin	83905-01-5	CCC1C(C(C(N(CC(CC(C(C(C(C(C(=O)O1)C)OC2CC(C(C(O2)C)O)(C)OC)C)OC3C(C(CC(O3)C)N(C)C)O)(C)O)C)C)C)O)(C)O	Sigma-Aldrich	Calculated (mass Load)	-100	ND	41.38	μg/1000 inh/day	1	0	3	4	GOOD	OTHER	WWTP1	ASIA	\	\	0.00531025	5310.25	5.31025	\	10.7111	1.07111e+07	10711.1	\	\
245	32	Mirzaei 2019	WWTPB, 13/06/2016 (2)	Antibiotics	Azithromycin	83905-01-5	CCC1C(C(C(N(CC(CC(C(C(C(C(C(=O)O1)C)OC2CC(C(C(O2)C)O)(C)OC)C)OC3C(C(CC(O3)C)N(C)C)O)(C)O)C)C)C)O)(C)O	Sigma-Aldrich	Calculated (mass Load)	-100	ND	42.15	μg/1000 inh/day	1	0	3	4	GOOD	OTHER	WWTP1	ASIA	\	\	0.00531025	5310.25	5.31025	\	10.7111	1.07111e+07	10711.1	\	\
248	32	Yan 2014	Chongqing	Antibiotics	Azithromycin	83905-01-5	CCC1C(C(C(N(CC(CC(C(C(C(C(C(=O)O1)C)OC2CC(C(C(O2)C)O)(C)OC)C)OC3C(C(CC(O3)C)N(C)C)O)(C)O)C)C)C)O)(C)O	\	Author (see equation)	50.55	Equation with in, ef, sludge, flow…	Equation with in, ef, sludge, flow…	\	1	1	4	6	EXCELLENT	MODERATE	WWTP1	ASIA	\	\	0.00531025	5310.25	5.31025	\	10.7111	1.07111e+07	10711.1	\	\
233	32	Ivanovà 2017	Bratislava-Petržalka	Antibiotics	Azithromycin	83905-01-5	CCC1C(C(C(N(CC(CC(C(C(C(C(C(=O)O1)C)OC2CC(C(C(O2)C)O)(C)OC)C)OC3C(C(CC(O3)C)N(C)C)O)(C)O)C)C)C)O)(C)O	\	Author (concentration)	48.9	1800	919	ng/L	1	1	1	3	MODERATE	LOW	WWTP1	EUROPE	919	ng/L	0.00531025	5310.25	5.31025	173.062	10.7111	1.07111e+07	10711.1	0.0857985	173.062
240	32	Mirzaei 2019	WWTPB, 02/08/2016 (1)	Antibiotics	Azithromycin	83905-01-5	CCC1C(C(C(N(CC(CC(C(C(C(C(C(=O)O1)C)OC2CC(C(C(O2)C)O)(C)OC)C)OC3C(C(CC(O3)C)N(C)C)O)(C)O)C)C)C)O)(C)O	Sigma-Aldrich	Calculated (mass Load)	-100	ND	37.39	μg/1000 inh/day	1	0	3	4	GOOD	OTHER	WWTP1	ASIA	233.3	ng/L	0.00531025	5310.25	5.31025	43.9339	10.7111	1.07111e+07	10711.1	0.0217811	43.9339
231	32	Archer 2017	Guateng	Antibiotics	Azithromycin	83905-01-5	CCC1C(C(C(N(CC(CC(C(C(C(C(C(=O)O1)C)OC2CC(C(C(O2)C)O)(C)OC)C)OC3C(C(CC(O3)C)N(C)C)O)(C)O)C)C)C)O)(C)O	Department of Chemistry, University of Bath (UK)	Author (Mass load avarage)	-170	2.6	7	g/d	1	1	2	4	GOOD	OTHER	WWTP1	AFRICA	213	ng/L	0.00531025	5310.25	5.31025	40.1111	10.7111	1.07111e+07	10711.1	0.0198858	40.1111
247	32	Verlicchi 2014	Po Valley	Antibiotics	Azithromycin	83905-01-5	CCC1C(C(C(N(CC(CC(C(C(C(C(C(=O)O1)C)OC2CC(C(C(O2)C)O)(C)OC)C)OC3C(C(CC(O3)C)N(C)C)O)(C)O)C)C)C)O)(C)O	Sigma-Aldrich	Calculated (avarage)	-8.33	120	130	ng/L	1	0	3	4	GOOD	OTHER	WWTP1	EUROPE	130	ng/L	0.00531025	5310.25	5.31025	24.481	10.7111	1.07111e+07	10711.1	0.0121369	24.481
246	32	Petrie 2016	SW England	Antibiotics	Azithromycin	83905-01-5	CCC1C(C(C(N(CC(CC(C(C(C(C(C(=O)O1)C)OC2CC(C(C(O2)C)O)(C)OC)C)OC3C(C(CC(O3)C)N(C)C)O)(C)O)C)C)C)O)(C)O	\	Author (concentration)	46	162	87.2	ng/L	1	1	1	3	MODERATE	LOW	WWTP1	EUROPE	87.2	ng/L	0.00531025	5310.25	5.31025	16.4211	10.7111	1.07111e+07	10711.1	0.00814106	16.4211
232	32	Golovko 2014b	Cˇeské Budeˇjovice	Antibiotics	Azithromycin	83905-01-5	CCC1C(C(C(N(CC(CC(C(C(C(C(C(=O)O1)C)OC2CC(C(C(O2)C)O)(C)OC)C)OC3C(C(CC(O3)C)N(C)C)O)(C)O)C)C)C)O)(C)O	Laboratory of Environmental Chemistry, Umea University (Sweden, donation)	Author (maybe median)	69	0.14	0.05	µg/L	1	1	1	3	MODERATE	MODERATE	WWTP1	EUROPE	50	ng/L	0.00531025	5310.25	5.31025	9.41576	10.7111	1.07111e+07	10711.1	0.00466804	9.41576
234	32	Mirzaei 2019	WWTPA, 02/08/23016 (1)	Antibiotics	Azithromycin	83905-01-5	CCC1C(C(C(N(CC(CC(C(C(C(C(C(=O)O1)C)OC2CC(C(C(O2)C)O)(C)OC)C)OC3C(C(CC(O3)C)N(C)C)O)(C)O)C)C)C)O)(C)O	Sigma-Aldrich	Calculated (mass Load)	74.6	4.33	1.1	μg/1000 inh/day	1	0	3	4	GOOD	MODERATE	WWTP1	ASIA	14.45	ng/L	0.00531025	5310.25	5.31025	2.72115	10.7111	1.07111e+07	10711.1	0.00134906	2.72115
249	33	Archer 2017	Guateng	UV filters	Benzophenone-1	131-56-6	C1=CC=C(C=C1)C(=O)C2=C(C=C(C=C2)O)O	Department of Chemistry, University of Bath (UK)	Author (Mass load avarage)	100	43.3	-	g/d	1	1	2	4	GOOD	EXCELLENT	WWTP1	AFRICA	\	\	0.820634	820634	820.634	\	0.64714	647140	647.14	\	\
251	33	Petrie 2016	SW England	UV filters	Benzophenone-1	131-56-6	C1=CC=C(C=C1)C(=O)C2=C(C=C(C=C2)O)O	\	Author (concentration)	>99	145	<LOQ	ng/L	1	1	1	3	MODERATE	EXCELLENT	WWTP1	EUROPE	\	\	0.820634	820634	820.634	\	0.64714	647140	647.14	\	\
250	33	Golovko 2014a	Cˇeské Budeˇjovice	UV filters	Benzophenone-1	131-56-6	C1=CC=C(C=C1)C(=O)C2=C(C=C(C=C2)O)O	Sigma-Aldrich	Calculated (median)	39.91	2.18	1.31	µg/L	1	0	1	2	MODERATE	LOW	WWTP1	EUROPE	1310	ng/L	0.820634	820634	820.634	1.59633	0.64714	647140	647.14	2.02429	2.02429
252	34	Petrie 2016	SW England	UV filters	Benzophenone-2	131-55-5	C1=CC(=C(C=C1O)O)C(=O)C2=C(C=C(C=C2)O)O	\	Author (concentration)	<LOQ	<LOQ	<LOQ	ng/L	1	1	1	3	MODERATE	\	WWTP1	EUROPE	\	\	1.48284	1.48284e+06	1482.84	\	0.234976	234976	234.976	\	\
260	35	Subedi 2015	STP BU	UV filters	Benzophenone-3 (Oxybenzone ; 2-Hydroxy-4-methoxybenzophenone)	131-57-7	COC1=CC(=C(C=C1)C(=O)C2=CC=CC=C2)O	Sigma-Aldrich	Calculated (concentration)	ND	ND	ND	ng/L	1	0	0	1	LOW	\	WWTP1	ASIA	N.A.	N.A.	N.A.	N.A.	N.A.	N.A.	N.A.	N.A.	N.A.	N.A.	N.A.
261	35	Subedi 2015	STP CO	UV filters	Benzophenone-3 (Oxybenzone ; 2-Hydroxy-4-methoxybenzophenone)	131-57-7	COC1=CC(=C(C=C1)C(=O)C2=CC=CC=C2)O	Sigma-Aldrich	Calculated (concentration)	ND	ND	ND	ng/L	1	0	0	1	LOW	\	WWTP1	ASIA	N.A.	N.A.	N.A.	N.A.	N.A.	N.A.	N.A.	N.A.	N.A.	N.A.	N.A.
262	35	Subedi 2015	STP MP	UV filters	Benzophenone-3 (Oxybenzone ; 2-Hydroxy-4-methoxybenzophenone)	131-57-7	COC1=CC(=C(C=C1)C(=O)C2=CC=CC=C2)O	Sigma-Aldrich	Calculated (concentration)	100	85.6	ND	ng/L	1	0	0	1	LOW	EXCELLENT	WWTP1	ASIA	N.A.	N.A.	N.A.	N.A.	N.A.	N.A.	N.A.	N.A.	N.A.	N.A.	N.A.
263	35	Subedi 2015	STP SP	UV filters	Benzophenone-3 (Oxybenzone ; 2-Hydroxy-4-methoxybenzophenone)	131-57-7	COC1=CC(=C(C=C1)C(=O)C2=CC=CC=C2)O	Sigma-Aldrich	Calculated (concentration)	-100	ND	41.2	ng/L	1	0	0	1	LOW	OTHER	WWTP1	ASIA	N.A.	N.A.	N.A.	N.A.	N.A.	N.A.	N.A.	N.A.	N.A.	N.A.	N.A.
264	35	Subedi 2015	STP UD	UV filters	Benzophenone-3 (Oxybenzone ; 2-Hydroxy-4-methoxybenzophenone)	131-57-7	COC1=CC(=C(C=C1)C(=O)C2=CC=CC=C2)O	Sigma-Aldrich	Calculated (concentration)	47.74	70.8	37	ng/L	1	0	0	1	LOW	LOW	WWTP1	ASIA	N.A.	N.A.	N.A.	N.A.	N.A.	N.A.	N.A.	N.A.	N.A.	N.A.	N.A.
255	35	Papageorgiou 2016	Volos, autumn	UV filters	Benzophenone-3 (Oxybenzone ; 2-Hydroxy-4-methoxybenzophenone)	131-57-7	COC1=CC(=C(C=C1)C(=O)C2=CC=CC=C2)O	Promochem/Flucka/Sigma-Aldrich	Calculated (avarage)	<LOQ	<LOQ	<LOQ	ng/L	1	0	2	3	MODERATE	\	WWTP1	EUROPE	\	\	1.54693	1.54693e+06	1546.93	\	0.212	212000	212	\	\
256	35	Papageorgiou 2016	Volos, spring	UV filters	Benzophenone-3 (Oxybenzone ; 2-Hydroxy-4-methoxybenzophenone)	131-57-7	COC1=CC(=C(C=C1)C(=O)C2=CC=CC=C2)O	Promochem/Flucka/Sigma-Aldrich	Calculated (avarage)	<LOQ	<LOQ	<LOQ	ng/L	1	0	2	3	MODERATE	\	WWTP1	EUROPE	\	\	1.54693	1.54693e+06	1546.93	\	0.212	212000	212	\	\
257	35	Papageorgiou 2016	Volos, summer	UV filters	Benzophenone-3 (Oxybenzone ; 2-Hydroxy-4-methoxybenzophenone)	131-57-7	COC1=CC(=C(C=C1)C(=O)C2=CC=CC=C2)O	Promochem/Flucka/Sigma-Aldrich	Calculated (avarage)	ND	ND	ND	ng/L	1	0	2	3	MODERATE	\	WWTP1	EUROPE	\	\	1.54693	1.54693e+06	1546.93	\	0.212	212000	212	\	\
258	35	Papageorgiou 2016	Volos, winter	UV filters	Benzophenone-3 (Oxybenzone ; 2-Hydroxy-4-methoxybenzophenone)	131-57-7	COC1=CC(=C(C=C1)C(=O)C2=CC=CC=C2)O	Promochem/Flucka/Sigma-Aldrich	Calculated (avarage)	<LOQ	<LOQ	<LOQ	ng/L	1	0	2	3	MODERATE	\	WWTP1	EUROPE	\	\	1.54693	1.54693e+06	1546.93	\	0.212	212000	212	\	\
265	35	Subedi 2017	STPM	UV filters	Benzophenone-3 (Oxybenzone ; 2-Hydroxy-4-methoxybenzophenone)	131-57-7	COC1=CC(=C(C=C1)C(=O)C2=CC=CC=C2)O	Sigma-Aldrich	Calculated (avarage+sludge (author equation))	97.07	Equation with in, ef, sludge, flow…	Equation with in, ef, sludge, flow…	\	1	0	2	3	MODERATE	EXCELLENT	WWTP1	ASIA	\	\	1.54693	1.54693e+06	1546.93	\	0.212	212000	212	\	\
266	35	Subedi 2017	STPU	UV filters	Benzophenone-3 (Oxybenzone ; 2-Hydroxy-4-methoxybenzophenone)	131-57-7	COC1=CC(=C(C=C1)C(=O)C2=CC=CC=C2)O	Sigma-Aldrich	Calculated (avarage+sludge (author equation))	82.54	Equation with in, ef, sludge, flow…	Equation with in, ef, sludge, flow…	\	1	0	2	3	MODERATE	HIGH	WWTP1	ASIA	\	\	1.54693	1.54693e+06	1546.93	\	0.212	212000	212	\	\
259	35	Petrie 2016	SW England	UV filters	Benzophenone-3 (Oxybenzone ; 2-Hydroxy-4-methoxybenzophenone)	131-57-7	COC1=CC(=C(C=C1)C(=O)C2=CC=CC=C2)O	\	Author (concentration)	75	369	91.4	ng/L	1	1	1	3	MODERATE	MODERATE	WWTP1	EUROPE	91.4	ng/L	1.54693	1.54693e+06	1546.93	0.0590849	0.212	212000	212	0.431132	0.431132
253	35	Archer 2017	Guateng	UV filters	Benzophenone-3 (Oxybenzone ; 2-Hydroxy-4-methoxybenzophenone)	131-57-7	COC1=CC(=C(C=C1)C(=O)C2=CC=CC=C2)O	Department of Chemistry, University of Bath (UK)	Author (Mass load avarage)	46	5.9	3.2	g/d	1	1	2	4	GOOD	LOW	WWTP1	AFRICA	87	ng/L	1.54693	1.54693e+06	1546.93	0.0562405	0.212	212000	212	0.410378	0.410378
254	35	Golovko 2014a	Cˇeské Budeˇjovice	UV filters	Benzophenone-3 (Oxybenzone ; 2-Hydroxy-4-methoxybenzophenone)	131-57-7	COC1=CC(=C(C=C1)C(=O)C2=CC=CC=C2)O	Sigma-Aldrich	Calculated (median)	94.17	0.12	0.007	µg/L	1	0	1	2	MODERATE	HIGH	WWTP1	EUROPE	7	ng/L	1.54693	1.54693e+06	1546.93	0.0045251	0.212	212000	212	0.0330189	0.0330189
269	36	Petrie 2016	SW England	UV filters	Benzophenone-4	4065-45-6	COC1=C(C=C(C(=C1)O)C(=O)C2=CC=CC=C2)S(=O)(=O)O	\	Author (concentration)	-17	3298	3860	ng/L	1	1	1	3	MODERATE	OTHER	WWTP1	EUROPE	3860	ng/L	0.0759249	75924.9	75.9249	50.8397	0.78281	782810	782.81	4.93096	50.8397
267	36	Archer 2017	Guateng	UV filters	Benzophenone-4	4065-45-6	COC1=C(C=C(C(=C1)O)C(=O)C2=CC=CC=C2)S(=O)(=O)O	Department of Chemistry, University of Bath (UK)	Author (Mass load avarage)	75	370.4	92	g/d	1	1	2	4	GOOD	MODERATE	WWTP1	AFRICA	2869	ng/L	0.0759249	75924.9	75.9249	37.7873	0.78281	782810	782.81	3.665	37.7873
268	36	Golovko 2014a	Cˇeské Budeˇjovice	UV filters	Benzophenone-4	4065-45-6	COC1=C(C=C(C(=C1)O)C(=O)C2=CC=CC=C2)S(=O)(=O)O	Sigma-Aldrich	Calculated (median)	65.93	0.27	0.092	µg/L	1	0	1	2	MODERATE	MODERATE	WWTP1	EUROPE	92	ng/L	0.0759249	75924.9	75.9249	1.21172	0.78281	782810	782.81	0.117525	1.21172
274	37	Subedi 2015	STP BU	Opioids, illicit drugs and metabolites	Benzoylecgonine	519-09-5	CN1C2CCC1C(C(C2)OC(=O)C3=CC=CC=C3)C(=O)O	Cerilliant	Calculated (concentration)	16.29	17.8	14.9	ng/L	1	0	0	1	LOW	LOW	WWTP1	ASIA	N.A.	N.A.	N.A.	N.A.	N.A.	N.A.	N.A.	N.A.	N.A.	N.A.	N.A.
275	37	Subedi 2015	STP CO	Opioids, illicit drugs and metabolites	Benzoylecgonine	519-09-5	CN1C2CCC1C(C(C2)OC(=O)C3=CC=CC=C3)C(=O)O	Cerilliant	Calculated (concentration)	-21.58	27.8	33.8	ng/L	1	0	0	1	LOW	OTHER	WWTP1	ASIA	N.A.	N.A.	N.A.	N.A.	N.A.	N.A.	N.A.	N.A.	N.A.	N.A.	N.A.
276	37	Subedi 2015	STP MP	Opioids, illicit drugs and metabolites	Benzoylecgonine	519-09-5	CN1C2CCC1C(C(C2)OC(=O)C3=CC=CC=C3)C(=O)O	Cerilliant	Calculated (concentration)	24.36	55	41.6	ng/L	1	0	0	1	LOW	LOW	WWTP1	ASIA	N.A.	N.A.	N.A.	N.A.	N.A.	N.A.	N.A.	N.A.	N.A.	N.A.	N.A.
277	37	Subedi 2015	STP SP	Opioids, illicit drugs and metabolites	Benzoylecgonine	519-09-5	CN1C2CCC1C(C(C2)OC(=O)C3=CC=CC=C3)C(=O)O	Cerilliant	Calculated (concentration)	2.34	34.2	33.4	ng/L	1	0	0	1	LOW	LOW	WWTP1	ASIA	N.A.	N.A.	N.A.	N.A.	N.A.	N.A.	N.A.	N.A.	N.A.	N.A.	N.A.
278	37	Subedi 2015	STP UD	Opioids, illicit drugs and metabolites	Benzoylecgonine	519-09-5	CN1C2CCC1C(C(C2)OC(=O)C3=CC=CC=C3)C(=O)O	Cerilliant	Calculated (concentration)	-85.6	12.5	23.2	ng/L	1	0	0	1	LOW	OTHER	WWTP1	ASIA	N.A.	N.A.	N.A.	N.A.	N.A.	N.A.	N.A.	N.A.	N.A.	N.A.	N.A.
280	37	Subedi and Kannan 2014	WWTPB	Opioids, illicit drugs and metabolites	Benzoylecgonine	519-09-5	CN1C2CCC1C(C(C2)OC(=O)C3=CC=CC=C3)C(=O)O	Cerilliant	Calculated (avarage+sludge (author equation from Subedi 2017))	98.96	Equation with in, ef, sludge, flow… from Subedi 2017	Equation with in, ef, sludge, flow… from Subedi 2017	\	1	0	3	4	GOOD	EXCELLENT	WWTP1	AMERICA	\	\	0.776517	776517	776.517	\	16.3174	1.63174e+07	16317.4	\	\
272	37	Robledo Zacarias 2017	Moreila	Opioids, illicit drugs and metabolites	Benzoylecgonine	519-09-5	CN1C2CCC1C(C(C2)OC(=O)C3=CC=CC=C3)C(=O)O	Siemens Siva	Calculated (avarage)	46.67	4.5	2.4	µg/L	1	0	2	3	MODERATE	LOW	WWTP1	AMERICA	2400	ng/L	0.776517	776517	776.517	3.09072	16.3174	1.63174e+07	16317.4	0.147082	3.09072
271	37	Petrie 2016	SW England	Opioids, illicit drugs and metabolites	Benzoylecgonine	519-09-5	CN1C2CCC1C(C(C2)OC(=O)C3=CC=CC=C3)C(=O)O	\	Author (concentration)	69	1247	389	ng/L	1	1	1	3	MODERATE	MODERATE	WWTP1	EUROPE	389	ng/L	0.776517	776517	776.517	0.500955	16.3174	1.63174e+07	16317.4	0.0238396	0.500955
279	37	Subedi and Kannan 2014	WWTPA	Opioids, illicit drugs and metabolites	Benzoylecgonine	519-09-5	CN1C2CCC1C(C(C2)OC(=O)C3=CC=CC=C3)C(=O)O	Cerilliant	Calculated (avarage)	90.41	1023	98.1	ng/L	1	0	2	3	MODERATE	HIGH	WWTP1	AMERICA	98.1	ng/L	0.776517	776517	776.517	0.126333	16.3174	1.63174e+07	16317.4	0.006012	0.126333
273	37	Skees 2018	Murray	Opioids, illicit drugs and metabolites	Benzoylecgonine	519-09-5	CN1C2CCC1C(C(C2)OC(=O)C3=CC=CC=C3)C(=O)O	Cerilliant	Calculated (avarage)	92.57	424	31.5	ng/L	1	0	2	3	MODERATE	HIGH	WWTP2	AMERICA	31.5	ng/L	0.776517	776517	776.517	0.0405657	16.3174	1.63174e+07	16317.4	0.00193046	0.0405657
270	37	Archer 2017	Guateng	Opioids, illicit drugs and metabolites	Benzoylecgonine	519-09-5	CN1C2CCC1C(C(C2)OC(=O)C3=CC=CC=C3)C(=O)O	Department of Chemistry, University of Bath (UK)	Author (Mass load avarage)	98	16.7	0.3	g/d	1	1	2	4	GOOD	EXCELLENT	WWTP1	AFRICA	7	ng/L	0.776517	776517	776.517	0.00901461	16.3174	1.63174e+07	16317.4	0.000428991	0.00901461
281	38	Afonso-Olivares 2017	WWTP1	Lipid regulators	Bezafibrate	41859-67-0	CC(C)(C(=O)O)OC1=CC=C(C=C1)CCNC(=O)C2=CC=C(C=C2)Cl	Sigma-Aldrich	Author (Median)	>99,9	0.253	ND	µg/L	1	1	1	3	MODERATE	EXCELLENT	WWTP2	EUROPE	\	\	0.10961	109610	109.61	\	0.334899	334899	334.899	\	\
285	38	Gao 2016	Beijing	Lipid regulators	Bezafibrate	41859-67-0	CC(C)(C(=O)O)OC1=CC=C(C=C1)CCNC(=O)C2=CC=C(C=C2)Cl	Sigma-Aldrich	Author (mass)	58	26	11	g/d	1	1	2	4	GOOD	MODERATE	WWTP1	ASIA	\	\	0.10961	109610	109.61	\	0.334899	334899	334.899	\	\
286	38	Kosma 2014	Agrinio	Lipid regulators	Bezafibrate	41859-67-0	CC(C)(C(=O)O)OC1=CC=C(C=C1)CCNC(=O)C2=CC=C(C=C2)Cl	Promochem	Calculated (avarage)	<LOQ	<LOQ	<LOQ	ng/L	1	0	2	3	MODERATE	\	WWTP2	EUROPE	\	\	0.10961	109610	109.61	\	0.334899	334899	334.899	\	\
287	38	Kosma 2014	Arta	Lipid regulators	Bezafibrate	41859-67-0	CC(C)(C(=O)O)OC1=CC=C(C=C1)CCNC(=O)C2=CC=C(C=C2)Cl	Promochem	Calculated (avarage)	100	60.8	<LOQ	ng/L	1	0	2	3	MODERATE	EXCELLENT	WWTP1	EUROPE	\	\	0.10961	109610	109.61	\	0.334899	334899	334.899	\	\
288	38	Kosma 2014	Grevena	Lipid regulators	Bezafibrate	41859-67-0	CC(C)(C(=O)O)OC1=CC=C(C=C1)CCNC(=O)C2=CC=C(C=C2)Cl	Promochem	Calculated (avarage)	100	45.9	<LOQ	ng/L	1	0	2	3	MODERATE	EXCELLENT	WWTP2	EUROPE	\	\	0.10961	109610	109.61	\	0.334899	334899	334.899	\	\
291	38	Kosma 2014	Kozani	Lipid regulators	Bezafibrate	41859-67-0	CC(C)(C(=O)O)OC1=CC=C(C=C1)CCNC(=O)C2=CC=C(C=C2)Cl	Promochem	Calculated (avarage)	<LOQ	<LOQ	<LOQ	ng/L	1	0	2	3	MODERATE	\	WWTP2	EUROPE	\	\	0.10961	109610	109.61	\	0.334899	334899	334.899	\	\
293	38	Kosma 2014	Veroia	Lipid regulators	Bezafibrate	41859-67-0	CC(C)(C(=O)O)OC1=CC=C(C=C1)CCNC(=O)C2=CC=C(C=C2)Cl	Promochem	Calculated (avarage)	100	35.8	<LOQ	ng/L	1	0	2	3	MODERATE	EXCELLENT	WWTP2	EUROPE	\	\	0.10961	109610	109.61	\	0.334899	334899	334.899	\	\
294	38	Papageorgiou 2016	Volos, autumn	Lipid regulators	Bezafibrate	41859-67-0	CC(C)(C(=O)O)OC1=CC=C(C=C1)CCNC(=O)C2=CC=C(C=C2)Cl	Promochem/Flucka/Sigma-Aldrich	Calculated (avarage)	<LOQ	<LOQ	<LOQ	ng/L	1	0	2	3	MODERATE	\	WWTP1	EUROPE	\	\	0.10961	109610	109.61	\	0.334899	334899	334.899	\	\
295	38	Papageorgiou 2016	Volos, spring	Lipid regulators	Bezafibrate	41859-67-0	CC(C)(C(=O)O)OC1=CC=C(C=C1)CCNC(=O)C2=CC=C(C=C2)Cl	Promochem/Flucka/Sigma-Aldrich	Calculated (avarage)	<LOQ	<LOQ	<LOQ	ng/L	1	0	2	3	MODERATE	\	WWTP1	EUROPE	\	\	0.10961	109610	109.61	\	0.334899	334899	334.899	\	\
296	38	Papageorgiou 2016	Volos, summer	Lipid regulators	Bezafibrate	41859-67-0	CC(C)(C(=O)O)OC1=CC=C(C=C1)CCNC(=O)C2=CC=C(C=C2)Cl	Promochem/Flucka/Sigma-Aldrich	Calculated (avarage)	ND	ND	ND	ng/L	1	0	2	3	MODERATE	\	WWTP1	EUROPE	\	\	0.10961	109610	109.61	\	0.334899	334899	334.899	\	\
297	38	Papageorgiou 2016	Volos, winter	Lipid regulators	Bezafibrate	41859-67-0	CC(C)(C(=O)O)OC1=CC=C(C=C1)CCNC(=O)C2=CC=C(C=C2)Cl	Promochem/Flucka/Sigma-Aldrich	Calculated (avarage)	ND	ND	ND	ng/L	1	0	2	3	MODERATE	\	WWTP1	EUROPE	\	\	0.10961	109610	109.61	\	0.334899	334899	334.899	\	\
300	38	Prabhasankar 2016	STP1 post-monsoon	Lipid regulators	Bezafibrate	41859-67-0	CC(C)(C(=O)O)OC1=CC=C(C=C1)CCNC(=O)C2=CC=C(C=C2)Cl	Wako Pure Chemical Industries Ltd	Author (concentration)	<LOQ	<LOQ	<LOQ	ng/L	1	1	1	3	MODERATE	\	WWTP2	ASIA	\	\	0.10961	109610	109.61	\	0.334899	334899	334.899	\	\
301	38	Prabhasankar 2016	STP1 pre-monsoon	Lipid regulators	Bezafibrate	41859-67-0	CC(C)(C(=O)O)OC1=CC=C(C=C1)CCNC(=O)C2=CC=C(C=C2)Cl	Wako Pure Chemical Industries Ltd	Author (concentration)	<LOQ	<LOQ	<LOQ	ng/L	1	1	1	3	MODERATE	\	WWTP2	ASIA	\	\	0.10961	109610	109.61	\	0.334899	334899	334.899	\	\
303	38	Prabhasankar 2016	STP2 post-monsoon	Lipid regulators	Bezafibrate	41859-67-0	CC(C)(C(=O)O)OC1=CC=C(C=C1)CCNC(=O)C2=CC=C(C=C2)Cl	Wako Pure Chemical Industries Ltd	Author (concentration)	<LOQ	<LOQ	<LOQ	ng/L	1	1	1	3	MODERATE	\	WWTP2	ASIA	\	\	0.10961	109610	109.61	\	0.334899	334899	334.899	\	\
304	38	Prabhasankar 2016	STP2 pre-monsoon	Lipid regulators	Bezafibrate	41859-67-0	CC(C)(C(=O)O)OC1=CC=C(C=C1)CCNC(=O)C2=CC=C(C=C2)Cl	Wako Pure Chemical Industries Ltd	Author (concentration)	100	1	<LOQ	ng/L	1	1	1	3	MODERATE	EXCELLENT	WWTP2	ASIA	\	\	0.10961	109610	109.61	\	0.334899	334899	334.899	\	\
305	38	Prabhasankar 2016	STP3 monsoon	Lipid regulators	Bezafibrate	41859-67-0	CC(C)(C(=O)O)OC1=CC=C(C=C1)CCNC(=O)C2=CC=C(C=C2)Cl	Wako Pure Chemical Industries Ltd	Author (concentration)	<LOQ	<LOQ	<LOQ	ng/L	1	1	1	3	MODERATE	\	WWTP2	ASIA	\	\	0.10961	109610	109.61	\	0.334899	334899	334.899	\	\
306	38	Prabhasankar 2016	STP3 post-monsoon	Lipid regulators	Bezafibrate	41859-67-0	CC(C)(C(=O)O)OC1=CC=C(C=C1)CCNC(=O)C2=CC=C(C=C2)Cl	Wako Pure Chemical Industries Ltd	Author (concentration)	<LOQ	<LOQ	<LOQ	ng/L	1	1	1	3	MODERATE	\	WWTP2	ASIA	\	\	0.10961	109610	109.61	\	0.334899	334899	334.899	\	\
307	38	Prabhasankar 2016	STP3 pre-monsoon	Lipid regulators	Bezafibrate	41859-67-0	CC(C)(C(=O)O)OC1=CC=C(C=C1)CCNC(=O)C2=CC=C(C=C2)Cl	Wako Pure Chemical Industries Ltd	Author (concentration)	<LOQ	<LOQ	<LOQ	ng/L	1	1	1	3	MODERATE	\	WWTP2	ASIA	\	\	0.10961	109610	109.61	\	0.334899	334899	334.899	\	\
308	38	Prabhasankar 2016	STP4 monsoon	Lipid regulators	Bezafibrate	41859-67-0	CC(C)(C(=O)O)OC1=CC=C(C=C1)CCNC(=O)C2=CC=C(C=C2)Cl	Wako Pure Chemical Industries Ltd	Author (concentration)	<LOQ	<LOQ	<LOQ	ng/L	1	1	1	3	MODERATE	\	WWTP2	ASIA	\	\	0.10961	109610	109.61	\	0.334899	334899	334.899	\	\
309	38	Prabhasankar 2016	STP4 post-monsoon	Lipid regulators	Bezafibrate	41859-67-0	CC(C)(C(=O)O)OC1=CC=C(C=C1)CCNC(=O)C2=CC=C(C=C2)Cl	Wako Pure Chemical Industries Ltd	Author (concentration)	100	1	<LOQ	ng/L	1	1	1	3	MODERATE	EXCELLENT	WWTP2	ASIA	\	\	0.10961	109610	109.61	\	0.334899	334899	334.899	\	\
310	38	Prabhasankar 2016	STP4 pre-monsoon	Lipid regulators	Bezafibrate	41859-67-0	CC(C)(C(=O)O)OC1=CC=C(C=C1)CCNC(=O)C2=CC=C(C=C2)Cl	Wako Pure Chemical Industries Ltd	Author (concentration)	<LOQ	<LOQ	<LOQ	ng/L	1	1	1	3	MODERATE	\	WWTP2	ASIA	\	\	0.10961	109610	109.61	\	0.334899	334899	334.899	\	\
311	38	Tabe 2016	WWTP-1	Lipid regulators	Bezafibrate	41859-67-0	CC(C)(C(=O)O)OC1=CC=C(C=C1)CCNC(=O)C2=CC=C(C=C2)Cl	Sigma-Aldrich	Author (not clear)	53	\	\	\	1	1	3	5	GOOD	MODERATE	WWTP1	AMERICA	\	\	0.10961	109610	109.61	\	0.334899	334899	334.899	\	\
312	38	Tabe 2016	WWTP-2	Lipid regulators	Bezafibrate	41859-67-0	CC(C)(C(=O)O)OC1=CC=C(C=C1)CCNC(=O)C2=CC=C(C=C2)Cl	Sigma-Aldrich	Author (not clear)	40	\	\	\	1	1	3	5	GOOD	LOW	WWTP1	AMERICA	\	\	0.10961	109610	109.61	\	0.334899	334899	334.899	\	\
313	38	Yan 2014	Chongqing	Lipid regulators	Bezafibrate	41859-67-0	CC(C)(C(=O)O)OC1=CC=C(C=C1)CCNC(=O)C2=CC=C(C=C2)Cl	\	Author (see equation)	44.3	Equation with in, ef, sludge, flow…	Equation with in, ef, sludge, flow…	\	1	1	4	6	EXCELLENT	LOW	WWTP1	ASIA	\	\	0.10961	109610	109.61	\	0.334899	334899	334.899	\	\
314	38	Zhang 2018	WWTPA	Lipid regulators	Bezafibrate	41859-67-0	CC(C)(C(=O)O)OC1=CC=C(C=C1)CCNC(=O)C2=CC=C(C=C2)Cl	Sigma-Aldrich	Author (see equation)	88	Equation with concentrations, flow, …	Equation with concentrations, flow, …	\	1	1	3	5	GOOD	HIGH	WWTP1	ASIA	\	\	0.10961	109610	109.61	\	0.334899	334899	334.899	\	\
315	38	Zhang 2018	WWTPB	Lipid regulators	Bezafibrate	41859-67-0	CC(C)(C(=O)O)OC1=CC=C(C=C1)CCNC(=O)C2=CC=C(C=C2)Cl	Sigma-Aldrich	Author (see equation)	87	Equation with concentrations, flow, …	Equation with concentrations, flow, …	\	1	1	3	5	GOOD	HIGH	WWTP2	ASIA	\	\	0.10961	109610	109.61	\	0.334899	334899	334.899	\	\
316	38	Zhang 2018	WWTPC	Lipid regulators	Bezafibrate	41859-67-0	CC(C)(C(=O)O)OC1=CC=C(C=C1)CCNC(=O)C2=CC=C(C=C2)Cl	Sigma-Aldrich	Author (see equation)	56	Equation with concentrations, flow, …	Equation with concentrations, flow, …	\	1	1	3	5	GOOD	MODERATE	WWTP1	ASIA	\	\	0.10961	109610	109.61	\	0.334899	334899	334.899	\	\
317	38	Zhang 2018	WWTPD	Lipid regulators	Bezafibrate	41859-67-0	CC(C)(C(=O)O)OC1=CC=C(C=C1)CCNC(=O)C2=CC=C(C=C2)Cl	Sigma-Aldrich	Author (see equation)	83	Equation with concentrations, flow, …	Equation with concentrations, flow, …	\	1	1	3	5	GOOD	HIGH	WWTP2	ASIA	\	\	0.10961	109610	109.61	\	0.334899	334899	334.899	\	\
318	38	Zhang 2018	WWTPE	Lipid regulators	Bezafibrate	41859-67-0	CC(C)(C(=O)O)OC1=CC=C(C=C1)CCNC(=O)C2=CC=C(C=C2)Cl	Sigma-Aldrich	Author (see equation)	100	Equation with concentrations, flow, …	Equation with concentrations, flow, …	\	1	1	3	5	GOOD	EXCELLENT	WWTP2	ASIA	\	\	0.10961	109610	109.61	\	0.334899	334899	334.899	\	\
319	38	Zhang 2018	WWTPF	Lipid regulators	Bezafibrate	41859-67-0	CC(C)(C(=O)O)OC1=CC=C(C=C1)CCNC(=O)C2=CC=C(C=C2)Cl	Sigma-Aldrich	Author (see equation)	79	Equation with concentrations, flow, …	Equation with concentrations, flow, …	\	1	1	3	5	GOOD	HIGH	WWTP2	ASIA	\	\	0.10961	109610	109.61	\	0.334899	334899	334.899	\	\
320	38	Zhang 2018	WWTPG	Lipid regulators	Bezafibrate	41859-67-0	CC(C)(C(=O)O)OC1=CC=C(C=C1)CCNC(=O)C2=CC=C(C=C2)Cl	Sigma-Aldrich	Author (see equation)	96	Equation with concentrations, flow, …	Equation with concentrations, flow, …	\	1	1	3	5	GOOD	EXCELLENT	WWTP2	ASIA	\	\	0.10961	109610	109.61	\	0.334899	334899	334.899	\	\
321	38	Zhang 2018	WWTPH	Lipid regulators	Bezafibrate	41859-67-0	CC(C)(C(=O)O)OC1=CC=C(C=C1)CCNC(=O)C2=CC=C(C=C2)Cl	Sigma-Aldrich	Author (see equation)	99	Equation with concentrations, flow, …	Equation with concentrations, flow, …	\	1	1	3	5	GOOD	EXCELLENT	WWTP1	ASIA	\	\	0.10961	109610	109.61	\	0.334899	334899	334.899	\	\
298	38	Petrie 2016	SW England	Lipid regulators	Bezafibrate	41859-67-0	CC(C)(C(=O)O)OC1=CC=C(C=C1)CCNC(=O)C2=CC=C(C=C2)Cl	\	Author (concentration)	42	1540	892	ng/L	1	1	1	3	MODERATE	LOW	WWTP1	EUROPE	892	ng/L	0.10961	109610	109.61	8.13791	0.334899	334899	334.899	2.66349	8.13791
283	38	Archer 2017	Guateng	Lipid regulators	Bezafibrate	41859-67-0	CC(C)(C(=O)O)OC1=CC=C(C=C1)CCNC(=O)C2=CC=C(C=C2)Cl	Department of Chemistry, University of Bath (UK)	Author (Mass load avarage)	77	86.1	19.5	g/d	1	1	2	4	GOOD	HIGH	WWTP1	AFRICA	664	ng/L	0.10961	109610	109.61	6.05782	0.334899	334899	334.899	1.98268	6.05782
282	38	Afonso-Olivares 2017	WWTP2	Lipid regulators	Bezafibrate	41859-67-0	CC(C)(C(=O)O)OC1=CC=C(C=C1)CCNC(=O)C2=CC=C(C=C2)Cl	Sigma-Aldrich	Author (Median)	-100	ND	0.173	µg/L	1	1	1	3	MODERATE	OTHER	WWTP1	EUROPE	173	ng/L	0.10961	109610	109.61	1.57832	0.334899	334899	334.899	0.516573	1.57832
284	38	Gaffney 2017	Beirolas	Lipid regulators	Bezafibrate	41859-67-0	CC(C)(C(=O)O)OC1=CC=C(C=C1)CCNC(=O)C2=CC=C(C=C2)Cl	Sigma-Aldrich	Calculated (median)	86.36	1.1	0.15	µg/L	1	0	3	4	GOOD	HIGH	WWTP2	EUROPE	150	ng/L	0.10961	109610	109.61	1.36848	0.334899	334899	334.899	0.447896	1.36848
289	38	Kosma 2014	Ioannina City	Lipid regulators	Bezafibrate	41859-67-0	CC(C)(C(=O)O)OC1=CC=C(C=C1)CCNC(=O)C2=CC=C(C=C2)Cl	Promochem	Calculated (avarage)	70.22	429.8	128	ng/L	1	0	2	3	MODERATE	MODERATE	WWTP2	EUROPE	128	ng/L	0.10961	109610	109.61	1.16777	0.334899	334899	334.899	0.382204	1.16777
290	38	Kosma 2014	Ioannina hospital	Lipid regulators	Bezafibrate	41859-67-0	CC(C)(C(=O)O)OC1=CC=C(C=C1)CCNC(=O)C2=CC=C(C=C2)Cl	Promochem	Calculated (avarage)	64.55	315.4	111.8	ng/L	1	0	2	3	MODERATE	MODERATE	WWTP1	EUROPE	111.8	ng/L	0.10961	109610	109.61	1.01998	0.334899	334899	334.899	0.333832	1.01998
292	38	Kosma 2014	Preveza	Lipid regulators	Bezafibrate	41859-67-0	CC(C)(C(=O)O)OC1=CC=C(C=C1)CCNC(=O)C2=CC=C(C=C2)Cl	Promochem	Calculated (avarage)	65.87	210.4	71.8	ng/L	1	0	2	3	MODERATE	MODERATE	WWTP1	EUROPE	71.8	ng/L	0.10961	109610	109.61	0.655047	0.334899	334899	334.899	0.214393	0.655047
299	38	Prabhasankar 2016	STP1 monsoon	Lipid regulators	Bezafibrate	41859-67-0	CC(C)(C(=O)O)OC1=CC=C(C=C1)CCNC(=O)C2=CC=C(C=C2)Cl	Wako Pure Chemical Industries Ltd	Calculated (concentration)	-100	1	2	ng/L	1	0	1	2	MODERATE	OTHER	WWTP2	ASIA	2	ng/L	0.10961	109610	109.61	0.0182464	0.334899	334899	334.899	0.00597194	0.0182464
302	38	Prabhasankar 2016	STP2 monsoon	Lipid regulators	Bezafibrate	41859-67-0	CC(C)(C(=O)O)OC1=CC=C(C=C1)CCNC(=O)C2=CC=C(C=C2)Cl	Wako Pure Chemical Industries Ltd	Calculated (concentration)	-100	<LOQ	2	ng/L	1	0	1	2	MODERATE	OTHER	WWTP2	ASIA	2	ng/L	0.10961	109610	109.61	0.0182464	0.334899	334899	334.899	0.00597194	0.0182464
323	39	Eijhed 2018	Facility B	Antihypertensives and cardiovascular drugs	Bisoprolol	66722-44-9	CC(C)NCC(COC1=CC=C(C=C1)COCCOC(C)C)O	\	Author (maybe avarage)	33	600	410	ng/L	1	1	3	5	GOOD	LOW	WWTP1	EUROPE	410	ng/L	0.89246	892460	892.46	0.459404	0.339291	339291	339.291	1.2084	1.2084
324	39	Eijhed 2018	Facility C	Antihypertensives and cardiovascular drugs	Bisoprolol	66722-44-9	CC(C)NCC(COC1=CC=C(C=C1)COCCOC(C)C)O	\	Author (maybe avarage)	33	600	410	ng/L	1	1	3	5	GOOD	LOW	WWTP1	EUROPE	410	ng/L	0.89246	892460	892.46	0.459404	0.339291	339291	339.291	1.2084	1.2084
322	39	Eijhed 2018	Facility A	Antihypertensives and cardiovascular drugs	Bisoprolol	66722-44-9	CC(C)NCC(COC1=CC=C(C=C1)COCCOC(C)C)O	\	Author (maybe avarage)	69	600	190	ng/L	1	1	3	5	GOOD	MODERATE	WWTP1	EUROPE	190	ng/L	0.89246	892460	892.46	0.212895	0.339291	339291	339.291	0.559991	0.559991
325	39	Golovko 2014a	Cˇeské Budeˇjovice	Antihypertensives and cardiovascular drugs	Bisoprolol	66722-44-9	CC(C)NCC(COC1=CC=C(C=C1)COCCOC(C)C)O	Laboratory of Environmental Chemistry, Umea University (Sweden, donation)	Calculated (median)	50	0.13	0.065	µg/L	1	0	1	2	MODERATE	LOW	WWTP1	EUROPE	65	ng/L	0.89246	892460	892.46	0.0728324	0.339291	339291	339.291	0.191576	0.191576
330	40	Lorenzo-Toja 2016	Betanzos, summer	Endocrine disruptors	Bisphenol-A (BPA)	80-05-7	CC(C)(C1=CC=C(C=C1)O)C2=CC=C(C=C2)O	\	Calculated (concentration)	100	144	ND	µg/m3	1	0	3	4	GOOD	EXCELLENT	WWTP1	EUROPE	\	\	1.41055	1.41055e+06	1410.55	\	0.203887	203887	203.887	\	\
331	40	Lorenzo-Toja 2016	Betanzos, winter	Endocrine disruptors	Bisphenol-A (BPA)	80-05-7	CC(C)(C1=CC=C(C=C1)O)C2=CC=C(C=C2)O	\	Calculated (concentration)	ND	127	ND	µg/m3	1	0	3	4	GOOD	\	WWTP1	EUROPE	\	\	1.41055	1.41055e+06	1410.55	\	0.203887	203887	203.887	\	\
333	40	Lorenzo-Toja 2016	Calefall, winter	Endocrine disruptors	Bisphenol-A (BPA)	80-05-7	CC(C)(C1=CC=C(C=C1)O)C2=CC=C(C=C2)O	\	Calculated (concentration)	ND	ND	ND	µg/m3	1	0	3	4	GOOD	\	WWTP1	EUROPE	\	\	1.41055	1.41055e+06	1410.55	\	0.203887	203887	203.887	\	\
335	40	Mohapatra 2016	WWTP4	Endocrine disruptors	Bisphenol-A (BPA)	80-05-7	CC(C)(C1=CC=C(C=C1)O)C2=CC=C(C=C2)O	Sigma-Aldrich	Calculated (median)	100	0.115	ND	µg/L	1	0	1	2	MODERATE	EXCELLENT	WWTP2	AMERICA	\	\	1.41055	1.41055e+06	1410.55	\	0.203887	203887	203.887	\	\
337	40	Tabe 2016	WWTP-1	Endocrine disruptors	Bisphenol-A (BPA)	80-05-7	CC(C)(C1=CC=C(C=C1)O)C2=CC=C(C=C2)O	Sigma-Aldrich	Author (not clear)	82	\	\	\	1	1	3	5	GOOD	HIGH	WWTP1	AMERICA	\	\	1.41055	1.41055e+06	1410.55	\	0.203887	203887	203.887	\	\
338	40	Tabe 2016	WWTP-2	Endocrine disruptors	Bisphenol-A (BPA)	80-05-7	CC(C)(C1=CC=C(C=C1)O)C2=CC=C(C=C2)O	Sigma-Aldrich	Author (not clear)	92	\	\	\	1	1	3	5	GOOD	HIGH	WWTP1	AMERICA	\	\	1.41055	1.41055e+06	1410.55	\	0.203887	203887	203.887	\	\
327	40	Eijhed 2018	Facility A	Endocrine disruptors	Bisphenol-A (BPA)	80-05-7	CC(C)(C1=CC=C(C=C1)O)C2=CC=C(C=C2)O	\	Calculated (avarage)	59.52	840	340	ng/L	1	0	3	4	GOOD	MODERATE	WWTP1	EUROPE	340	ng/L	1.41055	1.41055e+06	1410.55	0.241042	0.203887	203887	203.887	1.66759	1.66759
326	40	Archer 2017	Guateng	Endocrine disruptors	Bisphenol-A (BPA)	80-05-7	CC(C)(C1=CC=C(C=C1)O)C2=CC=C(C=C2)O	Department of Chemistry, University of Bath (UK)	Author (Mass load avarage)	88	85.8	10.1	g/d	1	1	2	4	GOOD	HIGH	WWTP1	AFRICA	337	ng/L	1.41055	1.41055e+06	1410.55	0.238915	0.203887	203887	203.887	1.65288	1.65288
328	40	Eijhed 2018	Facility B	Endocrine disruptors	Bisphenol-A (BPA)	80-05-7	CC(C)(C1=CC=C(C=C1)O)C2=CC=C(C=C2)O	\	Calculated (avarage)	65.48	840	290	ng/L	1	0	3	4	GOOD	MODERATE	WWTP1	EUROPE	290	ng/L	1.41055	1.41055e+06	1410.55	0.205594	0.203887	203887	203.887	1.42236	1.42236
336	40	Petrie 2016	SW England	Endocrine disruptors	Bisphenol-A (BPA)	80-05-7	CC(C)(C1=CC=C(C=C1)O)C2=CC=C(C=C2)O	\	Author (concentration)	67	624	205	ng/L	1	1	1	3	MODERATE	MODERATE	WWTP1	EUROPE	205	ng/L	1.41055	1.41055e+06	1410.55	0.145334	0.203887	203887	203.887	1.00546	1.00546
329	40	Eijhed 2018	Facility C	Endocrine disruptors	Bisphenol-A (BPA)	80-05-7	CC(C)(C1=CC=C(C=C1)O)C2=CC=C(C=C2)O	\	Calculated (avarage)	76.32	760	180	ng/L	1	0	3	4	GOOD	HIGH	WWTP1	EUROPE	180	ng/L	1.41055	1.41055e+06	1410.55	0.12761	0.203887	203887	203.887	0.882844	0.882844
332	40	Lorenzo-Toja 2016	Calefall, summer	Endocrine disruptors	Bisphenol-A (BPA)	80-05-7	CC(C)(C1=CC=C(C=C1)O)C2=CC=C(C=C2)O	\	Calculated (concentration)	84.6	500	77	µg/m3	1	0	3	4	GOOD	HIGH	WWTP1	EUROPE	77	ng/L	1.41055	1.41055e+06	1410.55	0.0545888	0.203887	203887	203.887	0.377661	0.377661
334	40	Mohapatra 2016	WWTP3	Endocrine disruptors	Bisphenol-A (BPA)	80-05-7	CC(C)(C1=CC=C(C=C1)O)C2=CC=C(C=C2)O	Sigma-Aldrich	Calculated (median)	97.76	1.297	0.029	µg/L	1	0	1	2	MODERATE	EXCELLENT	WWTP2	AMERICA	29	ng/L	1.41055	1.41055e+06	1410.55	0.0205594	0.203887	203887	203.887	0.142236	0.142236
339	41	Robledo Zacarias 2017	Moreila	Antihistamines and metabolites	Brompheniramine	86-22-6	CN(C)CCC(C1=CC=C(C=C1)Br)C2=CC=CC=N2	Sigma-Aldrich	Calculated (avarage)	1.82	5.5	5.4	µg/L	0	0	2	2	MODERATE	LOW	WWTP1	AMERICA	5400	ng/L	0.0136675	13667.5	13.6675	395.097	0.489924	489924	489.924	11.0221	395.097
340	42	Kosma 2014	Agrinio	Hormones and steroids	Budesonide	51333-22-3	CCCC1OC2CC3C4CCC5=CC(=O)C=CC5(C4C(CC3(C2(O1)C(=O)CO)C)O)C	Promochem	Calculated (avarage)	100	26.3	<LOQ	ng/L	1	0	2	3	MODERATE	EXCELLENT	WWTP2	EUROPE	\	\	9.42239	9.42239e+06	9422.39	\	7.32975	7.32975e+06	7329.75	\	\
341	42	Kosma 2014	Arta	Hormones and steroids	Budesonide	51333-22-3	CCCC1OC2CC3C4CCC5=CC(=O)C=CC5(C4C(CC3(C2(O1)C(=O)CO)C)O)C	Promochem	Calculated (avarage)	100	26.6	<LOQ	ng/L	1	0	2	3	MODERATE	EXCELLENT	WWTP1	EUROPE	\	\	9.42239	9.42239e+06	9422.39	\	7.32975	7.32975e+06	7329.75	\	\
342	42	Kosma 2014	Grevena	Hormones and steroids	Budesonide	51333-22-3	CCCC1OC2CC3C4CCC5=CC(=O)C=CC5(C4C(CC3(C2(O1)C(=O)CO)C)O)C	Promochem	Calculated (avarage)	100	27.5	<LOQ	ng/L	1	0	2	3	MODERATE	EXCELLENT	WWTP2	EUROPE	\	\	9.42239	9.42239e+06	9422.39	\	7.32975	7.32975e+06	7329.75	\	\
345	42	Kosma 2014	Kozani	Hormones and steroids	Budesonide	51333-22-3	CCCC1OC2CC3C4CCC5=CC(=O)C=CC5(C4C(CC3(C2(O1)C(=O)CO)C)O)C	Promochem	Calculated (avarage)	ND	ND	ND	ng/L	1	0	2	3	MODERATE	\	WWTP2	EUROPE	\	\	9.42239	9.42239e+06	9422.39	\	7.32975	7.32975e+06	7329.75	\	\
347	42	Kosma 2014	Veroia	Hormones and steroids	Budesonide	51333-22-3	CCCC1OC2CC3C4CCC5=CC(=O)C=CC5(C4C(CC3(C2(O1)C(=O)CO)C)O)C	Promochem	Calculated (avarage)	ND	ND	ND	ng/L	1	0	2	3	MODERATE	\	WWTP2	EUROPE	\	\	9.42239	9.42239e+06	9422.39	\	7.32975	7.32975e+06	7329.75	\	\
348	42	Papageorgiou 2016	Volos, autumn	Hormones and steroids	Budesonide	51333-22-3	CCCC1OC2CC3C4CCC5=CC(=O)C=CC5(C4C(CC3(C2(O1)C(=O)CO)C)O)C	Promochem/Flucka/Sigma-Aldrich	Calculated (avarage)	ND	ND	ND	ng/L	1	0	2	3	MODERATE	\	WWTP1	EUROPE	\	\	9.42239	9.42239e+06	9422.39	\	7.32975	7.32975e+06	7329.75	\	\
349	42	Papageorgiou 2016	Volos, spring	Hormones and steroids	Budesonide	51333-22-3	CCCC1OC2CC3C4CCC5=CC(=O)C=CC5(C4C(CC3(C2(O1)C(=O)CO)C)O)C	Promochem/Flucka/Sigma-Aldrich	Calculated (avarage)	ND	ND	ND	ng/L	1	0	2	3	MODERATE	\	WWTP1	EUROPE	\	\	9.42239	9.42239e+06	9422.39	\	7.32975	7.32975e+06	7329.75	\	\
350	42	Papageorgiou 2016	Volos, summer	Hormones and steroids	Budesonide	51333-22-3	CCCC1OC2CC3C4CCC5=CC(=O)C=CC5(C4C(CC3(C2(O1)C(=O)CO)C)O)C	Promochem/Flucka/Sigma-Aldrich	Calculated (avarage)	ND	ND	ND	ng/L	1	0	2	3	MODERATE	\	WWTP1	EUROPE	\	\	9.42239	9.42239e+06	9422.39	\	7.32975	7.32975e+06	7329.75	\	\
351	42	Papageorgiou 2016	Volos, winter	Hormones and steroids	Budesonide	51333-22-3	CCCC1OC2CC3C4CCC5=CC(=O)C=CC5(C4C(CC3(C2(O1)C(=O)CO)C)O)C	Promochem/Flucka/Sigma-Aldrich	Calculated (avarage)	ND	ND	ND	ng/L	1	0	2	3	MODERATE	\	WWTP1	EUROPE	\	\	9.42239	9.42239e+06	9422.39	\	7.32975	7.32975e+06	7329.75	\	\
343	42	Kosma 2014	Ioannina City	Hormones and steroids	Budesonide	51333-22-3	CCCC1OC2CC3C4CCC5=CC(=O)C=CC5(C4C(CC3(C2(O1)C(=O)CO)C)O)C	Promochem	Calculated (avarage)	-309.36	70.5	288.6	ng/L	1	0	2	3	MODERATE	OTHER	WWTP2	EUROPE	288.6	ng/L	9.42239	9.42239e+06	9422.39	0.0306292	7.32975	7.32975e+06	7329.75	0.0393738	0.0393738
344	42	Kosma 2014	Ioannina hospital	Hormones and steroids	Budesonide	51333-22-3	CCCC1OC2CC3C4CCC5=CC(=O)C=CC5(C4C(CC3(C2(O1)C(=O)CO)C)O)C	Promochem	Calculated (avarage)	-122.06	114.7	254.7	ng/L	1	0	2	3	MODERATE	OTHER	WWTP1	EUROPE	254.7	ng/L	9.42239	9.42239e+06	9422.39	0.0270314	7.32975	7.32975e+06	7329.75	0.0347488	0.0347488
346	42	Kosma 2014	Preveza	Hormones and steroids	Budesonide	51333-22-3	CCCC1OC2CC3C4CCC5=CC(=O)C=CC5(C4C(CC3(C2(O1)C(=O)CO)C)O)C	Promochem	Calculated (avarage)	-52.96	59.1	90.4	ng/L	1	0	2	3	MODERATE	OTHER	WWTP1	EUROPE	90.4	ng/L	9.42239	9.42239e+06	9422.39	0.00959417	7.32975	7.32975e+06	7329.75	0.0123333	0.0123333
352	43	Skees 2018	Murray	Analgesics/anti-inflammatories and metabolites	Buprenorphine	52485-79-7	CC(C)(C)C(C)(C1CC23CCC1(C4C25CCN(C3CC6=C5C(=C(C=C6)O)O4)CC7CC7)OC)O	Cerilliant	Calculated (avarage)	100	13.9	<LOQ	ng/L	1	0	2	3	MODERATE	EXCELLENT	WWTP2	AMERICA	\	\	4.92805	4.92805e+06	4928.05	\	4.477	4.477e+06	4477	\	\
357	44	Subedi 2015	STP BU	Psychiatric drugs/antidepressants and metabolites	Bupropion	34911-55-2	CC(C(=O)C1=CC(=CC=C1)Cl)NC(C)(C)C	Cerilliant	Calculated (concentration)	ND	ND	ND	ng/L	1	0	0	1	LOW	\	WWTP1	ASIA	N.A.	N.A.	N.A.	N.A.	N.A.	N.A.	N.A.	N.A.	N.A.	N.A.	N.A.
358	44	Subedi 2015	STP CO	Psychiatric drugs/antidepressants and metabolites	Bupropion	34911-55-2	CC(C(=O)C1=CC(=CC=C1)Cl)NC(C)(C)C	Cerilliant	Calculated (concentration)	ND	ND	ND	ng/L	1	0	0	1	LOW	\	WWTP1	ASIA	N.A.	N.A.	N.A.	N.A.	N.A.	N.A.	N.A.	N.A.	N.A.	N.A.	N.A.
359	44	Subedi 2015	STP MP	Psychiatric drugs/antidepressants and metabolites	Bupropion	34911-55-2	CC(C(=O)C1=CC(=CC=C1)Cl)NC(C)(C)C	Cerilliant	Calculated (concentration)	-100	ND	3.42	ng/L	1	0	0	1	LOW	OTHER	WWTP1	ASIA	N.A.	N.A.	N.A.	N.A.	N.A.	N.A.	N.A.	N.A.	N.A.	N.A.	N.A.
360	44	Subedi 2015	STP SP	Psychiatric drugs/antidepressants and metabolites	Bupropion	34911-55-2	CC(C(=O)C1=CC(=CC=C1)Cl)NC(C)(C)C	Cerilliant	Calculated (concentration)	-100	ND	3.8	ng/L	1	0	0	1	LOW	OTHER	WWTP1	ASIA	N.A.	N.A.	N.A.	N.A.	N.A.	N.A.	N.A.	N.A.	N.A.	N.A.	N.A.
361	44	Subedi 2015	STP UD	Psychiatric drugs/antidepressants and metabolites	Bupropion	34911-55-2	CC(C(=O)C1=CC(=CC=C1)Cl)NC(C)(C)C	Cerilliant	Calculated (concentration)	ND	ND	ND	ng/L	1	0	0	1	LOW	\	WWTP1	ASIA	N.A.	N.A.	N.A.	N.A.	N.A.	N.A.	N.A.	N.A.	N.A.	N.A.	N.A.
353	44	Papageorgiou 2016	Volos, autumn	Psychiatric drugs/antidepressants and metabolites	Bupropion	34911-55-2	CC(C(=O)C1=CC(=CC=C1)Cl)NC(C)(C)C	Promochem/Flucka/Sigma-Aldrich	Calculated (avarage)	ND	ND	ND	ng/L	1	0	2	3	MODERATE	\	WWTP1	EUROPE	\	\	0.546917	546917	546.917	\	4.35268	4.35268e+06	4352.68	\	\
354	44	Papageorgiou 2016	Volos, spring	Psychiatric drugs/antidepressants and metabolites	Bupropion	34911-55-2	CC(C(=O)C1=CC(=CC=C1)Cl)NC(C)(C)C	Promochem/Flucka/Sigma-Aldrich	Calculated (avarage)	ND	ND	ND	ng/L	1	0	2	3	MODERATE	\	WWTP1	EUROPE	\	\	0.546917	546917	546.917	\	4.35268	4.35268e+06	4352.68	\	\
355	44	Papageorgiou 2016	Volos, summer	Psychiatric drugs/antidepressants and metabolites	Bupropion	34911-55-2	CC(C(=O)C1=CC(=CC=C1)Cl)NC(C)(C)C	Promochem/Flucka/Sigma-Aldrich	Calculated (avarage)	ND	ND	ND	ng/L	1	0	2	3	MODERATE	\	WWTP1	EUROPE	\	\	0.546917	546917	546.917	\	4.35268	4.35268e+06	4352.68	\	\
356	44	Papageorgiou 2016	Volos, winter	Psychiatric drugs/antidepressants and metabolites	Bupropion	34911-55-2	CC(C(=O)C1=CC(=CC=C1)Cl)NC(C)(C)C	Promochem/Flucka/Sigma-Aldrich	Calculated (avarage)	ND	ND	ND	ng/L	1	0	2	3	MODERATE	\	WWTP1	EUROPE	\	\	0.546917	546917	546.917	\	4.35268	4.35268e+06	4352.68	\	\
362	44	Subedi 2017	STPM	Psychiatric drugs/antidepressants and metabolites	Bupropion	34911-55-2	CC(C(=O)C1=CC(=CC=C1)Cl)NC(C)(C)C	Cerilliant	Calculated (avarage+sludge (author equation))	78.15	Equation with in, ef, sludge, flow…	Equation with in, ef, sludge, flow…	\	1	0	2	3	MODERATE	HIGH	WWTP1	ASIA	\	\	0.546917	546917	546.917	\	4.35268	4.35268e+06	4352.68	\	\
363	44	Subedi 2017	STPU	Psychiatric drugs/antidepressants and metabolites	Bupropion	34911-55-2	CC(C(=O)C1=CC(=CC=C1)Cl)NC(C)(C)C	Cerilliant	Calculated (avarage+sludge (author equation))	22.95	Equation with in, ef, sludge, flow…	Equation with in, ef, sludge, flow…	\	1	0	2	3	MODERATE	LOW	WWTP1	ASIA	\	\	0.546917	546917	546.917	\	4.35268	4.35268e+06	4352.68	\	\
364	44	Subedi and Kannan 2015	WWTPA	Psychiatric drugs/antidepressants and metabolites	Bupropion	34911-55-2	CC(C(=O)C1=CC(=CC=C1)Cl)NC(C)(C)C	Cerilliant	Calculated (avarage+sludge (author equation from Subedi 2017))	35.81	Equation with in, ef, sludge, flow… from Subedi 2017	Equation with in, ef, sludge, flow… from Subedi 2017	\	1	0	3	4	GOOD	LOW	WWTP1	AMERICA	\	\	0.546917	546917	546.917	\	4.35268	4.35268e+06	4352.68	\	\
365	44	Subedi and Kannan 2015	WWTPB	Psychiatric drugs/antidepressants and metabolites	Bupropion	34911-55-2	CC(C(=O)C1=CC(=CC=C1)Cl)NC(C)(C)C	Cerilliant	Calculated (avarage+sludge (author equation from Subedi 2017))	76.21	Equation with in, ef, sludge, flow… from Subedi 2017	Equation with in, ef, sludge, flow… from Subedi 2017	\	1	0	3	4	GOOD	HIGH	WWTP1	AMERICA	\	\	0.546917	546917	546.917	\	4.35268	4.35268e+06	4352.68	\	\
366	45	Archer 2017	Guateng	Parabens	Butylparaben	94-26-8	CCCCOC(=O)C1=CC=C(C=C1)O	Department of Chemistry, University of Bath (UK)	Author (Mass load avarage)	100	5.4	-	g/d	1	1	2	4	GOOD	EXCELLENT	WWTP1	AFRICA	\	\	3.09635	3.09635e+06	3096.35	\	4.6731	4.6731e+06	4673.1	\	\
367	45	Petrie 2016	SW England	Parabens	Butylparaben	94-26-8	CCCCOC(=O)C1=CC=C(C=C1)O	\	Author (concentration)	>98	38.3	<LOQ	ng/L	1	1	1	3	MODERATE	EXCELLENT	WWTP1	EUROPE	\	\	3.09635	3.09635e+06	3096.35	\	4.6731	4.6731e+06	4673.1	\	\
393	46	Subedi 2015	STP BU	Stimulants and metabolites	Caffeine	58-08-2	CN1C=NC2=C1C(=O)N(C(=O)N2C)C	Sigma-Aldrich	Calculated (concentration)	-6568.75	16	1067	ng/L	1	0	0	1	LOW	OTHER	WWTP1	ASIA	N.A.	N.A.	N.A.	N.A.	N.A.	N.A.	N.A.	N.A.	N.A.	N.A.	N.A.
394	46	Subedi 2015	STP CO	Stimulants and metabolites	Caffeine	58-08-2	CN1C=NC2=C1C(=O)N(C(=O)N2C)C	Sigma-Aldrich	Calculated (concentration)	-21.65	42500	51700	ng/L	1	0	0	1	LOW	OTHER	WWTP1	ASIA	N.A.	N.A.	N.A.	N.A.	N.A.	N.A.	N.A.	N.A.	N.A.	N.A.	N.A.
395	46	Subedi 2015	STP MP	Stimulants and metabolites	Caffeine	58-08-2	CN1C=NC2=C1C(=O)N(C(=O)N2C)C	Sigma-Aldrich	Calculated (concentration)	99.36	60500	389	ng/L	1	0	0	1	LOW	EXCELLENT	WWTP1	ASIA	N.A.	N.A.	N.A.	N.A.	N.A.	N.A.	N.A.	N.A.	N.A.	N.A.	N.A.
396	46	Subedi 2015	STP SP	Stimulants and metabolites	Caffeine	58-08-2	CN1C=NC2=C1C(=O)N(C(=O)N2C)C	Sigma-Aldrich	Calculated (concentration)	16.67	22.8	19	ng/L	1	0	0	1	LOW	LOW	WWTP1	ASIA	N.A.	N.A.	N.A.	N.A.	N.A.	N.A.	N.A.	N.A.	N.A.	N.A.	N.A.
397	46	Subedi 2015	STP UD	Stimulants and metabolites	Caffeine	58-08-2	CN1C=NC2=C1C(=O)N(C(=O)N2C)C	Sigma-Aldrich	Calculated (concentration)	100	38100	ND	ng/L	1	0	0	1	LOW	EXCELLENT	WWTP1	ASIA	N.A.	N.A.	N.A.	N.A.	N.A.	N.A.	N.A.	N.A.	N.A.	N.A.	N.A.
376	46	Gao 2016	Beijing	Stimulants and metabolites	Caffeine	58-08-2	CN1C=NC2=C1C(=O)N(C(=O)N2C)C	Sigma-Aldrich	Author (mass)	100	3848	2	g/d	1	1	2	4	GOOD	EXCELLENT	WWTP1	ASIA	\	\	38.6544	3.86544e+07	38654.4	\	55.9027	5.59027e+07	55902.7	\	\
377	46	Kosma 2014	Agrinio	Stimulants and metabolites	Caffeine	58-08-2	CN1C=NC2=C1C(=O)N(C(=O)N2C)C	Promochem	Calculated (avarage)	100	615	<LOQ	ng/L	1	0	2	3	MODERATE	EXCELLENT	WWTP2	EUROPE	\	\	38.6544	3.86544e+07	38654.4	\	55.9027	5.59027e+07	55902.7	\	\
383	46	Kosma 2014	Preveza	Stimulants and metabolites	Caffeine	58-08-2	CN1C=NC2=C1C(=O)N(C(=O)N2C)C	Promochem	Calculated (avarage)	100	361.7	<LOQ	ng/L	1	0	2	3	MODERATE	EXCELLENT	WWTP1	EUROPE	\	\	38.6544	3.86544e+07	38654.4	\	55.9027	5.59027e+07	55902.7	\	\
387	46	Mohapatra 2016	WWTP4	Stimulants and metabolites	Caffeine	58-08-2	CN1C=NC2=C1C(=O)N(C(=O)N2C)C	Sigma-Aldrich	Calculated (median)	100	14.979	ND	µg/L	1	0	1	2	MODERATE	EXCELLENT	WWTP2	AMERICA	\	\	38.6544	3.86544e+07	38654.4	\	55.9027	5.59027e+07	55902.7	\	\
398	46	Subedi 2017	STPM	Stimulants and metabolites	Caffeine	58-08-2	CN1C=NC2=C1C(=O)N(C(=O)N2C)C	Sigma-Aldrich	Calculated (avarage+sludge (author equation))	88.67	Equation with in, ef, sludge, flow…	Equation with in, ef, sludge, flow…	\	1	0	2	3	MODERATE	HIGH	WWTP1	ASIA	\	\	38.6544	3.86544e+07	38654.4	\	55.9027	5.59027e+07	55902.7	\	\
399	46	Subedi 2017	STPU	Stimulants and metabolites	Caffeine	58-08-2	CN1C=NC2=C1C(=O)N(C(=O)N2C)C	Sigma-Aldrich	Calculated (avarage+sludge (author equation))	98.19	Equation with in, ef, sludge, flow…	Equation with in, ef, sludge, flow…	\	1	0	2	3	MODERATE	EXCELLENT	WWTP1	ASIA	\	\	38.6544	3.86544e+07	38654.4	\	55.9027	5.59027e+07	55902.7	\	\
402	46	Zhang 2018	WWTPA	Stimulants and metabolites	Caffeine	58-08-2	CN1C=NC2=C1C(=O)N(C(=O)N2C)C	Sigma-Aldrich	Author (see equation)	100	Equation with concentrations, flow, …	Equation with concentrations, flow, …	\	1	1	3	5	GOOD	EXCELLENT	WWTP1	ASIA	\	\	38.6544	3.86544e+07	38654.4	\	55.9027	5.59027e+07	55902.7	\	\
403	46	Zhang 2018	WWTPB	Stimulants and metabolites	Caffeine	58-08-2	CN1C=NC2=C1C(=O)N(C(=O)N2C)C	Sigma-Aldrich	Author (see equation)	100	Equation with concentrations, flow, …	Equation with concentrations, flow, …	\	1	1	3	5	GOOD	EXCELLENT	WWTP2	ASIA	\	\	38.6544	3.86544e+07	38654.4	\	55.9027	5.59027e+07	55902.7	\	\
404	46	Zhang 2018	WWTPC	Stimulants and metabolites	Caffeine	58-08-2	CN1C=NC2=C1C(=O)N(C(=O)N2C)C	Sigma-Aldrich	Author (see equation)	93	Equation with concentrations, flow, …	Equation with concentrations, flow, …	\	1	1	3	5	GOOD	HIGH	WWTP1	ASIA	\	\	38.6544	3.86544e+07	38654.4	\	55.9027	5.59027e+07	55902.7	\	\
405	46	Zhang 2018	WWTPD	Stimulants and metabolites	Caffeine	58-08-2	CN1C=NC2=C1C(=O)N(C(=O)N2C)C	Sigma-Aldrich	Author (see equation)	100	Equation with concentrations, flow, …	Equation with concentrations, flow, …	\	1	1	3	5	GOOD	EXCELLENT	WWTP2	ASIA	\	\	38.6544	3.86544e+07	38654.4	\	55.9027	5.59027e+07	55902.7	\	\
406	46	Zhang 2018	WWTPE	Stimulants and metabolites	Caffeine	58-08-2	CN1C=NC2=C1C(=O)N(C(=O)N2C)C	Sigma-Aldrich	Author (see equation)	100	Equation with concentrations, flow, …	Equation with concentrations, flow, …	\	1	1	3	5	GOOD	EXCELLENT	WWTP2	ASIA	\	\	38.6544	3.86544e+07	38654.4	\	55.9027	5.59027e+07	55902.7	\	\
407	46	Zhang 2018	WWTPF	Stimulants and metabolites	Caffeine	58-08-2	CN1C=NC2=C1C(=O)N(C(=O)N2C)C	Sigma-Aldrich	Author (see equation)	99	Equation with concentrations, flow, …	Equation with concentrations, flow, …	\	1	1	3	5	GOOD	EXCELLENT	WWTP2	ASIA	\	\	38.6544	3.86544e+07	38654.4	\	55.9027	5.59027e+07	55902.7	\	\
408	46	Zhang 2018	WWTPG	Stimulants and metabolites	Caffeine	58-08-2	CN1C=NC2=C1C(=O)N(C(=O)N2C)C	Sigma-Aldrich	Author (see equation)	100	Equation with concentrations, flow, …	Equation with concentrations, flow, …	\	1	1	3	5	GOOD	EXCELLENT	WWTP2	ASIA	\	\	38.6544	3.86544e+07	38654.4	\	55.9027	5.59027e+07	55902.7	\	\
409	46	Zhang 2018	WWTPH	Stimulants and metabolites	Caffeine	58-08-2	CN1C=NC2=C1C(=O)N(C(=O)N2C)C	Sigma-Aldrich	Author (see equation)	100	Equation with concentrations, flow, …	Equation with concentrations, flow, …	\	1	1	3	5	GOOD	EXCELLENT	WWTP1	ASIA	\	\	38.6544	3.86544e+07	38654.4	\	55.9027	5.59027e+07	55902.7	\	\
373	46	Eijhed 2018	Facility B	Stimulants and metabolites	Caffeine	58-08-2	CN1C=NC2=C1C(=O)N(C(=O)N2C)C	\	Author (maybe avarage)	57	62000	27000	ng/L	1	1	3	5	GOOD	MODERATE	WWTP1	EUROPE	27000	ng/L	38.6544	3.86544e+07	38654.4	0.698498	55.9027	5.59027e+07	55902.7	0.482982	0.698498
392	46	Petrie 2016	SW England	Stimulants and metabolites	Caffeine	58-08-2	CN1C=NC2=C1C(=O)N(C(=O)N2C)C	\	Author (concentration)	92	74813	5991	ng/L	1	1	1	3	MODERATE	HIGH	WWTP1	EUROPE	5991	ng/L	38.6544	3.86544e+07	38654.4	0.154989	55.9027	5.59027e+07	55902.7	0.107168	0.154989
371	46	Archer 2017	Guateng	Stimulants and metabolites	Caffeine	58-08-2	CN1C=NC2=C1C(=O)N(C(=O)N2C)C	Department of Chemistry, University of Bath (UK)	Author (Mass load avarage)	100	17224.1	69.1	g/d	1	1	2	4	GOOD	EXCELLENT	WWTP1	AFRICA	3824	ng/L	38.6544	3.86544e+07	38654.4	0.098928	55.9027	5.59027e+07	55902.7	0.0684046	0.098928
372	46	Eijhed 2018	Facility A	Stimulants and metabolites	Caffeine	58-08-2	CN1C=NC2=C1C(=O)N(C(=O)N2C)C	\	Author (maybe avarage)	97	62000	1700	ng/L	1	1	3	5	GOOD	EXCELLENT	WWTP1	EUROPE	1700	ng/L	38.6544	3.86544e+07	38654.4	0.0439795	55.9027	5.59027e+07	55902.7	0.03041	0.0439795
374	46	Eijhed 2018	Facility C	Stimulants and metabolites	Caffeine	58-08-2	CN1C=NC2=C1C(=O)N(C(=O)N2C)C	\	Author (maybe avarage)	97	63000	1600	ng/L	1	1	3	5	GOOD	EXCELLENT	WWTP1	EUROPE	1600	ng/L	38.6544	3.86544e+07	38654.4	0.0413925	55.9027	5.59027e+07	55902.7	0.0286212	0.0413925
375	46	Gaffney 2017	Beirolas	Stimulants and metabolites	Caffeine	58-08-2	CN1C=NC2=C1C(=O)N(C(=O)N2C)C	Fluka (Spain)	Calculated (median)	99.58	117	0.49	µg/L	1	0	3	4	GOOD	EXCELLENT	WWTP2	EUROPE	490	ng/L	38.6544	3.86544e+07	38654.4	0.0126764	55.9027	5.59027e+07	55902.7	0.00876523	0.0126764
382	46	Kosma 2014	Kozani	Stimulants and metabolites	Caffeine	58-08-2	CN1C=NC2=C1C(=O)N(C(=O)N2C)C	Promochem	Calculated (avarage)	98.21	24556.5	440.2	ng/L	1	0	2	3	MODERATE	EXCELLENT	WWTP2	EUROPE	440.2	ng/L	38.6544	3.86544e+07	38654.4	0.0113881	55.9027	5.59027e+07	55902.7	0.0078744	0.0113881
378	46	Kosma 2014	Arta	Stimulants and metabolites	Caffeine	58-08-2	CN1C=NC2=C1C(=O)N(C(=O)N2C)C	Promochem	Calculated (avarage)	99.28	58087.5	415.8	ng/L	1	0	2	3	MODERATE	EXCELLENT	WWTP1	EUROPE	415.8	ng/L	38.6544	3.86544e+07	38654.4	0.0107569	55.9027	5.59027e+07	55902.7	0.00743793	0.0107569
381	46	Kosma 2014	Ioannina hospital	Stimulants and metabolites	Caffeine	58-08-2	CN1C=NC2=C1C(=O)N(C(=O)N2C)C	Promochem	Calculated (avarage)	98.76	28214.1	348.9	ng/L	1	0	2	3	MODERATE	EXCELLENT	WWTP1	EUROPE	348.9	ng/L	38.6544	3.86544e+07	38654.4	0.00902614	55.9027	5.59027e+07	55902.7	0.0062412	0.00902614
380	46	Kosma 2014	Ioannina City	Stimulants and metabolites	Caffeine	58-08-2	CN1C=NC2=C1C(=O)N(C(=O)N2C)C	Promochem	Calculated (avarage)	98.72	26107.5	335.2	ng/L	1	0	2	3	MODERATE	EXCELLENT	WWTP2	EUROPE	335.2	ng/L	38.6544	3.86544e+07	38654.4	0.00867172	55.9027	5.59027e+07	55902.7	0.00599614	0.00867172
369	46	Afonso-Olivares 2017	WWTP2	Stimulants and metabolites	Caffeine	58-08-2	CN1C=NC2=C1C(=O)N(C(=O)N2C)C	Sigma-Aldrich	Author (Median)	99.4	52.7	0.317	µg/L	1	1	1	3	MODERATE	EXCELLENT	WWTP1	EUROPE	317	ng/L	38.6544	3.86544e+07	38654.4	0.00820088	55.9027	5.59027e+07	55902.7	0.00567057	0.00820088
390	46	Papageorgiou 2016	Volos, summer	Stimulants and metabolites	Caffeine	58-08-2	CN1C=NC2=C1C(=O)N(C(=O)N2C)C	Promochem/Flucka/Sigma-Aldrich	Calculated (avarage)	92.45	2876	217	ng/L	1	0	2	3	MODERATE	HIGH	WWTP1	EUROPE	217	ng/L	38.6544	3.86544e+07	38654.4	0.00561385	55.9027	5.59027e+07	55902.7	0.00388175	0.00561385
384	46	Kosma 2014	Veroia	Stimulants and metabolites	Caffeine	58-08-2	CN1C=NC2=C1C(=O)N(C(=O)N2C)C	Promochem	Calculated (avarage)	98.73	14928.7	189.9	ng/L	1	0	2	3	MODERATE	EXCELLENT	WWTP2	EUROPE	189.9	ng/L	38.6544	3.86544e+07	38654.4	0.00491277	55.9027	5.59027e+07	55902.7	0.00339698	0.00491277
385	46	Kot-Wasik 2016	Tricity	Stimulants and metabolites	Caffeine	58-08-2	CN1C=NC2=C1C(=O)N(C(=O)N2C)C	Sigma-Aldrich	Author (avarage)	98.8	11489.9	133.5	ng/L	1	1	2	4	GOOD	EXCELLENT	WWTP1	EUROPE	133.5	ng/L	38.6544	3.86544e+07	38654.4	0.00345368	55.9027	5.59027e+07	55902.7	0.00238808	0.00345368
401	46	Subedi and Kannan 2014	WWTPB	Stimulants and metabolites	Caffeine	58-08-2	CN1C=NC2=C1C(=O)N(C(=O)N2C)C	Sigma-Aldrich	Calculated (avarage)	99.52	26900	129	ng/L	1	0	2	3	MODERATE	EXCELLENT	WWTP1	AMERICA	129	ng/L	38.6544	3.86544e+07	38654.4	0.00333727	55.9027	5.59027e+07	55902.7	0.00230758	0.00333727
391	46	Papageorgiou 2016	Volos, winter	Stimulants and metabolites	Caffeine	58-08-2	CN1C=NC2=C1C(=O)N(C(=O)N2C)C	Promochem/Flucka/Sigma-Aldrich	Calculated (avarage)	97.5	4968	124	ng/L	1	0	2	3	MODERATE	EXCELLENT	WWTP1	EUROPE	124	ng/L	38.6544	3.86544e+07	38654.4	0.00320792	55.9027	5.59027e+07	55902.7	0.00221814	0.00320792
388	46	Papageorgiou 2016	Volos, autumn	Stimulants and metabolites	Caffeine	58-08-2	CN1C=NC2=C1C(=O)N(C(=O)N2C)C	Promochem/Flucka/Sigma-Aldrich	Calculated (avarage)	97.11	4088	118	ng/L	1	0	2	3	MODERATE	EXCELLENT	WWTP1	EUROPE	118	ng/L	38.6544	3.86544e+07	38654.4	0.00305269	55.9027	5.59027e+07	55902.7	0.00211081	0.00305269
368	46	Afonso-Olivares 2017	WWTP1	Stimulants and metabolites	Caffeine	58-08-2	CN1C=NC2=C1C(=O)N(C(=O)N2C)C	Sigma-Aldrich	Author (Median)	99.8	49.1	0.098	µg/L	1	1	1	3	MODERATE	EXCELLENT	WWTP2	EUROPE	98	ng/L	38.6544	3.86544e+07	38654.4	0.00253529	55.9027	5.59027e+07	55902.7	0.00175305	0.00253529
389	46	Papageorgiou 2016	Volos, spring	Stimulants and metabolites	Caffeine	58-08-2	CN1C=NC2=C1C(=O)N(C(=O)N2C)C	Promochem/Flucka/Sigma-Aldrich	Calculated (avarage)	97.87	4440	94.5	ng/L	1	0	2	3	MODERATE	EXCELLENT	WWTP1	EUROPE	94.5	ng/L	38.6544	3.86544e+07	38654.4	0.00244474	55.9027	5.59027e+07	55902.7	0.00169044	0.00244474
370	46	Al-Mashaqbeh 2019	As-Samra	Stimulants and metabolites	Caffeine	58-08-2	CN1C=NC2=C1C(=O)N(C(=O)N2C)C	Sigma-Aldrich	Author (avarage)	99.9	155.6	0.086	µg/L	1	1	1	3	MODERATE	EXCELLENT	WWTP1	ASIA	86	ng/L	38.6544	3.86544e+07	38654.4	0.00222484	55.9027	5.59027e+07	55902.7	0.00153839	0.00222484
379	46	Kosma 2014	Grevena	Stimulants and metabolites	Caffeine	58-08-2	CN1C=NC2=C1C(=O)N(C(=O)N2C)C	Promochem	Calculated (avarage)	92.17	642.6	50.3	ng/L	1	0	2	3	MODERATE	HIGH	WWTP2	EUROPE	50.3	ng/L	38.6544	3.86544e+07	38654.4	0.00130128	55.9027	5.59027e+07	55902.7	0.000899778	0.00130128
400	46	Subedi and Kannan 2014	WWTPA	Stimulants and metabolites	Caffeine	58-08-2	CN1C=NC2=C1C(=O)N(C(=O)N2C)C	Sigma-Aldrich	Calculated (avarage)	99.86	27700	37.9	ng/L	1	0	2	3	MODERATE	EXCELLENT	WWTP1	AMERICA	37.9	ng/L	38.6544	3.86544e+07	38654.4	0.000980484	55.9027	5.59027e+07	55902.7	0.000677964	0.000980484
386	46	Mohapatra 2016	WWTP3	Stimulants and metabolites	Caffeine	58-08-2	CN1C=NC2=C1C(=O)N(C(=O)N2C)C	Sigma-Aldrich	Calculated (median)	99.97	19.582	0.006	µg/L	1	0	1	2	MODERATE	EXCELLENT	WWTP2	AMERICA	6	ng/L	38.6544	3.86544e+07	38654.4	0.000155222	55.9027	5.59027e+07	55902.7	0.000107329	0.000155222
458	47	Subedi 2015	STP BU	Antiepileptics and metabolites	Carbamazepine	298-46-4	C1=CC=C2C(=C1)C=CC3=CC=CC=C3N2C(=O)N	Cerilliant	Calculated (concentration)	12.59	270	236	ng/L	1	0	0	1	LOW	LOW	WWTP1	ASIA	N.A.	N.A.	N.A.	N.A.	N.A.	N.A.	N.A.	N.A.	N.A.	N.A.	N.A.
459	47	Subedi 2015	STP CO	Antiepileptics and metabolites	Carbamazepine	298-46-4	C1=CC=C2C(=C1)C=CC3=CC=CC=C3N2C(=O)N	Cerilliant	Calculated (concentration)	-7.14	840	900	ng/L	1	0	0	1	LOW	OTHER	WWTP1	ASIA	N.A.	N.A.	N.A.	N.A.	N.A.	N.A.	N.A.	N.A.	N.A.	N.A.	N.A.
460	47	Subedi 2015	STP MP	Antiepileptics and metabolites	Carbamazepine	298-46-4	C1=CC=C2C(=C1)C=CC3=CC=CC=C3N2C(=O)N	Cerilliant	Calculated (concentration)	56.2	726	318	ng/L	1	0	0	1	LOW	MODERATE	WWTP1	ASIA	N.A.	N.A.	N.A.	N.A.	N.A.	N.A.	N.A.	N.A.	N.A.	N.A.	N.A.
461	47	Subedi 2015	STP SP	Antiepileptics and metabolites	Carbamazepine	298-46-4	C1=CC=C2C(=C1)C=CC3=CC=CC=C3N2C(=O)N	Cerilliant	Calculated (concentration)	-7.06	82.2	88	ng/L	1	0	0	1	LOW	OTHER	WWTP1	ASIA	N.A.	N.A.	N.A.	N.A.	N.A.	N.A.	N.A.	N.A.	N.A.	N.A.	N.A.
462	47	Subedi 2015	STP UD	Antiepileptics and metabolites	Carbamazepine	298-46-4	C1=CC=C2C(=C1)C=CC3=CC=CC=C3N2C(=O)N	Cerilliant	Calculated (concentration)	-568.18	22	147	ng/L	1	0	0	1	LOW	OTHER	WWTP1	ASIA	N.A.	N.A.	N.A.	N.A.	N.A.	N.A.	N.A.	N.A.	N.A.	N.A.	N.A.
424	47	Fernandez-Lopez 2016	Ci	Antiepileptics and metabolites	Carbamazepine	298-46-4	C1=CC=C2C(=C1)C=CC3=CC=CC=C3N2C(=O)N	\	Calculated (avarage)	100	12.58	<LOD	µg/L	1	0	2	3	MODERATE	EXCELLENT	WWTP2	EUROPE	\	\	0.376034	376034	376.034	\	1.13484	1.13484e+06	1134.84	\	\
426	47	Fernandez-Lopez 2016	ME	Antiepileptics and metabolites	Carbamazepine	298-46-4	C1=CC=C2C(=C1)C=CC3=CC=CC=C3N2C(=O)N	\	Calculated (median)	100	1.03	0	µg/L	1	0	2	3	MODERATE	EXCELLENT	WWTP1	EUROPE	\	\	0.376034	376034	376.034	\	1.13484	1.13484e+06	1134.84	\	\
427	47	Fernandez-Lopez 2016	MN	Antiepileptics and metabolites	Carbamazepine	298-46-4	C1=CC=C2C(=C1)C=CC3=CC=CC=C3N2C(=O)N	\	Calculated (median)	<LOD	<LOD	<LOD	µg/L	1	0	2	3	MODERATE	\	WWTP2	EUROPE	\	\	0.376034	376034	376.034	\	1.13484	1.13484e+06	1134.84	\	\
433	47	Gao 2016	Beijing	Antiepileptics and metabolites	Carbamazepine	298-46-4	C1=CC=C2C(=C1)C=CC3=CC=CC=C3N2C(=O)N	Sigma-Aldrich	Author (mass)	-46	64	92	g/d	1	1	2	4	GOOD	OTHER	WWTP1	ASIA	\	\	0.376034	376034	376.034	\	1.13484	1.13484e+06	1134.84	\	\
463	47	Subedi 2017	STPM	Antiepileptics and metabolites	Carbamazepine	298-46-4	C1=CC=C2C(=C1)C=CC3=CC=CC=C3N2C(=O)N	Cerilliant	Calculated (avarage+sludge (author equation))	12.72	Equation with in, ef, sludge, flow…	Equation with in, ef, sludge, flow…	\	1	0	2	3	MODERATE	LOW	WWTP1	ASIA	\	\	0.376034	376034	376.034	\	1.13484	1.13484e+06	1134.84	\	\
464	47	Subedi 2017	STPU	Antiepileptics and metabolites	Carbamazepine	298-46-4	C1=CC=C2C(=C1)C=CC3=CC=CC=C3N2C(=O)N	Cerilliant	Calculated (avarage+sludge (author equation))	-29.15	Equation with in, ef, sludge, flow…	Equation with in, ef, sludge, flow…	\	1	0	2	3	MODERATE	OTHER	WWTP1	ASIA	\	\	0.376034	376034	376.034	\	1.13484	1.13484e+06	1134.84	\	\
465	47	Subedi and Kannan 2015	WWTPA	Antiepileptics and metabolites	Carbamazepine	298-46-4	C1=CC=C2C(=C1)C=CC3=CC=CC=C3N2C(=O)N	Cerilliant	Calculated (avarage+sludge (author equation from Subedi 2017))	-121.55	Equation with in, ef, sludge, flow… from Subedi 2017	Equation with in, ef, sludge, flow… from Subedi 2017	\	1	0	3	4	GOOD	OTHER	WWTP1	AMERICA	\	\	0.376034	376034	376.034	\	1.13484	1.13484e+06	1134.84	\	\
466	47	Subedi and Kannan 2015	WWTPB	Antiepileptics and metabolites	Carbamazepine	298-46-4	C1=CC=C2C(=C1)C=CC3=CC=CC=C3N2C(=O)N	Cerilliant	Calculated (avarage+sludge (author equation from Subedi 2017))	-14.63	Equation with in, ef, sludge, flow… from Subedi 2017	Equation with in, ef, sludge, flow… from Subedi 2017	\	1	0	3	4	GOOD	OTHER	WWTP1	AMERICA	\	\	0.376034	376034	376.034	\	1.13484	1.13484e+06	1134.84	\	\
467	47	Tabe 2016	WWTP-1	Antiepileptics and metabolites	Carbamazepine	298-46-4	C1=CC=C2C(=C1)C=CC3=CC=CC=C3N2C(=O)N	Sigma-Aldrich	Author (not clear)	-7	\	\	\	1	1	3	5	GOOD	OTHER	WWTP1	AMERICA	\	\	0.376034	376034	376.034	\	1.13484	1.13484e+06	1134.84	\	\
468	47	Tabe 2016	WWTP-2	Antiepileptics and metabolites	Carbamazepine	298-46-4	C1=CC=C2C(=C1)C=CC3=CC=CC=C3N2C(=O)N	Sigma-Aldrich	Author (not clear)	-12	\	\	\	1	1	3	5	GOOD	OTHER	WWTP1	AMERICA	\	\	0.376034	376034	376.034	\	1.13484	1.13484e+06	1134.84	\	\
471	47	Yan 2014	Chongqing	Antiepileptics and metabolites	Carbamazepine	298-46-4	C1=CC=C2C(=C1)C=CC3=CC=CC=C3N2C(=O)N	\	Author (see equation)	-15.18	Equation with in, ef, sludge, flow…	Equation with in, ef, sludge, flow…	\	1	1	4	6	EXCELLENT	OTHER	WWTP1	ASIA	\	\	0.376034	376034	376.034	\	1.13484	1.13484e+06	1134.84	\	\
472	47	Zhang 2018	WWTPA	Antiepileptics and metabolites	Carbamazepine	298-46-4	C1=CC=C2C(=C1)C=CC3=CC=CC=C3N2C(=O)N	Sigma-Aldrich	Author (see equation)	-17	Equation with concentrations, flow, …	Equation with concentrations, flow, …	\	1	1	3	5	GOOD	OTHER	WWTP1	ASIA	\	\	0.376034	376034	376.034	\	1.13484	1.13484e+06	1134.84	\	\
473	47	Zhang 2018	WWTPB	Antiepileptics and metabolites	Carbamazepine	298-46-4	C1=CC=C2C(=C1)C=CC3=CC=CC=C3N2C(=O)N	Sigma-Aldrich	Author (see equation)	37	Equation with concentrations, flow, …	Equation with concentrations, flow, …	\	1	1	3	5	GOOD	LOW	WWTP2	ASIA	\	\	0.376034	376034	376.034	\	1.13484	1.13484e+06	1134.84	\	\
474	47	Zhang 2018	WWTPC	Antiepileptics and metabolites	Carbamazepine	298-46-4	C1=CC=C2C(=C1)C=CC3=CC=CC=C3N2C(=O)N	Sigma-Aldrich	Author (see equation)	-47	Equation with concentrations, flow, …	Equation with concentrations, flow, …	\	1	1	3	5	GOOD	OTHER	WWTP1	ASIA	\	\	0.376034	376034	376.034	\	1.13484	1.13484e+06	1134.84	\	\
475	47	Zhang 2018	WWTPD	Antiepileptics and metabolites	Carbamazepine	298-46-4	C1=CC=C2C(=C1)C=CC3=CC=CC=C3N2C(=O)N	Sigma-Aldrich	Author (see equation)	73	Equation with concentrations, flow, …	Equation with concentrations, flow, …	\	1	1	3	5	GOOD	MODERATE	WWTP2	ASIA	\	\	0.376034	376034	376.034	\	1.13484	1.13484e+06	1134.84	\	\
476	47	Zhang 2018	WWTPE	Antiepileptics and metabolites	Carbamazepine	298-46-4	C1=CC=C2C(=C1)C=CC3=CC=CC=C3N2C(=O)N	Sigma-Aldrich	Author (see equation)	79	Equation with concentrations, flow, …	Equation with concentrations, flow, …	\	1	1	3	5	GOOD	HIGH	WWTP2	ASIA	\	\	0.376034	376034	376.034	\	1.13484	1.13484e+06	1134.84	\	\
477	47	Zhang 2018	WWTPF	Antiepileptics and metabolites	Carbamazepine	298-46-4	C1=CC=C2C(=C1)C=CC3=CC=CC=C3N2C(=O)N	Sigma-Aldrich	Author (see equation)	74	Equation with concentrations, flow, …	Equation with concentrations, flow, …	\	1	1	3	5	GOOD	MODERATE	WWTP2	ASIA	\	\	0.376034	376034	376.034	\	1.13484	1.13484e+06	1134.84	\	\
478	47	Zhang 2018	WWTPG	Antiepileptics and metabolites	Carbamazepine	298-46-4	C1=CC=C2C(=C1)C=CC3=CC=CC=C3N2C(=O)N	Sigma-Aldrich	Author (see equation)	-7	Equation with concentrations, flow, …	Equation with concentrations, flow, …	\	1	1	3	5	GOOD	OTHER	WWTP2	ASIA	\	\	0.376034	376034	376.034	\	1.13484	1.13484e+06	1134.84	\	\
479	47	Zhang 2018	WWTPH	Antiepileptics and metabolites	Carbamazepine	298-46-4	C1=CC=C2C(=C1)C=CC3=CC=CC=C3N2C(=O)N	Sigma-Aldrich	Author (see equation)	-39	Equation with concentrations, flow, …	Equation with concentrations, flow, …	\	1	1	3	5	GOOD	OTHER	WWTP1	ASIA	\	\	0.376034	376034	376.034	\	1.13484	1.13484e+06	1134.84	\	\
431	47	Fernandez-Lopez 2016	Y	Antiepileptics and metabolites	Carbamazepine	298-46-4	C1=CC=C2C(=C1)C=CC3=CC=CC=C3N2C(=O)N	\	Calculated (avarage)	-100	<LOD	12.44	µg/L	1	0	2	3	MODERATE	OTHER	WWTP2	EUROPE	12440	ng/L	0.376034	376034	376.034	33.0821	1.13484	1.13484e+06	1134.84	10.9619	33.0821
420	47	Fernandez-Lopez 2016	AL	Antiepileptics and metabolites	Carbamazepine	298-46-4	C1=CC=C2C(=C1)C=CC3=CC=CC=C3N2C(=O)N	\	Calculated (avarage)	55.24	26.52	11.87	µg/L	1	0	2	3	MODERATE	MODERATE	WWTP2	EUROPE	11870	ng/L	0.376034	376034	376.034	31.5663	1.13484	1.13484e+06	1134.84	10.4597	31.5663
428	47	Fernandez-Lopez 2016	PL	Antiepileptics and metabolites	Carbamazepine	298-46-4	C1=CC=C2C(=C1)C=CC3=CC=CC=C3N2C(=O)N	\	Calculated (median)	-100	<LOD	10.17	µg/L	1	0	2	3	MODERATE	OTHER	WWTP2	EUROPE	10170	ng/L	0.376034	376034	376.034	27.0454	1.13484	1.13484e+06	1134.84	8.96165	27.0454
421	47	Fernandez-Lopez 2016	Ca	Antiepileptics and metabolites	Carbamazepine	298-46-4	C1=CC=C2C(=C1)C=CC3=CC=CC=C3N2C(=O)N	\	Calculated (median)	-100	<LOD	9.13	µg/L	1	0	2	3	MODERATE	OTHER	WWTP2	EUROPE	9130	ng/L	0.376034	376034	376.034	24.2797	1.13484	1.13484e+06	1134.84	8.04522	24.2797
425	47	Fernandez-Lopez 2016	LH	Antiepileptics and metabolites	Carbamazepine	298-46-4	C1=CC=C2C(=C1)C=CC3=CC=CC=C3N2C(=O)N	\	Calculated (median)	52.03	15.78	7.57	µg/L	1	0	2	3	MODERATE	MODERATE	WWTP2	EUROPE	7570	ng/L	0.376034	376034	376.034	20.1312	1.13484	1.13484e+06	1134.84	6.67057	20.1312
430	47	Fernandez-Lopez 2016	SP	Antiepileptics and metabolites	Carbamazepine	298-46-4	C1=CC=C2C(=C1)C=CC3=CC=CC=C3N2C(=O)N	\	Calculated (median)	-100	<LOD	5.04	µg/L	1	0	2	3	MODERATE	OTHER	WWTP2	EUROPE	5040	ng/L	0.376034	376034	376.034	13.403	1.13484	1.13484e+06	1134.84	4.44117	13.403
423	47	Fernandez-Lopez 2016	CC	Antiepileptics and metabolites	Carbamazepine	298-46-4	C1=CC=C2C(=C1)C=CC3=CC=CC=C3N2C(=O)N	\	Calculated (avarage)	-100	<LOD	4.8	µg/L	1	0	2	3	MODERATE	OTHER	WWTP2	EUROPE	4800	ng/L	0.376034	376034	376.034	12.7648	1.13484	1.13484e+06	1134.84	4.22969	12.7648
443	47	Kot-Wasik 2016	Tricity	Antiepileptics and metabolites	Carbamazepine	298-46-4	C1=CC=C2C(=C1)C=CC3=CC=CC=C3N2C(=O)N	Sigma-Aldrich	Author (avarage)	-69.4	2071.9	3508.6	ng/L	1	1	2	4	GOOD	OTHER	WWTP1	EUROPE	3508.6	ng/L	0.376034	376034	376.034	9.33054	1.13484	1.13484e+06	1134.84	3.09173	9.33054
416	47	Du 2015	STP-C	Antiepileptics and metabolites	Carbamazepine	298-46-4	C1=CC=C2C(=C1)C=CC3=CC=CC=C3N2C(=O)N	\	Calculated (avarage)	-8.58	1340	1455	ng/L	1	0	1	2	MODERATE	OTHER	WWTP1	ASIA	1455	ng/L	0.376034	376034	376.034	3.86933	1.13484	1.13484e+06	1134.84	1.28212	3.86933
422	47	Fernandez-Lopez 2016	CB	Antiepileptics and metabolites	Carbamazepine	298-46-4	C1=CC=C2C(=C1)C=CC3=CC=CC=C3N2C(=O)N	\	Calculated (median)	-261.54	0.39	1.41	µg/L	1	0	2	3	MODERATE	OTHER	WWTP1	EUROPE	1410	ng/L	0.376034	376034	376.034	3.74966	1.13484	1.13484e+06	1134.84	1.24247	3.74966
419	47	Eijhed 2018	Facility C	Antiepileptics and metabolites	Carbamazepine	298-46-4	C1=CC=C2C(=C1)C=CC3=CC=CC=C3N2C(=O)N	\	Author (maybe avarage)	-14	1300	1400	ng/L	1	1	3	5	GOOD	OTHER	WWTP1	EUROPE	1400	ng/L	0.376034	376034	376.034	3.72307	1.13484	1.13484e+06	1134.84	1.23366	3.72307
417	47	Eijhed 2018	Facility A	Antiepileptics and metabolites	Carbamazepine	298-46-4	C1=CC=C2C(=C1)C=CC3=CC=CC=C3N2C(=O)N	\	Author (maybe avarage)	-12	1200	1300	ng/L	1	1	3	5	GOOD	OTHER	WWTP1	EUROPE	1300	ng/L	0.376034	376034	376.034	3.45713	1.13484	1.13484e+06	1134.84	1.14554	3.45713
418	47	Eijhed 2018	Facility B	Antiepileptics and metabolites	Carbamazepine	298-46-4	C1=CC=C2C(=C1)C=CC3=CC=CC=C3N2C(=O)N	\	Author (maybe avarage)	-8	1200	1300	ng/L	1	1	3	5	GOOD	OTHER	WWTP1	EUROPE	1300	ng/L	0.376034	376034	376.034	3.45713	1.13484	1.13484e+06	1134.84	1.14554	3.45713
429	47	Fernandez-Lopez 2016	SJ	Antiepileptics and metabolites	Carbamazepine	298-46-4	C1=CC=C2C(=C1)C=CC3=CC=CC=C3N2C(=O)N	\	Calculated (median)	-100	0	1.24	µg/L	1	0	2	3	MODERATE	OTHER	WWTP2	EUROPE	1240	ng/L	0.376034	376034	376.034	3.29757	1.13484	1.13484e+06	1134.84	1.09267	3.29757
415	47	Du 2015	STP-B	Antiepileptics and metabolites	Carbamazepine	298-46-4	C1=CC=C2C(=C1)C=CC3=CC=CC=C3N2C(=O)N	\	Calculated (avarage)	-43.62	729	1047	ng/L	1	0	1	2	MODERATE	OTHER	WWTP1	ASIA	1047	ng/L	0.376034	376034	376.034	2.78432	1.13484	1.13484e+06	1134.84	0.922601	2.78432
411	47	Afonso-Olivares 2017	WWTP2	Antiepileptics and metabolites	Carbamazepine	298-46-4	C1=CC=C2C(=C1)C=CC3=CC=CC=C3N2C(=O)N	Sigma-Aldrich	Author (Median)	-25.3	0.755	0.946	µg/L	1	1	1	3	MODERATE	OTHER	WWTP1	EUROPE	946	ng/L	0.376034	376034	376.034	2.51573	1.13484	1.13484e+06	1134.84	0.833601	2.51573
412	47	Al-Mashaqbeh 2019	As-Samra	Antiepileptics and metabolites	Carbamazepine	298-46-4	C1=CC=C2C(=C1)C=CC3=CC=CC=C3N2C(=O)N	Sigma-Aldrich	Author (avarage)	22.5	1.104	0.856	µg/L	1	1	1	3	MODERATE	LOW	WWTP1	ASIA	856	ng/L	0.376034	376034	376.034	2.27639	1.13484	1.13484e+06	1134.84	0.754294	2.27639
414	47	Du 2015	STP-A	Antiepileptics and metabolites	Carbamazepine	298-46-4	C1=CC=C2C(=C1)C=CC3=CC=CC=C3N2C(=O)N	\	Calculated (avarage)	11.92	965	850	ng/L	1	0	1	2	MODERATE	LOW	WWTP2	ASIA	850	ng/L	0.376034	376034	376.034	2.26043	1.13484	1.13484e+06	1134.84	0.749007	2.26043
456	47	Roberts 2016	Canberra, low diluition	Antiepileptics and metabolites	Carbamazepine	298-46-4	C1=CC=C2C(=C1)C=CC3=CC=CC=C3N2C(=O)N	Sigma-Aldrich/TLC Pharmachem/NovaChem	Author (mean concentration)	-2.3	685	702	ng/L	1	1	2	4	GOOD	OTHER	WWTP2	OCEANIA	702	ng/L	0.376034	376034	376.034	1.86685	1.13484	1.13484e+06	1134.84	0.618592	1.86685
455	47	Roberts 2016	Canberra, high diluition	Antiepileptics and metabolites	Carbamazepine	298-46-4	C1=CC=C2C(=C1)C=CC3=CC=CC=C3N2C(=O)N	Sigma-Aldrich/TLC Pharmachem/NovaChem	Author (mean concentration)	-16.3	589	685	ng/L	1	1	2	4	GOOD	OTHER	WWTP2	OCEANIA	685	ng/L	0.376034	376034	376.034	1.82164	1.13484	1.13484e+06	1134.84	0.603612	1.82164
432	47	Gaffney 2017	Beirolas	Antiepileptics and metabolites	Carbamazepine	298-46-4	C1=CC=C2C(=C1)C=CC3=CC=CC=C3N2C(=O)N	Sigma-Aldrich	Calculated (median)	58	1.5	0.63	µg/L	1	0	3	4	GOOD	MODERATE	WWTP2	EUROPE	630	ng/L	0.376034	376034	376.034	1.67538	1.13484	1.13484e+06	1134.84	0.555147	1.67538
434	47	Golovko 2014b	Cˇeské Budeˇjovice	Antiepileptics and metabolites	Carbamazepine	298-46-4	C1=CC=C2C(=C1)C=CC3=CC=CC=C3N2C(=O)N	Laboratory of Environmental Chemistry, Umea University (Sweden, donation)	Author (maybe median)	-12	0.46	0.51	µg/L	1	1	1	3	MODERATE	OTHER	WWTP1	EUROPE	510	ng/L	0.376034	376034	376.034	1.35626	1.13484	1.13484e+06	1134.84	0.449404	1.35626
413	47	Archer 2017	Guateng	Antiepileptics and metabolites	Carbamazepine	298-46-4	C1=CC=C2C(=C1)C=CC3=CC=CC=C3N2C(=O)N	Department of Chemistry, University of Bath (UK)	Author (Mass load avarage)	13	19.5	16.9	g/d	1	1	2	4	GOOD	LOW	WWTP1	AFRICA	426	ng/L	0.376034	376034	376.034	1.13288	1.13484	1.13484e+06	1134.84	0.375385	1.13288
470	47	Verlicchi 2014	Po Valley	Antiepileptics and metabolites	Carbamazepine	298-46-4	C1=CC=C2C(=C1)C=CC3=CC=CC=C3N2C(=O)N	Sigma-Aldrich	Calculated (avarage)	35.09	570	370	ng/L	1	0	3	4	GOOD	LOW	WWTP1	EUROPE	370	ng/L	0.376034	376034	376.034	0.983953	1.13484	1.13484e+06	1134.84	0.326038	0.983953
469	47	Thiebault 2017	Orleans	Antiepileptics and metabolites	Carbamazepine	298-46-4	C1=CC=C2C(=C1)C=CC3=CC=CC=C3N2C(=O)N	Sigma-Aldrich	Calculated (mass Load (calculated on median) (author eq))	53.54	4176.02	1940.37	mg/d	1	0	2	3	MODERATE	MODERATE	WWTP1	EUROPE	357	ng/L	0.376034	376034	376.034	0.949382	1.13484	1.13484e+06	1134.84	0.314583	0.949382
454	47	Petrie 2016	SW England	Antiepileptics and metabolites	Carbamazepine	298-46-4	C1=CC=C2C(=C1)C=CC3=CC=CC=C3N2C(=O)N	\	Author (concentration)	51	650	316	ng/L	1	1	1	3	MODERATE	MODERATE	WWTP1	EUROPE	316	ng/L	0.376034	376034	376.034	0.840349	1.13484	1.13484e+06	1134.84	0.278454	0.840349
437	47	Kosma 2014	Grevena	Antiepileptics and metabolites	Carbamazepine	298-46-4	C1=CC=C2C(=C1)C=CC3=CC=CC=C3N2C(=O)N	Promochem	Calculated (avarage)	-68.77	133.2	224.8	ng/L	1	0	2	3	MODERATE	OTHER	WWTP2	EUROPE	224.8	ng/L	0.376034	376034	376.034	0.597818	1.13484	1.13484e+06	1134.84	0.19809	0.597818
436	47	Kosma 2014	Arta	Antiepileptics and metabolites	Carbamazepine	298-46-4	C1=CC=C2C(=C1)C=CC3=CC=CC=C3N2C(=O)N	Promochem	Calculated (avarage)	-254.94	59.7	211.9	ng/L	1	0	2	3	MODERATE	OTHER	WWTP1	EUROPE	211.9	ng/L	0.376034	376034	376.034	0.563513	1.13484	1.13484e+06	1134.84	0.186723	0.563513
448	47	Mohapatra 2016	WWTP3	Antiepileptics and metabolites	Carbamazepine	298-46-4	C1=CC=C2C(=C1)C=CC3=CC=CC=C3N2C(=O)N	Sigma-Aldrich	Calculated (median)	-448.48	0.033	0.181	µg/L	1	0	1	2	MODERATE	OTHER	WWTP2	AMERICA	181	ng/L	0.376034	376034	376.034	0.481339	1.13484	1.13484e+06	1134.84	0.159494	0.481339
449	47	Mohapatra 2016	WWTP4	Antiepileptics and metabolites	Carbamazepine	298-46-4	C1=CC=C2C(=C1)C=CC3=CC=CC=C3N2C(=O)N	Sigma-Aldrich	Calculated (median)	-71.57	0.102	0.175	µg/L	1	0	1	2	MODERATE	OTHER	WWTP2	AMERICA	175	ng/L	0.376034	376034	376.034	0.465383	1.13484	1.13484e+06	1134.84	0.154207	0.465383
439	47	Kosma 2014	Ioannina hospital	Antiepileptics and metabolites	Carbamazepine	298-46-4	C1=CC=C2C(=C1)C=CC3=CC=CC=C3N2C(=O)N	Promochem	Calculated (avarage)	-89.7	77.7	147.4	ng/L	1	0	2	3	MODERATE	OTHER	WWTP1	EUROPE	147.4	ng/L	0.376034	376034	376.034	0.391986	1.13484	1.13484e+06	1134.84	0.129887	0.391986
438	47	Kosma 2014	Ioannina City	Antiepileptics and metabolites	Carbamazepine	298-46-4	C1=CC=C2C(=C1)C=CC3=CC=CC=C3N2C(=O)N	Promochem	Calculated (avarage)	-21.36	98.8	119.9	ng/L	1	0	2	3	MODERATE	OTHER	WWTP2	EUROPE	119.9	ng/L	0.376034	376034	376.034	0.318854	1.13484	1.13484e+06	1134.84	0.105654	0.318854
442	47	Kosma 2014	Veroia	Antiepileptics and metabolites	Carbamazepine	298-46-4	C1=CC=C2C(=C1)C=CC3=CC=CC=C3N2C(=O)N	Promochem	Calculated (avarage)	-184.06	38.9	110.5	ng/L	1	0	2	3	MODERATE	OTHER	WWTP2	EUROPE	110.5	ng/L	0.376034	376034	376.034	0.293856	1.13484	1.13484e+06	1134.84	0.0973709	0.293856
444	47	Lorenzo-Toja 2016	Betanzos, summer	Antiepileptics and metabolites	Carbamazepine	298-46-4	C1=CC=C2C(=C1)C=CC3=CC=CC=C3N2C(=O)N	\	Calculated (concentration)	-0.91	103.93	104.88	µg/m3	1	0	3	4	GOOD	OTHER	WWTP1	EUROPE	104.88	ng/L	0.376034	376034	376.034	0.278911	1.13484	1.13484e+06	1134.84	0.0924187	0.278911
453	47	Papageorgiou 2016	Volos, winter	Antiepileptics and metabolites	Carbamazepine	298-46-4	C1=CC=C2C(=C1)C=CC3=CC=CC=C3N2C(=O)N	Promochem/Flucka/Sigma-Aldrich	Calculated (avarage)	-292.66	25.9	101.7	ng/L	1	0	2	3	MODERATE	OTHER	WWTP1	EUROPE	101.7	ng/L	0.376034	376034	376.034	0.270454	1.13484	1.13484e+06	1134.84	0.0896165	0.270454
457	47	Skees 2018	Murray	Antiepileptics and metabolites	Carbamazepine	298-46-4	C1=CC=C2C(=C1)C=CC3=CC=CC=C3N2C(=O)N	Cerilliant	Calculated (avarage)	-0.61	99.1	99.7	ng/L	1	0	2	3	MODERATE	OTHER	WWTP2	AMERICA	99.7	ng/L	0.376034	376034	376.034	0.265136	1.13484	1.13484e+06	1134.84	0.0878541	0.265136
450	47	Papageorgiou 2016	Volos, autumn	Antiepileptics and metabolites	Carbamazepine	298-46-4	C1=CC=C2C(=C1)C=CC3=CC=CC=C3N2C(=O)N	Promochem/Flucka/Sigma-Aldrich	Calculated (avarage)	-183.13	33.2	94	ng/L	1	0	2	3	MODERATE	OTHER	WWTP1	EUROPE	94	ng/L	0.376034	376034	376.034	0.249977	1.13484	1.13484e+06	1134.84	0.0828314	0.249977
440	47	Kosma 2014	Kozani	Antiepileptics and metabolites	Carbamazepine	298-46-4	C1=CC=C2C(=C1)C=CC3=CC=CC=C3N2C(=O)N	Promochem	Calculated (avarage)	8.59	83.8	76.6	ng/L	1	0	2	3	MODERATE	LOW	WWTP2	EUROPE	76.6	ng/L	0.376034	376034	376.034	0.203705	1.13484	1.13484e+06	1134.84	0.0674988	0.203705
445	47	Lorenzo-Toja 2016	Betanzos, winter	Antiepileptics and metabolites	Carbamazepine	298-46-4	C1=CC=C2C(=C1)C=CC3=CC=CC=C3N2C(=O)N	\	Calculated (concentration)	-5.16	68.23	71.75	µg/m3	1	0	3	4	GOOD	OTHER	WWTP1	EUROPE	71.75	ng/L	0.376034	376034	376.034	0.190807	1.13484	1.13484e+06	1134.84	0.063225	0.190807
435	47	Kosma 2014	Agrinio	Antiepileptics and metabolites	Carbamazepine	298-46-4	C1=CC=C2C(=C1)C=CC3=CC=CC=C3N2C(=O)N	Promochem	Calculated (avarage)	35.32	95.4	61.7	ng/L	1	0	2	3	MODERATE	LOW	WWTP2	EUROPE	61.7	ng/L	0.376034	376034	376.034	0.164081	1.13484	1.13484e+06	1134.84	0.0543691	0.164081
441	47	Kosma 2014	Preveza	Antiepileptics and metabolites	Carbamazepine	298-46-4	C1=CC=C2C(=C1)C=CC3=CC=CC=C3N2C(=O)N	Promochem	Calculated (avarage)	-164.68	21.8	57.7	ng/L	1	0	2	3	MODERATE	OTHER	WWTP1	EUROPE	57.7	ng/L	0.376034	376034	376.034	0.153444	1.13484	1.13484e+06	1134.84	0.0508444	0.153444
451	47	Papageorgiou 2016	Volos, spring	Antiepileptics and metabolites	Carbamazepine	298-46-4	C1=CC=C2C(=C1)C=CC3=CC=CC=C3N2C(=O)N	Promochem/Flucka/Sigma-Aldrich	Calculated (avarage)	-116.06	24.9	53.8	ng/L	1	0	2	3	MODERATE	OTHER	WWTP1	EUROPE	53.8	ng/L	0.376034	376034	376.034	0.143072	1.13484	1.13484e+06	1134.84	0.0474078	0.143072
452	47	Papageorgiou 2016	Volos, summer	Antiepileptics and metabolites	Carbamazepine	298-46-4	C1=CC=C2C(=C1)C=CC3=CC=CC=C3N2C(=O)N	Promochem/Flucka/Sigma-Aldrich	Calculated (avarage)	10.27	52.6	47.2	ng/L	1	0	2	3	MODERATE	LOW	WWTP1	EUROPE	47.2	ng/L	0.376034	376034	376.034	0.125521	1.13484	1.13484e+06	1134.84	0.0415919	0.125521
447	47	Lorenzo-Toja 2016	Calefall, winter	Antiepileptics and metabolites	Carbamazepine	298-46-4	C1=CC=C2C(=C1)C=CC3=CC=CC=C3N2C(=O)N	\	Calculated (concentration)	-7.62	24.42	26.28	µg/m3	1	0	3	4	GOOD	OTHER	WWTP1	EUROPE	26.28	ng/L	0.376034	376034	376.034	0.0698873	1.13484	1.13484e+06	1134.84	0.0231575	0.0698873
446	47	Lorenzo-Toja 2016	Calefall, summer	Antiepileptics and metabolites	Carbamazepine	298-46-4	C1=CC=C2C(=C1)C=CC3=CC=CC=C3N2C(=O)N	\	Calculated (concentration)	-0.19	20.54	20.58	µg/m3	1	0	3	4	GOOD	OTHER	WWTP1	EUROPE	20.58	ng/L	0.376034	376034	376.034	0.0547291	1.13484	1.13484e+06	1134.84	0.0181348	0.0547291
410	47	Afonso-Olivares 2017	WWTP1	Antiepileptics and metabolites	Carbamazepine	298-46-4	C1=CC=C2C(=C1)C=CC3=CC=CC=C3N2C(=O)N	Sigma-Aldrich	Author (Median)	96.4	0.443	0.016	µg/L	1	1	1	3	MODERATE	EXCELLENT	WWTP2	EUROPE	16	ng/L	0.376034	376034	376.034	0.0425493	1.13484	1.13484e+06	1134.84	0.014099	0.0425493
480	48	Archer 2017	Guateng	Antiepileptics and metabolites	Carbamazepine-10,11-epoxide	36507-30-9	C1=CC=C2C(=C1)C3C(O3)C4=CC=CC=C4N2C(=O)N	Department of Chemistry, University of Bath (UK)	Author (Mass load avarage)	7	54.6	50.5	g/d	1	1	2	4	GOOD	LOW	WWTP1	AFRICA	1363	ng/L	0.795183	795183	795.183	1.71407	3.63929	3.63929e+06	3639.29	0.374524	1.71407
481	48	Petrie 2016	SW England	Antiepileptics and metabolites	Carbamazepine-10,11-epoxide	36507-30-9	C1=CC=C2C(=C1)C3C(O3)C4=CC=CC=C4N2C(=O)N	\	Author (concentration)	-17	36	42	ng/L	1	1	1	3	MODERATE	OTHER	WWTP1	EUROPE	42	ng/L	0.795183	795183	795.183	0.052818	3.63929	3.63929e+06	3639.29	0.0115407	0.052818
482	49	Robledo Zacarias 2017	Moreila	Antibiotics	Cefaclor	53994-73-3	C1C(=C(N2C(S1)C(C2=O)NC(=O)C(C3=CC=CC=C3)N)C(=O)O)Cl	Sigma-Aldrich	Calculated (avarage)	28.13	3.2	2.3	µg/L	1	0	2	3	MODERATE	LOW	WWTP1	AMERICA	2300	ng/L	1.56254	1.56254e+06	1562.54	1.47196	15.6604	1.56604e+07	15660.4	0.146867	1.47196
483	50	Robledo Zacarias 2017	Moreila	Antibiotics	Cefadroxilo	50370-12-2	CC1=C(N2C(C(C2=O)NC(=O)C(C3=CC=C(C=C3)O)N)SC1)C(=O)O	Sigma-Aldrich	Calculated (avarage)	6	5	4.7	µg/L	1	0	2	3	MODERATE	LOW	WWTP1	AMERICA	4700	ng/L	3.1561	3.1561e+06	3156.1	1.48918	14.5085	1.45085e+07	14508.5	0.323948	1.48918
485	51	Mirzaei 2019	WWTPA, 02/08/23016 (2)	Antibiotics	Cefixime	79350-37-1	C=CC1=C(N2C(C(C2=O)NC(=O)C(=NOCC(=O)O)C3=CSC(=N3)N)SC1)C(=O)O	Sigma-Aldrich	Calculated (mass Load)	44.22	22.3	12.44	μg/1000 inh/day	1	0	3	4	GOOD	LOW	WWTP1	ASIA	\	\	3.06356	3.06356e+06	3063.56	\	374.038	3.74038e+08	374038	\	\
486	51	Mirzaei 2019	WWTPA, 09/07/2016 (1)	Antibiotics	Cefixime	79350-37-1	C=CC1=C(N2C(C(C2=O)NC(=O)C(=NOCC(=O)O)C3=CSC(=N3)N)SC1)C(=O)O	Sigma-Aldrich	Calculated (mass Load)	79.65	29.33	5.97	μg/1000 inh/day	1	0	3	4	GOOD	HIGH	WWTP1	ASIA	\	\	3.06356	3.06356e+06	3063.56	\	374.038	3.74038e+08	374038	\	\
487	51	Mirzaei 2019	WWTPA, 09/07/2016 (2)	Antibiotics	Cefixime	79350-37-1	C=CC1=C(N2C(C(C2=O)NC(=O)C(=NOCC(=O)O)C3=CSC(=N3)N)SC1)C(=O)O	Sigma-Aldrich	Calculated (mass Load)	78.69	31.86	6.79	μg/1000 inh/day	1	0	3	4	GOOD	HIGH	WWTP1	ASIA	\	\	3.06356	3.06356e+06	3063.56	\	374.038	3.74038e+08	374038	\	\
488	51	Mirzaei 2019	WWTPA, 13/06/2016 (1)	Antibiotics	Cefixime	79350-37-1	C=CC1=C(N2C(C(C2=O)NC(=O)C(=NOCC(=O)O)C3=CSC(=N3)N)SC1)C(=O)O	Sigma-Aldrich	Calculated (mass Load)	-100	<LOQ	5.27	μg/1000 inh/day	1	0	3	4	GOOD	OTHER	WWTP1	ASIA	\	\	3.06356	3.06356e+06	3063.56	\	374.038	3.74038e+08	374038	\	\
489	51	Mirzaei 2019	WWTPA, 13/06/2016 (2)	Antibiotics	Cefixime	79350-37-1	C=CC1=C(N2C(C(C2=O)NC(=O)C(=NOCC(=O)O)C3=CSC(=N3)N)SC1)C(=O)O	Sigma-Aldrich	Calculated (mass Load)	56.53	11.48	4.99	μg/1000 inh/day	1	0	3	4	GOOD	MODERATE	WWTP1	ASIA	\	\	3.06356	3.06356e+06	3063.56	\	374.038	3.74038e+08	374038	\	\
491	51	Mirzaei 2019	WWTPB, 02/08/2016 (2)	Antibiotics	Cefixime	79350-37-1	C=CC1=C(N2C(C(C2=O)NC(=O)C(=NOCC(=O)O)C3=CSC(=N3)N)SC1)C(=O)O	Sigma-Aldrich	Calculated (mass Load)	43.98	106.58	59.71	μg/1000 inh/day	1	0	3	4	GOOD	LOW	WWTP1	ASIA	\	\	3.06356	3.06356e+06	3063.56	\	374.038	3.74038e+08	374038	\	\
492	51	Mirzaei 2019	WWTPB, 09/07/2016 (1)	Antibiotics	Cefixime	79350-37-1	C=CC1=C(N2C(C(C2=O)NC(=O)C(=NOCC(=O)O)C3=CSC(=N3)N)SC1)C(=O)O	Sigma-Aldrich	Calculated (mass Load)	56.39	166.52	72.62	μg/1000 inh/day	1	0	3	4	GOOD	MODERATE	WWTP1	ASIA	\	\	3.06356	3.06356e+06	3063.56	\	374.038	3.74038e+08	374038	\	\
493	51	Mirzaei 2019	WWTPB, 09/07/2016 (2)	Antibiotics	Cefixime	79350-37-1	C=CC1=C(N2C(C(C2=O)NC(=O)C(=NOCC(=O)O)C3=CSC(=N3)N)SC1)C(=O)O	Sigma-Aldrich	Calculated (mass Load)	56.21	148.65	65.1	μg/1000 inh/day	1	0	3	4	GOOD	MODERATE	WWTP1	ASIA	\	\	3.06356	3.06356e+06	3063.56	\	374.038	3.74038e+08	374038	\	\
494	51	Mirzaei 2019	WWTPB, 13/06/2016 (1)	Antibiotics	Cefixime	79350-37-1	C=CC1=C(N2C(C(C2=O)NC(=O)C(=NOCC(=O)O)C3=CSC(=N3)N)SC1)C(=O)O	Sigma-Aldrich	Calculated (mass Load)	-55.17	58.29	90.45	μg/1000 inh/day	1	0	3	4	GOOD	OTHER	WWTP1	ASIA	\	\	3.06356	3.06356e+06	3063.56	\	374.038	3.74038e+08	374038	\	\
495	51	Mirzaei 2019	WWTPB, 13/06/2016 (2)	Antibiotics	Cefixime	79350-37-1	C=CC1=C(N2C(C(C2=O)NC(=O)C(=NOCC(=O)O)C3=CSC(=N3)N)SC1)C(=O)O	Sigma-Aldrich	Calculated (mass Load)	25.21	118.65	88.74	μg/1000 inh/day	1	0	3	4	GOOD	LOW	WWTP1	ASIA	\	\	3.06356	3.06356e+06	3063.56	\	374.038	3.74038e+08	374038	\	\
490	51	Mirzaei 2019	WWTPB, 02/08/2016 (1)	Antibiotics	Cefixime	79350-37-1	C=CC1=C(N2C(C(C2=O)NC(=O)C(=NOCC(=O)O)C3=CSC(=N3)N)SC1)C(=O)O	Sigma-Aldrich	Calculated (mass Load)	36.33	121.98	77.66	μg/1000 inh/day	1	0	3	4	GOOD	LOW	WWTP1	ASIA	422.1	ng/L	3.06356	3.06356e+06	3063.56	0.137781	374.038	3.74038e+08	374038	0.00112849	0.137781
484	51	Mirzaei 2019	WWTPA, 02/08/23016 (1)	Antibiotics	Cefixime	79350-37-1	C=CC1=C(N2C(C(C2=O)NC(=O)C(=NOCC(=O)O)C3=CSC(=N3)N)SC1)C(=O)O	Sigma-Aldrich	Calculated (mass Load)	-100	<LOQ	7.52	μg/1000 inh/day	1	0	3	4	GOOD	OTHER	WWTP1	ASIA	124.4	ng/L	3.06356	3.06356e+06	3063.56	0.0406064	374.038	3.74038e+08	374038	0.000332586	0.0406064
496	52	Mutiyar and Mittal 2014	Okhla	Antibiotics	Cefuroxime	55268-75-2	CON=C(C1=CC=CO1)C(=O)NC2C3N(C2=O)C(=C(CS3)COC(=O)N)C(=O)O	Sigma-Aldrich/Dr. Ehrenstrofer GmbH	Author (avarage)	94	3.42	0.22	µg/L	1	1	1	3	MODERATE	HIGH	WWTP1	ASIA	220	ng/L	232.313	2.32313e+08	232313	0.000946997	3.8453	3.8453e+06	3845.3	0.0572128	0.0572128
497	53	Lorenzo-Toja 2016	Betanzos, summer	Fragrances	Celestolide	13171-00-1	CC(=O)C1=C2CCC(C2=CC(=C1)C(C)(C)C)(C)C	\	Calculated (concentration)	ND	ND	ND	µg/m3	1	0	3	4	GOOD	\	WWTP1	EUROPE	\	\	0.2752	275200	275.2	\	0.470313	470313	470.313	\	\
500	53	Lorenzo-Toja 2016	Calefall, winter	Fragrances	Celestolide	13171-00-1	CC(=O)C1=C2CCC(C2=CC(=C1)C(C)(C)C)(C)C	\	Calculated (concentration)	ND	ND	ND	µg/m3	1	0	3	4	GOOD	\	WWTP1	EUROPE	\	\	0.2752	275200	275.2	\	0.470313	470313	470.313	\	\
499	53	Lorenzo-Toja 2016	Calefall, summer	Fragrances	Celestolide	13171-00-1	CC(=O)C1=C2CCC(C2=CC(=C1)C(C)(C)C)(C)C	\	Calculated (concentration)	89.84	709	72	µg/m3	1	0	3	4	GOOD	HIGH	WWTP1	EUROPE	72	ng/L	0.2752	275200	275.2	0.261627	0.470313	470313	470.313	0.15309	0.261627
498	53	Lorenzo-Toja 2016	Betanzos, winter	Fragrances	Celestolide	13171-00-1	CC(=O)C1=C2CCC(C2=CC(=C1)C(C)(C)C)(C)C	\	Calculated (concentration)	95.06	1417	70	µg/m3	1	0	3	4	GOOD	EXCELLENT	WWTP1	EUROPE	70	ng/L	0.2752	275200	275.2	0.25436	0.470313	470313	470.313	0.148837	0.25436
502	54	Mirzaei 2019	WWTPA, 02/08/23016 (2)	Antibiotics	Cephalexin	15686-71-2	CC1=C(N2C(C(C2=O)NC(=O)C(C3=CC=CC=C3)N)SC1)C(=O)O	Sigma-Aldrich	Calculated (mass Load)	90.76	19.61	1.811	μg/1000 inh/day	1	0	3	4	GOOD	HIGH	WWTP1	ASIA	\	\	0.00696912	6969.12	6.96912	\	18.7994	1.87994e+07	18799.4	\	\
503	54	Mirzaei 2019	WWTPA, 09/07/2016 (1)	Antibiotics	Cephalexin	15686-71-2	CC1=C(N2C(C(C2=O)NC(=O)C(C3=CC=CC=C3)N)SC1)C(=O)O	Sigma-Aldrich	Calculated (mass Load)	98.24	43.1	0.7597	μg/1000 inh/day	1	0	3	4	GOOD	EXCELLENT	WWTP1	ASIA	\	\	0.00696912	6969.12	6.96912	\	18.7994	1.87994e+07	18799.4	\	\
504	54	Mirzaei 2019	WWTPA, 09/07/2016 (2)	Antibiotics	Cephalexin	15686-71-2	CC1=C(N2C(C(C2=O)NC(=O)C(C3=CC=CC=C3)N)SC1)C(=O)O	Sigma-Aldrich	Calculated (mass Load)	96.29	36.65	1.361	μg/1000 inh/day	1	0	3	4	GOOD	EXCELLENT	WWTP1	ASIA	\	\	0.00696912	6969.12	6.96912	\	18.7994	1.87994e+07	18799.4	\	\
505	54	Mirzaei 2019	WWTPA, 13/06/2016 (1)	Antibiotics	Cephalexin	15686-71-2	CC1=C(N2C(C(C2=O)NC(=O)C(C3=CC=CC=C3)N)SC1)C(=O)O	Sigma-Aldrich	Calculated (mass Load)	87.06	12.28	1.589	μg/1000 inh/day	1	0	3	4	GOOD	HIGH	WWTP1	ASIA	\	\	0.00696912	6969.12	6.96912	\	18.7994	1.87994e+07	18799.4	\	\
506	54	Mirzaei 2019	WWTPA, 13/06/2016 (2)	Antibiotics	Cephalexin	15686-71-2	CC1=C(N2C(C(C2=O)NC(=O)C(C3=CC=CC=C3)N)SC1)C(=O)O	Sigma-Aldrich	Calculated (mass Load)	93.71	46	2.893	μg/1000 inh/day	1	0	3	4	GOOD	HIGH	WWTP1	ASIA	\	\	0.00696912	6969.12	6.96912	\	18.7994	1.87994e+07	18799.4	\	\
508	54	Mirzaei 2019	WWTPB, 02/08/2016 (2)	Antibiotics	Cephalexin	15686-71-2	CC1=C(N2C(C(C2=O)NC(=O)C(C3=CC=CC=C3)N)SC1)C(=O)O	Sigma-Aldrich	Calculated (mass Load)	98.23	112.14	1.98	μg/1000 inh/day	1	0	3	4	GOOD	EXCELLENT	WWTP1	ASIA	\	\	0.00696912	6969.12	6.96912	\	18.7994	1.87994e+07	18799.4	\	\
509	54	Mirzaei 2019	WWTPB, 09/07/2016 (1)	Antibiotics	Cephalexin	15686-71-2	CC1=C(N2C(C(C2=O)NC(=O)C(C3=CC=CC=C3)N)SC1)C(=O)O	Sigma-Aldrich	Calculated (mass Load)	100	193.8	<LOQ	μg/1000 inh/day	1	0	3	4	GOOD	EXCELLENT	WWTP1	ASIA	\	\	0.00696912	6969.12	6.96912	\	18.7994	1.87994e+07	18799.4	\	\
510	54	Mirzaei 2019	WWTPB, 09/07/2016 (2)	Antibiotics	Cephalexin	15686-71-2	CC1=C(N2C(C(C2=O)NC(=O)C(C3=CC=CC=C3)N)SC1)C(=O)O	Sigma-Aldrich	Calculated (mass Load)	100	194.83	<LOQ	μg/1000 inh/day	1	0	3	4	GOOD	EXCELLENT	WWTP1	ASIA	\	\	0.00696912	6969.12	6.96912	\	18.7994	1.87994e+07	18799.4	\	\
511	54	Mirzaei 2019	WWTPB, 13/06/2016 (1)	Antibiotics	Cephalexin	15686-71-2	CC1=C(N2C(C(C2=O)NC(=O)C(C3=CC=CC=C3)N)SC1)C(=O)O	Sigma-Aldrich	Calculated (mass Load)	99.72	209.51	0.59	μg/1000 inh/day	1	0	3	4	GOOD	EXCELLENT	WWTP1	ASIA	\	\	0.00696912	6969.12	6.96912	\	18.7994	1.87994e+07	18799.4	\	\
512	54	Mirzaei 2019	WWTPB, 13/06/2016 (2)	Antibiotics	Cephalexin	15686-71-2	CC1=C(N2C(C(C2=O)NC(=O)C(C3=CC=CC=C3)N)SC1)C(=O)O	Sigma-Aldrich	Calculated (mass Load)	98.9	191.14	2.1	μg/1000 inh/day	1	0	3	4	GOOD	EXCELLENT	WWTP1	ASIA	\	\	0.00696912	6969.12	6.96912	\	18.7994	1.87994e+07	18799.4	\	\
514	54	Mohapatra 2016	WWTP4	Antibiotics	Cephalexin	15686-71-2	CC1=C(N2C(C(C2=O)NC(=O)C(C3=CC=CC=C3)N)SC1)C(=O)O	Sigma-Aldrich	Calculated (median)	100	4.632	ND	µg/L	1	0	1	2	MODERATE	EXCELLENT	WWTP2	AMERICA	\	\	0.00696912	6969.12	6.96912	\	18.7994	1.87994e+07	18799.4	\	\
513	54	Mohapatra 2016	WWTP3	Antibiotics	Cephalexin	15686-71-2	CC1=C(N2C(C(C2=O)NC(=O)C(C3=CC=CC=C3)N)SC1)C(=O)O	Sigma-Aldrich	Calculated (median)	70.38	5.912	1.751	µg/L	1	0	1	2	MODERATE	MODERATE	WWTP2	AMERICA	1751	ng/L	0.00696912	6969.12	6.96912	251.251	18.7994	1.87994e+07	18799.4	0.0931412	251.251
501	54	Mirzaei 2019	WWTPA, 02/08/23016 (1)	Antibiotics	Cephalexin	15686-71-2	CC1=C(N2C(C(C2=O)NC(=O)C(C3=CC=CC=C3)N)SC1)C(=O)O	Sigma-Aldrich	Calculated (mass Load)	95.1	22.77	1.116	μg/1000 inh/day	1	0	3	4	GOOD	EXCELLENT	WWTP1	ASIA	28.93	ng/L	0.00696912	6969.12	6.96912	4.15117	18.7994	1.87994e+07	18799.4	0.00153888	4.15117
507	54	Mirzaei 2019	WWTPB, 02/08/2016 (1)	Antibiotics	Cephalexin	15686-71-2	CC1=C(N2C(C(C2=O)NC(=O)C(C3=CC=CC=C3)N)SC1)C(=O)O	Sigma-Aldrich	Calculated (mass Load)	99.22	180.55	1.4	μg/1000 inh/day	1	0	3	4	GOOD	EXCELLENT	WWTP1	ASIA	9.794	ng/L	0.00696912	6969.12	6.96912	1.40534	18.7994	1.87994e+07	18799.4	0.000520974	1.40534
519	55	Petrie 2016	SW England	Antihistamines and metabolites	Cetirizine	83881-51-0	C1CN(CCN1CCOCC(=O)O)C(C2=CC=CC=C2)C3=CC=C(C=C3)Cl	\	Author (concentration)	-25	1571	1961	ng/L	1	1	1	3	MODERATE	OTHER	WWTP1	EUROPE	1961	ng/L	0.1401	140100	140.1	13.9971	0.377989	377989	377.989	5.18798	13.9971
518	55	Papageorgiou 2016	Volos, winter	Antihistamines and metabolites	Cetirizine	83881-51-0	C1CN(CCN1CCOCC(=O)O)C(C2=CC=CC=C2)C3=CC=C(C=C3)Cl	Promochem/Flucka/Sigma-Aldrich	Calculated (avarage)	-95.25	400	781	ng/L	1	0	2	3	MODERATE	OTHER	WWTP1	EUROPE	781	ng/L	0.1401	140100	140.1	5.57458	0.377989	377989	377.989	2.0662	5.57458
515	55	Papageorgiou 2016	Volos, autumn	Antihistamines and metabolites	Cetirizine	83881-51-0	C1CN(CCN1CCOCC(=O)O)C(C2=CC=CC=C2)C3=CC=C(C=C3)Cl	Promochem/Flucka/Sigma-Aldrich	Calculated (avarage)	-69.54	325	551	ng/L	1	0	2	3	MODERATE	OTHER	WWTP1	EUROPE	551	ng/L	0.1401	140100	140.1	3.9329	0.377989	377989	377.989	1.45771	3.9329
517	55	Papageorgiou 2016	Volos, summer	Antihistamines and metabolites	Cetirizine	83881-51-0	C1CN(CCN1CCOCC(=O)O)C(C2=CC=CC=C2)C3=CC=C(C=C3)Cl	Promochem/Flucka/Sigma-Aldrich	Calculated (avarage)	13.27	324	281	ng/L	1	0	2	3	MODERATE	LOW	WWTP1	EUROPE	281	ng/L	0.1401	140100	140.1	2.00571	0.377989	377989	377.989	0.743408	2.00571
516	55	Papageorgiou 2016	Volos, spring	Antihistamines and metabolites	Cetirizine	83881-51-0	C1CN(CCN1CCOCC(=O)O)C(C2=CC=CC=C2)C3=CC=C(C=C3)Cl	Promochem/Flucka/Sigma-Aldrich	Calculated (avarage)	-28.7	108	139	ng/L	1	0	2	3	MODERATE	OTHER	WWTP1	EUROPE	139	ng/L	0.1401	140100	140.1	0.992147	0.377989	377989	377.989	0.367735	0.992147
520	56	Gao 2016	Beijing	Antibiotics	Chloramphenicol	56-75-7	C1=CC(=CC=C1C(C(CO)NC(=O)C(Cl)Cl)O)[N+](=O)[O-]	Sigma-Aldrich	Author (mass)	99	55	1	g/d	1	1	2	4	GOOD	EXCELLENT	WWTP1	ASIA	\	\	0.0659413	65941.3	65.9413	\	1.91898	1.91898e+06	1918.98	\	\
528	56	Prabhasankar 2016	STP3 monsoon	Antibiotics	Chloramphenicol	56-75-7	C1=CC(=CC=C1C(C(CO)NC(=O)C(Cl)Cl)O)[N+](=O)[O-]	Wako Pure Chemical Industries Ltd	Author (concentration)	<LOQ	<LOQ	<LOQ	ng/L	1	1	1	3	MODERATE	\	WWTP2	ASIA	\	\	0.0659413	65941.3	65.9413	\	1.91898	1.91898e+06	1918.98	\	\
529	56	Prabhasankar 2016	STP3 post-monsoon	Antibiotics	Chloramphenicol	56-75-7	C1=CC(=CC=C1C(C(CO)NC(=O)C(Cl)Cl)O)[N+](=O)[O-]	Wako Pure Chemical Industries Ltd	Author (concentration)	100	1	<LOQ	ng/L	1	1	1	3	MODERATE	EXCELLENT	WWTP2	ASIA	\	\	0.0659413	65941.3	65.9413	\	1.91898	1.91898e+06	1918.98	\	\
530	56	Prabhasankar 2016	STP3 pre-monsoon	Antibiotics	Chloramphenicol	56-75-7	C1=CC(=CC=C1C(C(CO)NC(=O)C(Cl)Cl)O)[N+](=O)[O-]	Wako Pure Chemical Industries Ltd	Author (concentration)	<LOQ	<LOQ	<LOQ	ng/L	1	1	1	3	MODERATE	\	WWTP2	ASIA	\	\	0.0659413	65941.3	65.9413	\	1.91898	1.91898e+06	1918.98	\	\
532	56	Prabhasankar 2016	STP4 post-monsoon	Antibiotics	Chloramphenicol	56-75-7	C1=CC(=CC=C1C(C(CO)NC(=O)C(Cl)Cl)O)[N+](=O)[O-]	Wako Pure Chemical Industries Ltd	Author (concentration)	100	1	<LOQ	ng/L	1	1	1	3	MODERATE	EXCELLENT	WWTP2	ASIA	\	\	0.0659413	65941.3	65.9413	\	1.91898	1.91898e+06	1918.98	\	\
534	56	Zhang 2018	WWTPA	Antibiotics	Chloramphenicol	56-75-7	C1=CC(=CC=C1C(C(CO)NC(=O)C(Cl)Cl)O)[N+](=O)[O-]	Sigma-Aldrich	Author (see equation)	82	Equation with concentrations, flow, …	Equation with concentrations, flow, …	\	1	1	3	5	GOOD	HIGH	WWTP1	ASIA	\	\	0.0659413	65941.3	65.9413	\	1.91898	1.91898e+06	1918.98	\	\
535	56	Zhang 2018	WWTPB	Antibiotics	Chloramphenicol	56-75-7	C1=CC(=CC=C1C(C(CO)NC(=O)C(Cl)Cl)O)[N+](=O)[O-]	Sigma-Aldrich	Author (see equation)	85	Equation with concentrations, flow, …	Equation with concentrations, flow, …	\	1	1	3	5	GOOD	HIGH	WWTP2	ASIA	\	\	0.0659413	65941.3	65.9413	\	1.91898	1.91898e+06	1918.98	\	\
536	56	Zhang 2018	WWTPC	Antibiotics	Chloramphenicol	56-75-7	C1=CC(=CC=C1C(C(CO)NC(=O)C(Cl)Cl)O)[N+](=O)[O-]	Sigma-Aldrich	Author (see equation)	63	Equation with concentrations, flow, …	Equation with concentrations, flow, …	\	1	1	3	5	GOOD	MODERATE	WWTP1	ASIA	\	\	0.0659413	65941.3	65.9413	\	1.91898	1.91898e+06	1918.98	\	\
537	56	Zhang 2018	WWTPD	Antibiotics	Chloramphenicol	56-75-7	C1=CC(=CC=C1C(C(CO)NC(=O)C(Cl)Cl)O)[N+](=O)[O-]	Sigma-Aldrich	Author (see equation)	85	Equation with concentrations, flow, …	Equation with concentrations, flow, …	\	1	1	3	5	GOOD	HIGH	WWTP2	ASIA	\	\	0.0659413	65941.3	65.9413	\	1.91898	1.91898e+06	1918.98	\	\
538	56	Zhang 2018	WWTPE	Antibiotics	Chloramphenicol	56-75-7	C1=CC(=CC=C1C(C(CO)NC(=O)C(Cl)Cl)O)[N+](=O)[O-]	Sigma-Aldrich	Author (see equation)	98	Equation with concentrations, flow, …	Equation with concentrations, flow, …	\	1	1	3	5	GOOD	EXCELLENT	WWTP2	ASIA	\	\	0.0659413	65941.3	65.9413	\	1.91898	1.91898e+06	1918.98	\	\
539	56	Zhang 2018	WWTPF	Antibiotics	Chloramphenicol	56-75-7	C1=CC(=CC=C1C(C(CO)NC(=O)C(Cl)Cl)O)[N+](=O)[O-]	Sigma-Aldrich	Author (see equation)	83	Equation with concentrations, flow, …	Equation with concentrations, flow, …	\	1	1	3	5	GOOD	HIGH	WWTP2	ASIA	\	\	0.0659413	65941.3	65.9413	\	1.91898	1.91898e+06	1918.98	\	\
540	56	Zhang 2018	WWTPG	Antibiotics	Chloramphenicol	56-75-7	C1=CC(=CC=C1C(C(CO)NC(=O)C(Cl)Cl)O)[N+](=O)[O-]	Sigma-Aldrich	Author (see equation)	80	Equation with concentrations, flow, …	Equation with concentrations, flow, …	\	1	1	3	5	GOOD	HIGH	WWTP2	ASIA	\	\	0.0659413	65941.3	65.9413	\	1.91898	1.91898e+06	1918.98	\	\
541	56	Zhang 2018	WWTPH	Antibiotics	Chloramphenicol	56-75-7	C1=CC(=CC=C1C(C(CO)NC(=O)C(Cl)Cl)O)[N+](=O)[O-]	Sigma-Aldrich	Author (see equation)	91	Equation with concentrations, flow, …	Equation with concentrations, flow, …	\	1	1	3	5	GOOD	HIGH	WWTP1	ASIA	\	\	0.0659413	65941.3	65.9413	\	1.91898	1.91898e+06	1918.98	\	\
524	56	Prabhasankar 2016	STP1 pre-monsoon	Antibiotics	Chloramphenicol	56-75-7	C1=CC(=CC=C1C(C(CO)NC(=O)C(Cl)Cl)O)[N+](=O)[O-]	Wako Pure Chemical Industries Ltd	Author (concentration)	33	96	64	ng/L	1	1	1	3	MODERATE	LOW	WWTP2	ASIA	64	ng/L	0.0659413	65941.3	65.9413	0.97056	1.91898	1.91898e+06	1918.98	0.0333511	0.97056
523	56	Prabhasankar 2016	STP1 post-monsoon	Antibiotics	Chloramphenicol	56-75-7	C1=CC(=CC=C1C(C(CO)NC(=O)C(Cl)Cl)O)[N+](=O)[O-]	Wako Pure Chemical Industries Ltd	Calculated (concentration)	-600	1	7	ng/L	1	0	1	2	MODERATE	OTHER	WWTP2	ASIA	7	ng/L	0.0659413	65941.3	65.9413	0.106155	1.91898	1.91898e+06	1918.98	0.00364777	0.106155
521	56	Kot-Wasik 2016	Tricity	Antibiotics	Chloramphenicol	56-75-7	C1=CC(=CC=C1C(C(CO)NC(=O)C(Cl)Cl)O)[N+](=O)[O-]	Sigma-Aldrich	Author (avarage)	73.2	22	5.9	ng/L	1	1	2	4	GOOD	MODERATE	WWTP1	EUROPE	5.9	ng/L	0.0659413	65941.3	65.9413	0.0894735	1.91898	1.91898e+06	1918.98	0.00307455	0.0894735
522	56	Prabhasankar 2016	STP1 monsoon	Antibiotics	Chloramphenicol	56-75-7	C1=CC(=CC=C1C(C(CO)NC(=O)C(Cl)Cl)O)[N+](=O)[O-]	Wako Pure Chemical Industries Ltd	Author (concentration)	35	6	4	ng/L	1	1	1	3	MODERATE	LOW	WWTP2	ASIA	4	ng/L	0.0659413	65941.3	65.9413	0.06066	1.91898	1.91898e+06	1918.98	0.00208444	0.06066
525	56	Prabhasankar 2016	STP2 monsoon	Antibiotics	Chloramphenicol	56-75-7	C1=CC(=CC=C1C(C(CO)NC(=O)C(Cl)Cl)O)[N+](=O)[O-]	Wako Pure Chemical Industries Ltd	Author (concentration)	0	3	3	ng/L	1	1	1	3	MODERATE	OTHER	WWTP2	ASIA	3	ng/L	0.0659413	65941.3	65.9413	0.045495	1.91898	1.91898e+06	1918.98	0.00156333	0.045495
527	56	Prabhasankar 2016	STP2 pre-monsoon	Antibiotics	Chloramphenicol	56-75-7	C1=CC(=CC=C1C(C(CO)NC(=O)C(Cl)Cl)O)[N+](=O)[O-]	Wako Pure Chemical Industries Ltd	Author (concentration)	63	8	3	ng/L	1	1	1	3	MODERATE	MODERATE	WWTP2	ASIA	3	ng/L	0.0659413	65941.3	65.9413	0.045495	1.91898	1.91898e+06	1918.98	0.00156333	0.045495
531	56	Prabhasankar 2016	STP4 monsoon	Antibiotics	Chloramphenicol	56-75-7	C1=CC(=CC=C1C(C(CO)NC(=O)C(Cl)Cl)O)[N+](=O)[O-]	Wako Pure Chemical Industries Ltd	Author (concentration)	-100	<LOQ	1	ng/L	1	1	1	3	MODERATE	OTHER	WWTP2	ASIA	1	ng/L	0.0659413	65941.3	65.9413	0.015165	1.91898	1.91898e+06	1918.98	0.000521111	0.015165
533	56	Prabhasankar 2016	STP4 pre-monsoon	Antibiotics	Chloramphenicol	56-75-7	C1=CC(=CC=C1C(C(CO)NC(=O)C(Cl)Cl)O)[N+](=O)[O-]	Wako Pure Chemical Industries Ltd	Author (concentration)	0	1	1	ng/L	1	1	1	3	MODERATE	OTHER	WWTP2	ASIA	1	ng/L	0.0659413	65941.3	65.9413	0.015165	1.91898	1.91898e+06	1918.98	0.000521111	0.015165
526	56	Prabhasankar 2016	STP2 post-monsoon	Antibiotics	Chloramphenicol	56-75-7	C1=CC(=CC=C1C(C(CO)NC(=O)C(Cl)Cl)O)[N+](=O)[O-]	Wako Pure Chemical Industries Ltd	Author (concentration)	63	0.34	0.12	ng/L	1	1	1	3	MODERATE	MODERATE	WWTP2	ASIA	0.12	ng/L	0.0659413	65941.3	65.9413	0.0018198	1.91898	1.91898e+06	1918.98	6.25333e-05	0.0018198
543	57	Roberts 2016	Canberra, low diluition	Antihistamines and metabolites	Chlorpheniramine	132-22-9	CN(C)CCC(C1=CC=C(C=C1)Cl)C2=CC=CC=N2	Sigma-Aldrich/TLC Pharmachem/NovaChem	Author (mean concentration)	52.9	43.9	20.7	ng/L	1	1	2	4	GOOD	MODERATE	WWTP2	OCEANIA	20.7	ng/L	0.0542075	54207.5	54.2075	0.381866	0.466176	466176	466.176	0.0444039	0.381866
542	57	Roberts 2016	Canberra, high diluition	Antihistamines and metabolites	Chlorpheniramine	132-22-9	CN(C)CCC(C1=CC=C(C=C1)Cl)C2=CC=CC=N2	Sigma-Aldrich/TLC Pharmachem/NovaChem	Author (mean concentration)	48.2	9.5	4.9	ng/L	1	1	2	4	GOOD	LOW	WWTP2	OCEANIA	4.9	ng/L	0.0542075	54207.5	54.2075	0.0903934	0.466176	466176	466.176	0.0105111	0.0903934
544	58	Zhang 2018	WWTPA	Antibiotics	Chlortetracycline	57-62-5	CC1(C2CC3C(C(=O)C(=C(C3(C(=O)C2=C(C4=C(C=CC(=C41)Cl)O)O)O)O)C(=O)N)N(C)C)O	Sigma-Aldrich	Author (see equation)	94	Equation with concentrations, flow, …	Equation with concentrations, flow, …	\	0	1	3	4	GOOD	HIGH	WWTP1	ASIA	\	\	0.896112	896112	896.112	\	14.6081	1.46081e+07	14608.1	\	\
545	58	Zhang 2018	WWTPB	Antibiotics	Chlortetracycline	57-62-5	CC1(C2CC3C(C(=O)C(=C(C3(C(=O)C2=C(C4=C(C=CC(=C41)Cl)O)O)O)O)C(=O)N)N(C)C)O	Sigma-Aldrich	Author (see equation)	98	Equation with concentrations, flow, …	Equation with concentrations, flow, …	\	0	1	3	4	GOOD	EXCELLENT	WWTP2	ASIA	\	\	0.896112	896112	896.112	\	14.6081	1.46081e+07	14608.1	\	\
546	58	Zhang 2018	WWTPC	Antibiotics	Chlortetracycline	57-62-5	CC1(C2CC3C(C(=O)C(=C(C3(C(=O)C2=C(C4=C(C=CC(=C41)Cl)O)O)O)O)C(=O)N)N(C)C)O	Sigma-Aldrich	Author (see equation)	90	Equation with concentrations, flow, …	Equation with concentrations, flow, …	\	0	1	3	4	GOOD	HIGH	WWTP1	ASIA	\	\	0.896112	896112	896.112	\	14.6081	1.46081e+07	14608.1	\	\
547	58	Zhang 2018	WWTPD	Antibiotics	Chlortetracycline	57-62-5	CC1(C2CC3C(C(=O)C(=C(C3(C(=O)C2=C(C4=C(C=CC(=C41)Cl)O)O)O)O)C(=O)N)N(C)C)O	Sigma-Aldrich	Author (see equation)	MD	MD	22	\	0	1	3	4	GOOD	\	WWTP2	ASIA	\	\	0.896112	896112	896.112	\	14.6081	1.46081e+07	14608.1	\	\
548	58	Zhang 2018	WWTPE	Antibiotics	Chlortetracycline	57-62-5	CC1(C2CC3C(C(=O)C(=C(C3(C(=O)C2=C(C4=C(C=CC(=C41)Cl)O)O)O)O)C(=O)N)N(C)C)O	Sigma-Aldrich	Author (see equation)	100	Equation with concentrations, flow, …	Equation with concentrations, flow, …	\	0	1	3	4	GOOD	EXCELLENT	WWTP2	ASIA	\	\	0.896112	896112	896.112	\	14.6081	1.46081e+07	14608.1	\	\
549	58	Zhang 2018	WWTPF	Antibiotics	Chlortetracycline	57-62-5	CC1(C2CC3C(C(=O)C(=C(C3(C(=O)C2=C(C4=C(C=CC(=C41)Cl)O)O)O)O)C(=O)N)N(C)C)O	Sigma-Aldrich	Author (see equation)	96	Equation with concentrations, flow, …	Equation with concentrations, flow, …	\	0	1	3	4	GOOD	EXCELLENT	WWTP2	ASIA	\	\	0.896112	896112	896.112	\	14.6081	1.46081e+07	14608.1	\	\
550	58	Zhang 2018	WWTPG	Antibiotics	Chlortetracycline	57-62-5	CC1(C2CC3C(C(=O)C(=C(C3(C(=O)C2=C(C4=C(C=CC(=C41)Cl)O)O)O)O)C(=O)N)N(C)C)O	Sigma-Aldrich	Author (see equation)	MD	MD	22	\	0	1	3	4	GOOD	\	WWTP2	ASIA	\	\	0.896112	896112	896.112	\	14.6081	1.46081e+07	14608.1	\	\
551	58	Zhang 2018	WWTPH	Antibiotics	Chlortetracycline	57-62-5	CC1(C2CC3C(C(=O)C(=C(C3(C(=O)C2=C(C4=C(C=CC(=C41)Cl)O)O)O)O)C(=O)N)N(C)C)O	Sigma-Aldrich	Author (see equation)	MD	MD	MD	\	0	1	3	4	GOOD	\	WWTP1	ASIA	\	\	0.896112	896112	896.112	\	14.6081	1.46081e+07	14608.1	\	\
552	59	Al-Mashaqbeh 2019	As-Samra	H2 receptor agonists	Cimetidine	51481-61-9	CC1=C(N=CN1)CSCCNC(=NC)NC#N	Sigma-Aldrich	Author (avarage)	<LOD	<LOD	<LOD	µg/L	1	1	1	3	MODERATE	\	WWTP1	ASIA	\	\	0.121821	121821	121.821	\	9.5059	9.5059e+06	9505.9	\	\
553	59	Archer 2017	Guateng	H2 receptor agonists	Cimetidine	51481-61-9	CC1=C(N=CN1)CSCCNC(=NC)NC#N	Department of Chemistry, University of Bath (UK)	Author (Mass load avarage)	100	37.6	-	g/d	1	1	2	4	GOOD	EXCELLENT	WWTP1	AFRICA	\	\	0.121821	121821	121.821	\	9.5059	9.5059e+06	9505.9	\	\
554	59	Papageorgiou 2016	Volos, autumn	H2 receptor agonists	Cimetidine	51481-61-9	CC1=C(N=CN1)CSCCNC(=NC)NC#N	Promochem/Flucka/Sigma-Aldrich	Calculated (avarage)	100	198	ND	ng/L	1	0	2	3	MODERATE	EXCELLENT	WWTP1	EUROPE	\	\	0.121821	121821	121.821	\	9.5059	9.5059e+06	9505.9	\	\
555	59	Papageorgiou 2016	Volos, spring	H2 receptor agonists	Cimetidine	51481-61-9	CC1=C(N=CN1)CSCCNC(=NC)NC#N	Promochem/Flucka/Sigma-Aldrich	Calculated (avarage)	100	39.4	ND	ng/L	1	0	2	3	MODERATE	EXCELLENT	WWTP1	EUROPE	\	\	0.121821	121821	121.821	\	9.5059	9.5059e+06	9505.9	\	\
556	59	Papageorgiou 2016	Volos, summer	H2 receptor agonists	Cimetidine	51481-61-9	CC1=C(N=CN1)CSCCNC(=NC)NC#N	Promochem/Flucka/Sigma-Aldrich	Calculated (avarage)	100	569	<LOQ	ng/L	1	0	2	3	MODERATE	EXCELLENT	WWTP1	EUROPE	\	\	0.121821	121821	121.821	\	9.5059	9.5059e+06	9505.9	\	\
557	59	Papageorgiou 2016	Volos, winter	H2 receptor agonists	Cimetidine	51481-61-9	CC1=C(N=CN1)CSCCNC(=NC)NC#N	Promochem/Flucka/Sigma-Aldrich	Calculated (avarage)	100	597	ND	ng/L	1	0	2	3	MODERATE	EXCELLENT	WWTP1	EUROPE	\	\	0.121821	121821	121.821	\	9.5059	9.5059e+06	9505.9	\	\
558	59	Petrie 2016	SW England	H2 receptor agonists	Cimetidine	51481-61-9	CC1=C(N=CN1)CSCCNC(=NC)NC#N	\	Author (concentration)	-38	107	148	ng/L	1	1	1	3	MODERATE	OTHER	WWTP1	EUROPE	148	ng/L	0.121821	121821	121.821	1.21489	9.5059	9.5059e+06	9505.9	0.0155693	1.21489
559	60	Papageorgiou 2016	Volos, autumn	Antihistamines and metabolites	Cinnarizine	298-57-7	C1CN(CCN1CC=CC2=CC=CC=C2)C(C3=CC=CC=C3)C4=CC=CC=C4	Promochem/Flucka/Sigma-Aldrich	Calculated (avarage)	ND	ND	ND	ng/L	1	0	2	3	MODERATE	\	WWTP1	EUROPE	\	\	0.521189	521189	521.189	\	0.0198631	19863.1	19.8631	\	\
560	60	Papageorgiou 2016	Volos, spring	Antihistamines and metabolites	Cinnarizine	298-57-7	C1CN(CCN1CC=CC2=CC=CC=C2)C(C3=CC=CC=C3)C4=CC=CC=C4	Promochem/Flucka/Sigma-Aldrich	Calculated (avarage)	100	44.7	ND	ng/L	1	0	2	3	MODERATE	EXCELLENT	WWTP1	EUROPE	\	\	0.521189	521189	521.189	\	0.0198631	19863.1	19.8631	\	\
561	60	Papageorgiou 2016	Volos, summer	Antihistamines and metabolites	Cinnarizine	298-57-7	C1CN(CCN1CC=CC2=CC=CC=C2)C(C3=CC=CC=C3)C4=CC=CC=C4	Promochem/Flucka/Sigma-Aldrich	Calculated (avarage)	ND	ND	ND	ng/L	1	0	2	3	MODERATE	\	WWTP1	EUROPE	\	\	0.521189	521189	521.189	\	0.0198631	19863.1	19.8631	\	\
562	60	Papageorgiou 2016	Volos, winter	Antihistamines and metabolites	Cinnarizine	298-57-7	C1CN(CCN1CC=CC2=CC=CC=C2)C(C3=CC=CC=C3)C4=CC=CC=C4	Promochem/Flucka/Sigma-Aldrich	Calculated (avarage)	ND	ND	ND	ng/L	1	0	2	3	MODERATE	\	WWTP1	EUROPE	\	\	0.521189	521189	521.189	\	0.0198631	19863.1	19.8631	\	\
564	61	Afonso-Olivares 2017	WWTP2	Antibiotics	Ciprofloxacin	85721-33-1	C1CC1N2C=C(C(=O)C3=CC(=C(C=C32)N4CCNCC4)F)C(=O)O	Sigma-Aldrich	Author (Median)	>99,9	0.264	>LOD	µg/L	1	1	1	3	MODERATE	EXCELLENT	WWTP1	EUROPE	\	\	0.216965	216965	216.965	\	12.8954	1.28954e+07	12895.4	\	\
569	61	Mirzaei 2019	WWTPA, 02/08/23016 (2)	Antibiotics	Ciprofloxacin	85721-33-1	C1CC1N2C=C(C(=O)C3=CC(=C(C=C32)N4CCNCC4)F)C(=O)O	Sigma-Aldrich	Calculated (mass Load)	77.31	69.24	15.71	μg/1000 inh/day	1	0	3	4	GOOD	HIGH	WWTP1	ASIA	\	\	0.216965	216965	216.965	\	12.8954	1.28954e+07	12895.4	\	\
570	61	Mirzaei 2019	WWTPA, 09/07/2016 (1)	Antibiotics	Ciprofloxacin	85721-33-1	C1CC1N2C=C(C(=O)C3=CC(=C(C=C32)N4CCNCC4)F)C(=O)O	Sigma-Aldrich	Calculated (mass Load)	79.93	73.16	14.68	μg/1000 inh/day	1	0	3	4	GOOD	HIGH	WWTP1	ASIA	\	\	0.216965	216965	216.965	\	12.8954	1.28954e+07	12895.4	\	\
571	61	Mirzaei 2019	WWTPA, 09/07/2016 (2)	Antibiotics	Ciprofloxacin	85721-33-1	C1CC1N2C=C(C(=O)C3=CC(=C(C=C32)N4CCNCC4)F)C(=O)O	Sigma-Aldrich	Calculated (mass Load)	72.06	72.9	20.37	μg/1000 inh/day	1	0	3	4	GOOD	MODERATE	WWTP1	ASIA	\	\	0.216965	216965	216.965	\	12.8954	1.28954e+07	12895.4	\	\
572	61	Mirzaei 2019	WWTPA, 13/06/2016 (1)	Antibiotics	Ciprofloxacin	85721-33-1	C1CC1N2C=C(C(=O)C3=CC(=C(C=C32)N4CCNCC4)F)C(=O)O	Sigma-Aldrich	Calculated (mass Load)	79.82	79.62	16.07	μg/1000 inh/day	1	0	3	4	GOOD	HIGH	WWTP1	ASIA	\	\	0.216965	216965	216.965	\	12.8954	1.28954e+07	12895.4	\	\
573	61	Mirzaei 2019	WWTPA, 13/06/2016 (2)	Antibiotics	Ciprofloxacin	85721-33-1	C1CC1N2C=C(C(=O)C3=CC(=C(C=C32)N4CCNCC4)F)C(=O)O	Sigma-Aldrich	Calculated (mass Load)	77.02	55.26	12.7	μg/1000 inh/day	1	0	3	4	GOOD	HIGH	WWTP1	ASIA	\	\	0.216965	216965	216.965	\	12.8954	1.28954e+07	12895.4	\	\
575	61	Mirzaei 2019	WWTPB, 02/08/2016 (2)	Antibiotics	Ciprofloxacin	85721-33-1	C1CC1N2C=C(C(=O)C3=CC(=C(C=C32)N4CCNCC4)F)C(=O)O	Sigma-Aldrich	Calculated (mass Load)	47.03	83.5	44.23	μg/1000 inh/day	1	0	3	4	GOOD	LOW	WWTP1	ASIA	\	\	0.216965	216965	216.965	\	12.8954	1.28954e+07	12895.4	\	\
576	61	Mirzaei 2019	WWTPB, 09/07/2016 (1)	Antibiotics	Ciprofloxacin	85721-33-1	C1CC1N2C=C(C(=O)C3=CC(=C(C=C32)N4CCNCC4)F)C(=O)O	Sigma-Aldrich	Calculated (mass Load)	90.42	150.9	14.46	μg/1000 inh/day	1	0	3	4	GOOD	HIGH	WWTP1	ASIA	\	\	0.216965	216965	216.965	\	12.8954	1.28954e+07	12895.4	\	\
577	61	Mirzaei 2019	WWTPB, 09/07/2016 (2)	Antibiotics	Ciprofloxacin	85721-33-1	C1CC1N2C=C(C(=O)C3=CC(=C(C=C32)N4CCNCC4)F)C(=O)O	Sigma-Aldrich	Calculated (mass Load)	92.94	105.39	7.44	μg/1000 inh/day	1	0	3	4	GOOD	HIGH	WWTP1	ASIA	\	\	0.216965	216965	216.965	\	12.8954	1.28954e+07	12895.4	\	\
578	61	Mirzaei 2019	WWTPB, 13/06/2016 (1)	Antibiotics	Ciprofloxacin	85721-33-1	C1CC1N2C=C(C(=O)C3=CC(=C(C=C32)N4CCNCC4)F)C(=O)O	Sigma-Aldrich	Calculated (mass Load)	85.93	151.33	21.29	μg/1000 inh/day	1	0	3	4	GOOD	HIGH	WWTP1	ASIA	\	\	0.216965	216965	216.965	\	12.8954	1.28954e+07	12895.4	\	\
579	61	Mirzaei 2019	WWTPB, 13/06/2016 (2)	Antibiotics	Ciprofloxacin	85721-33-1	C1CC1N2C=C(C(=O)C3=CC(=C(C=C32)N4CCNCC4)F)C(=O)O	Sigma-Aldrich	Calculated (mass Load)	78.49	115.67	24.88	μg/1000 inh/day	1	0	3	4	GOOD	HIGH	WWTP1	ASIA	\	\	0.216965	216965	216.965	\	12.8954	1.28954e+07	12895.4	\	\
584	61	Papageorgiou 2016	Volos, spring	Antibiotics	Ciprofloxacin	85721-33-1	C1CC1N2C=C(C(=O)C3=CC(=C(C=C32)N4CCNCC4)F)C(=O)O	Promochem/Flucka/Sigma-Aldrich	Calculated (avarage)	ND	ND	ND	ng/L	1	0	2	3	MODERATE	\	WWTP1	EUROPE	\	\	0.216965	216965	216.965	\	12.8954	1.28954e+07	12895.4	\	\
587	61	Tabe 2016	WWTP-1	Antibiotics	Ciprofloxacin	85721-33-1	C1CC1N2C=C(C(=O)C3=CC(=C(C=C32)N4CCNCC4)F)C(=O)O	Sigma-Aldrich	Author (not clear)	57	\	\	\	1	1	3	5	GOOD	MODERATE	WWTP1	AMERICA	\	\	0.216965	216965	216.965	\	12.8954	1.28954e+07	12895.4	\	\
588	61	Tabe 2016	WWTP-2	Antibiotics	Ciprofloxacin	85721-33-1	C1CC1N2C=C(C(=O)C3=CC(=C(C=C32)N4CCNCC4)F)C(=O)O	Sigma-Aldrich	Author (not clear)	52	\	\	\	1	1	3	5	GOOD	MODERATE	WWTP1	AMERICA	\	\	0.216965	216965	216.965	\	12.8954	1.28954e+07	12895.4	\	\
582	61	Mutiyar and Mittal 2014	Okhla	Antibiotics	Ciprofloxacin	85721-33-1	C1CC1N2C=C(C(=O)C3=CC(=C(C=C32)N4CCNCC4)F)C(=O)O	Sigma-Aldrich/Dr. Ehrenstrofer GmbH	Author (avarage)	60	20.06	8	µg/L	1	1	1	3	MODERATE	MODERATE	WWTP1	ASIA	8000	ng/L	0.216965	216965	216.965	36.8722	12.8954	1.28954e+07	12895.4	0.620374	36.8722
589	61	Verlicchi 2014	Po Valley	Antibiotics	Ciprofloxacin	85721-33-1	C1CC1N2C=C(C(=O)C3=CC(=C(C=C32)N4CCNCC4)F)C(=O)O	Sigma-Aldrich	Calculated (avarage)	71.36	2200	630	ng/L	1	0	3	4	GOOD	MODERATE	WWTP1	EUROPE	630	ng/L	0.216965	216965	216.965	2.90369	12.8954	1.28954e+07	12895.4	0.0488545	2.90369
586	61	Papageorgiou 2016	Volos, winter	Antibiotics	Ciprofloxacin	85721-33-1	C1CC1N2C=C(C(=O)C3=CC(=C(C=C32)N4CCNCC4)F)C(=O)O	Promochem/Flucka/Sigma-Aldrich	Calculated (avarage)	-22.91	406	499	ng/L	1	0	2	3	MODERATE	OTHER	WWTP1	EUROPE	499	ng/L	0.216965	216965	216.965	2.29991	12.8954	1.28954e+07	12895.4	0.0386959	2.29991
565	61	Gaffney 2017	Beirolas	Antibiotics	Ciprofloxacin	85721-33-1	C1CC1N2C=C(C(=O)C3=CC(=C(C=C32)N4CCNCC4)F)C(=O)O	Fluka (Spain)	Calculated (median)	82.5	2	0.35	µg/L	1	0	3	4	GOOD	HIGH	WWTP2	EUROPE	350	ng/L	0.216965	216965	216.965	1.61316	12.8954	1.28954e+07	12895.4	0.0271414	1.61316
574	61	Mirzaei 2019	WWTPB, 02/08/2016 (1)	Antibiotics	Ciprofloxacin	85721-33-1	C1CC1N2C=C(C(=O)C3=CC(=C(C=C32)N4CCNCC4)F)C(=O)O	Sigma-Aldrich	Calculated (mass Load)	26.64	86.16	63.21	μg/1000 inh/day	1	0	3	4	GOOD	LOW	WWTP1	ASIA	295	ng/L	0.216965	216965	216.965	1.35966	12.8954	1.28954e+07	12895.4	0.0228763	1.35966
580	61	Mohapatra 2016	WWTP3	Antibiotics	Ciprofloxacin	85721-33-1	C1CC1N2C=C(C(=O)C3=CC(=C(C=C32)N4CCNCC4)F)C(=O)O	Sigma-Aldrich	Calculated (median)	90.79	2.789	0.257	µg/L	1	0	1	2	MODERATE	HIGH	WWTP2	AMERICA	257	ng/L	0.216965	216965	216.965	1.18452	12.8954	1.28954e+07	12895.4	0.0199295	1.18452
568	61	Mirzaei 2019	WWTPA, 02/08/23016 (1)	Antibiotics	Ciprofloxacin	85721-33-1	C1CC1N2C=C(C(=O)C3=CC(=C(C=C32)N4CCNCC4)F)C(=O)O	Sigma-Aldrich	Calculated (mass Load)	64.13	69.33	24.87	μg/1000 inh/day	1	0	3	4	GOOD	MODERATE	WWTP1	ASIA	248.7	ng/L	0.216965	216965	216.965	1.14627	12.8954	1.28954e+07	12895.4	0.0192859	1.14627
585	61	Papageorgiou 2016	Volos, summer	Antibiotics	Ciprofloxacin	85721-33-1	C1CC1N2C=C(C(=O)C3=CC(=C(C=C32)N4CCNCC4)F)C(=O)O	Promochem/Flucka/Sigma-Aldrich	Calculated (avarage)	-18.13	182	215	ng/L	1	0	2	3	MODERATE	OTHER	WWTP1	EUROPE	215	ng/L	0.216965	216965	216.965	0.990942	12.8954	1.28954e+07	12895.4	0.0166726	0.990942
567	61	Ivanovà 2017	Bratislava-Petržalka	Antibiotics	Ciprofloxacin	85721-33-1	C1CC1N2C=C(C(=O)C3=CC(=C(C=C32)N4CCNCC4)F)C(=O)O	\	Author (concentration)	95	1910	96	ng/L	1	1	1	3	MODERATE	HIGH	WWTP1	EUROPE	96	ng/L	0.216965	216965	216.965	0.442467	12.8954	1.28954e+07	12895.4	0.00744449	0.442467
583	61	Papageorgiou 2016	Volos, autumn	Antibiotics	Ciprofloxacin	85721-33-1	C1CC1N2C=C(C(=O)C3=CC(=C(C=C32)N4CCNCC4)F)C(=O)O	Promochem/Flucka/Sigma-Aldrich	Calculated (avarage)	-100	ND	74	ng/L	1	0	2	3	MODERATE	OTHER	WWTP1	EUROPE	74	ng/L	0.216965	216965	216.965	0.341068	12.8954	1.28954e+07	12895.4	0.00573846	0.341068
563	61	Afonso-Olivares 2017	WWTP1	Antibiotics	Ciprofloxacin	85721-33-1	C1CC1N2C=C(C(=O)C3=CC(=C(C=C32)N4CCNCC4)F)C(=O)O	Sigma-Aldrich	Author (Median)	96.7	1.97	0.065	µg/L	1	1	1	3	MODERATE	EXCELLENT	WWTP2	EUROPE	65	ng/L	0.216965	216965	216.965	0.299587	12.8954	1.28954e+07	12895.4	0.00504054	0.299587
566	61	Golovko 2014b	Cˇeské Budeˇjovice	Antibiotics	Ciprofloxacin	85721-33-1	C1CC1N2C=C(C(=O)C3=CC(=C(C=C32)N4CCNCC4)F)C(=O)O	Laboratory of Environmental Chemistry, Umea University (Sweden, donation)	Author (maybe median)	86	0.41	0.065	µg/L	1	1	1	3	MODERATE	HIGH	WWTP1	EUROPE	65	ng/L	0.216965	216965	216.965	0.299587	12.8954	1.28954e+07	12895.4	0.00504054	0.299587
581	61	Mohapatra 2016	WWTP4	Antibiotics	Ciprofloxacin	85721-33-1	C1CC1N2C=C(C(=O)C3=CC(=C(C=C32)N4CCNCC4)F)C(=O)O	Sigma-Aldrich	Calculated (median)	97.79	2.673	0.059	µg/L	1	0	1	2	MODERATE	EXCELLENT	WWTP2	AMERICA	59	ng/L	0.216965	216965	216.965	0.271933	12.8954	1.28954e+07	12895.4	0.00457526	0.271933
590	62	Robledo Zacarias 2017	Moreila	Hormones and steroids	Cis-androsterone	53-41-8	CC12CCC(CC1CCC3C2CCC4(C3CCC4=O)C)O	Sigma-Aldrich	Calculated (avarage)	10.34	2.9	2.6	µg/L	1	0	2	3	MODERATE	LOW	WWTP1	AMERICA	2600	ng/L	0.330764	330764	330.764	7.86059	6.61967	6.61967e+06	6619.67	0.392769	7.86059
602	63	Subedi 2015	STP BU	Psychiatric drugs/antidepressants and metabolites	Citalopram	59729-33-8	CN(C)CCCC1(C2=C(CO1)C=C(C=C2)C#N)C3=CC=C(C=C3)F	Cerilliant	Calculated (concentration)	100	7.16	ND	ng/L	1	0	0	1	LOW	EXCELLENT	WWTP1	ASIA	N.A.	N.A.	N.A.	N.A.	N.A.	N.A.	N.A.	N.A.	N.A.	N.A.	N.A.
603	63	Subedi 2015	STP CO	Psychiatric drugs/antidepressants and metabolites	Citalopram	59729-33-8	CN(C)CCCC1(C2=C(CO1)C=C(C=C2)C#N)C3=CC=C(C=C3)F	Cerilliant	Calculated (concentration)	-100	ND	9.46	ng/L	1	0	0	1	LOW	OTHER	WWTP1	ASIA	N.A.	N.A.	N.A.	N.A.	N.A.	N.A.	N.A.	N.A.	N.A.	N.A.	N.A.
604	63	Subedi 2015	STP MP	Psychiatric drugs/antidepressants and metabolites	Citalopram	59729-33-8	CN(C)CCCC1(C2=C(CO1)C=C(C=C2)C#N)C3=CC=C(C=C3)F	Cerilliant	Calculated (concentration)	6.29	31.8	29.8	ng/L	1	0	0	1	LOW	LOW	WWTP1	ASIA	N.A.	N.A.	N.A.	N.A.	N.A.	N.A.	N.A.	N.A.	N.A.	N.A.	N.A.
605	63	Subedi 2015	STP SP	Psychiatric drugs/antidepressants and metabolites	Citalopram	59729-33-8	CN(C)CCCC1(C2=C(CO1)C=C(C=C2)C#N)C3=CC=C(C=C3)F	Cerilliant	Calculated (concentration)	ND	ND	ND	ng/L	1	0	0	1	LOW	\	WWTP1	ASIA	N.A.	N.A.	N.A.	N.A.	N.A.	N.A.	N.A.	N.A.	N.A.	N.A.	N.A.
606	63	Subedi 2015	STP UD	Psychiatric drugs/antidepressants and metabolites	Citalopram	59729-33-8	CN(C)CCCC1(C2=C(CO1)C=C(C=C2)C#N)C3=CC=C(C=C3)F	Cerilliant	Calculated (concentration)	10.37	16.4	14.7	ng/L	1	0	0	1	LOW	LOW	WWTP1	ASIA	N.A.	N.A.	N.A.	N.A.	N.A.	N.A.	N.A.	N.A.	N.A.	N.A.	N.A.
607	63	Subedi and Kannan 2015	WWTPA	Psychiatric drugs/antidepressants and metabolites	Citalopram	59729-33-8	CN(C)CCCC1(C2=C(CO1)C=C(C=C2)C#N)C3=CC=C(C=C3)F	\	Calculated (avarage+sludge (author equation from Subedi 2017))	-139.34	Equation with in, ef, sludge, flow… from Subedi 2017	Equation with in, ef, sludge, flow… from Subedi 2017	\	1	0	3	4	GOOD	OTHER	WWTP1	AMERICA	\	\	0.0612957	61295.7	61.2957	\	0.388494	388494	388.494	\	\
608	63	Subedi and Kannan 2015	WWTPB	Psychiatric drugs/antidepressants and metabolites	Citalopram	59729-33-8	CN(C)CCCC1(C2=C(CO1)C=C(C=C2)C#N)C3=CC=C(C=C3)F	\	Calculated (avarage+sludge (author equation from Subedi 2017))	-172.53	Equation with in, ef, sludge, flow… from Subedi 2017	Equation with in, ef, sludge, flow… from Subedi 2017	\	1	0	3	4	GOOD	OTHER	WWTP1	AMERICA	\	\	0.0612957	61295.7	61.2957	\	0.388494	388494	388.494	\	\
600	63	Petrie 2016	SW England	Psychiatric drugs/antidepressants and metabolites	Citalopram	59729-33-8	CN(C)CCCC1(C2=C(CO1)C=C(C=C2)C#N)C3=CC=C(C=C3)F	\	Author (concentration)	5	340	323	ng/L	1	1	1	3	MODERATE	LOW	WWTP1	EUROPE	323	ng/L	0.0612957	61295.7	61.2957	5.26954	0.388494	388494	388.494	0.831416	5.26954
592	63	Eijhed 2018	Facility B	Psychiatric drugs/antidepressants and metabolites	Citalopram	59729-33-8	CN(C)CCCC1(C2=C(CO1)C=C(C=C2)C#N)C3=CC=C(C=C3)F	\	Author (maybe avarage)	45	310	170	ng/L	1	1	3	5	GOOD	LOW	WWTP1	EUROPE	170	ng/L	0.0612957	61295.7	61.2957	2.77344	0.388494	388494	388.494	0.437587	2.77344
598	63	Lorenzo-Toja 2016	Calefall, summer	Psychiatric drugs/antidepressants and metabolites	Citalopram	59729-33-8	CN(C)CCCC1(C2=C(CO1)C=C(C=C2)C#N)C3=CC=C(C=C3)F	\	Calculated (concentration)	-2.79	155.64	159.98	µg/m3	1	0	3	4	GOOD	OTHER	WWTP1	EUROPE	159.98	ng/L	0.0612957	61295.7	61.2957	2.60997	0.388494	388494	388.494	0.411795	2.60997
601	63	Skees 2018	Murray	Psychiatric drugs/antidepressants and metabolites	Citalopram	59729-33-8	CN(C)CCCC1(C2=C(CO1)C=C(C=C2)C#N)C3=CC=C(C=C3)F	Cerilliant	Calculated (avarage)	48.2	278	144	ng/L	1	0	2	3	MODERATE	LOW	WWTP2	AMERICA	144	ng/L	0.0612957	61295.7	61.2957	2.34927	0.388494	388494	388.494	0.370662	2.34927
593	63	Eijhed 2018	Facility C	Psychiatric drugs/antidepressants and metabolites	Citalopram	59729-33-8	CN(C)CCCC1(C2=C(CO1)C=C(C=C2)C#N)C3=CC=C(C=C3)F	\	Author (maybe avarage)	57	300	130	ng/L	1	1	3	5	GOOD	MODERATE	WWTP1	EUROPE	130	ng/L	0.0612957	61295.7	61.2957	2.12087	0.388494	388494	388.494	0.334626	2.12087
596	63	Lorenzo-Toja 2016	Betanzos, summer	Psychiatric drugs/antidepressants and metabolites	Citalopram	59729-33-8	CN(C)CCCC1(C2=C(CO1)C=C(C=C2)C#N)C3=CC=C(C=C3)F	\	Calculated (concentration)	-9.37	103.03	112.68	µg/m3	1	0	3	4	GOOD	OTHER	WWTP1	EUROPE	112.68	ng/L	0.0612957	61295.7	61.2957	1.8383	0.388494	388494	388.494	0.290043	1.8383
599	63	Lorenzo-Toja 2016	Calefall, winter	Psychiatric drugs/antidepressants and metabolites	Citalopram	59729-33-8	CN(C)CCCC1(C2=C(CO1)C=C(C=C2)C#N)C3=CC=C(C=C3)F	\	Calculated (concentration)	11.36	122.43	108.52	µg/m3	1	0	3	4	GOOD	LOW	WWTP1	EUROPE	108.52	ng/L	0.0612957	61295.7	61.2957	1.77043	0.388494	388494	388.494	0.279335	1.77043
595	63	Ivanovà 2017	Bratislava-Petržalka	Psychiatric drugs/antidepressants and metabolites	Citalopram	59729-33-8	CN(C)CCCC1(C2=C(CO1)C=C(C=C2)C#N)C3=CC=C(C=C3)F	\	Author (concentration)	2.3	86	84	ng/L	1	1	1	3	MODERATE	LOW	WWTP1	EUROPE	84	ng/L	0.0612957	61295.7	61.2957	1.37041	0.388494	388494	388.494	0.21622	1.37041
594	63	Golovko 2014b	Cˇeské Budeˇjovice	Psychiatric drugs/antidepressants and metabolites	Citalopram	59729-33-8	CN(C)CCCC1(C2=C(CO1)C=C(C=C2)C#N)C3=CC=C(C=C3)F	Laboratory of Environmental Chemistry, Umea University (Sweden, donation)	Author (maybe median)	18	0.083	0.073	µg/L	1	1	1	3	MODERATE	LOW	WWTP1	EUROPE	73	ng/L	0.0612957	61295.7	61.2957	1.19095	0.388494	388494	388.494	0.187905	1.19095
597	63	Lorenzo-Toja 2016	Betanzos, winter	Psychiatric drugs/antidepressants and metabolites	Citalopram	59729-33-8	CN(C)CCCC1(C2=C(CO1)C=C(C=C2)C#N)C3=CC=C(C=C3)F	\	Calculated (concentration)	-3.48	45.98	47.58	µg/m3	1	0	3	4	GOOD	OTHER	WWTP1	EUROPE	47.58	ng/L	0.0612957	61295.7	61.2957	0.776237	0.388494	388494	388.494	0.122473	0.776237
591	63	Eijhed 2018	Facility A	Psychiatric drugs/antidepressants and metabolites	Citalopram	59729-33-8	CN(C)CCCC1(C2=C(CO1)C=C(C=C2)C#N)C3=CC=C(C=C3)F	\	Author (maybe avarage)	85	310	47	ng/L	1	1	3	5	GOOD	HIGH	WWTP1	EUROPE	47	ng/L	0.0612957	61295.7	61.2957	0.766775	0.388494	388494	388.494	0.12098	0.766775
616	64	Zhang 2018	WWTPA	Antibiotics	Clarithromycin	81103-11-9	CCC1C(C(C(C(=O)C(CC(C(C(C(C(C(=O)O1)C)OC2CC(C(C(O2)C)O)(C)OC)C)OC3C(C(CC(O3)C)N(C)C)O)(C)OC)C)C)O)(C)O	Sigma-Aldrich	Author (see equation)	61	Equation with concentrations, flow, …	Equation with concentrations, flow, …	\	1	1	3	5	GOOD	MODERATE	WWTP1	ASIA	\	\	0.00978183	9781.83	9.78183	\	7.75095	7.75095e+06	7750.95	\	\
617	64	Zhang 2018	WWTPB	Antibiotics	Clarithromycin	81103-11-9	CCC1C(C(C(C(=O)C(CC(C(C(C(C(C(=O)O1)C)OC2CC(C(C(O2)C)O)(C)OC)C)OC3C(C(CC(O3)C)N(C)C)O)(C)OC)C)C)O)(C)O	Sigma-Aldrich	Author (see equation)	100	Equation with concentrations, flow, …	Equation with concentrations, flow, …	\	1	1	3	5	GOOD	EXCELLENT	WWTP2	ASIA	\	\	0.00978183	9781.83	9.78183	\	7.75095	7.75095e+06	7750.95	\	\
618	64	Zhang 2018	WWTPC	Antibiotics	Clarithromycin	81103-11-9	CCC1C(C(C(C(=O)C(CC(C(C(C(C(C(=O)O1)C)OC2CC(C(C(O2)C)O)(C)OC)C)OC3C(C(CC(O3)C)N(C)C)O)(C)OC)C)C)O)(C)O	Sigma-Aldrich	Author (see equation)	43	Equation with concentrations, flow, …	Equation with concentrations, flow, …	\	1	1	3	5	GOOD	LOW	WWTP1	ASIA	\	\	0.00978183	9781.83	9.78183	\	7.75095	7.75095e+06	7750.95	\	\
619	64	Zhang 2018	WWTPD	Antibiotics	Clarithromycin	81103-11-9	CCC1C(C(C(C(=O)C(CC(C(C(C(C(C(=O)O1)C)OC2CC(C(C(O2)C)O)(C)OC)C)OC3C(C(CC(O3)C)N(C)C)O)(C)OC)C)C)O)(C)O	Sigma-Aldrich	Author (see equation)	96	Equation with concentrations, flow, …	Equation with concentrations, flow, …	\	1	1	3	5	GOOD	EXCELLENT	WWTP2	ASIA	\	\	0.00978183	9781.83	9.78183	\	7.75095	7.75095e+06	7750.95	\	\
620	64	Zhang 2018	WWTPE	Antibiotics	Clarithromycin	81103-11-9	CCC1C(C(C(C(=O)C(CC(C(C(C(C(C(=O)O1)C)OC2CC(C(C(O2)C)O)(C)OC)C)OC3C(C(CC(O3)C)N(C)C)O)(C)OC)C)C)O)(C)O	Sigma-Aldrich	Author (see equation)	100	Equation with concentrations, flow, …	Equation with concentrations, flow, …	\	1	1	3	5	GOOD	EXCELLENT	WWTP2	ASIA	\	\	0.00978183	9781.83	9.78183	\	7.75095	7.75095e+06	7750.95	\	\
621	64	Zhang 2018	WWTPF	Antibiotics	Clarithromycin	81103-11-9	CCC1C(C(C(C(=O)C(CC(C(C(C(C(C(=O)O1)C)OC2CC(C(C(O2)C)O)(C)OC)C)OC3C(C(CC(O3)C)N(C)C)O)(C)OC)C)C)O)(C)O	Sigma-Aldrich	Author (see equation)	95	Equation with concentrations, flow, …	Equation with concentrations, flow, …	\	1	1	3	5	GOOD	HIGH	WWTP2	ASIA	\	\	0.00978183	9781.83	9.78183	\	7.75095	7.75095e+06	7750.95	\	\
622	64	Zhang 2018	WWTPG	Antibiotics	Clarithromycin	81103-11-9	CCC1C(C(C(C(=O)C(CC(C(C(C(C(C(=O)O1)C)OC2CC(C(C(O2)C)O)(C)OC)C)OC3C(C(CC(O3)C)N(C)C)O)(C)OC)C)C)O)(C)O	Sigma-Aldrich	Author (see equation)	96	Equation with concentrations, flow, …	Equation with concentrations, flow, …	\	1	1	3	5	GOOD	EXCELLENT	WWTP2	ASIA	\	\	0.00978183	9781.83	9.78183	\	7.75095	7.75095e+06	7750.95	\	\
623	64	Zhang 2018	WWTPH	Antibiotics	Clarithromycin	81103-11-9	CCC1C(C(C(C(=O)C(CC(C(C(C(C(C(=O)O1)C)OC2CC(C(C(O2)C)O)(C)OC)C)OC3C(C(CC(O3)C)N(C)C)O)(C)OC)C)C)O)(C)O	Sigma-Aldrich	Author (see equation)	MD	MD	MD	\	1	1	3	5	GOOD	\	WWTP1	ASIA	\	\	0.00978183	9781.83	9.78183	\	7.75095	7.75095e+06	7750.95	\	\
614	64	Petrie 2016	SW England	Antibiotics	Clarithromycin	81103-11-9	CCC1C(C(C(C(=O)C(CC(C(C(C(C(C(=O)O1)C)OC2CC(C(C(O2)C)O)(C)OC)C)OC3C(C(CC(O3)C)N(C)C)O)(C)OC)C)C)O)(C)O	\	Author (concentration)	-17	907	1065	ng/L	1	1	1	3	MODERATE	OTHER	WWTP1	EUROPE	1065	ng/L	0.00978183	9781.83	9.78183	108.875	7.75095	7.75095e+06	7750.95	0.137403	108.875
610	64	Golovko 2014b	Cˇeské Budeˇjovice	Antibiotics	Clarithromycin	81103-11-9	CCC1C(C(C(C(=O)C(CC(C(C(C(C(C(=O)O1)C)OC2CC(C(C(O2)C)O)(C)OC)C)OC3C(C(CC(O3)C)N(C)C)O)(C)OC)C)C)O)(C)O	Laboratory of Environmental Chemistry, Umea University (Sweden, donation)	Author (maybe median)	40	1.48	0.93	µg/L	1	1	1	3	MODERATE	LOW	WWTP1	EUROPE	930	ng/L	0.00978183	9781.83	9.78183	95.0742	7.75095	7.75095e+06	7750.95	0.119985	95.0742
611	64	Ivanovà 2017	Bratislava-Petržalka	Antibiotics	Clarithromycin	81103-11-9	CCC1C(C(C(C(=O)C(CC(C(C(C(C(C(=O)O1)C)OC2CC(C(C(O2)C)O)(C)OC)C)OC3C(C(CC(O3)C)N(C)C)O)(C)OC)C)C)O)(C)O	\	Author (concentration)	75.1	2750	684	ng/L	1	1	1	3	MODERATE	HIGH	WWTP1	EUROPE	684	ng/L	0.00978183	9781.83	9.78183	69.9256	7.75095	7.75095e+06	7750.95	0.0882473	69.9256
609	64	Archer 2017	Guateng	Antibiotics	Clarithromycin	81103-11-9	CCC1C(C(C(C(=O)C(CC(C(C(C(C(C(=O)O1)C)OC2CC(C(C(O2)C)O)(C)OC)C)OC3C(C(CC(O3)C)N(C)C)O)(C)OC)C)C)O)(C)O	Department of Chemistry, University of Bath (UK)	Author (Mass load avarage)	32	32.2	21.9	g/d	1	1	2	4	GOOD	LOW	WWTP1	AFRICA	603	ng/L	0.00978183	9781.83	9.78183	61.6449	7.75095	7.75095e+06	7750.95	0.077797	61.6449
615	64	Verlicchi 2014	Po Valley	Antibiotics	Clarithromycin	81103-11-9	CCC1C(C(C(C(=O)C(CC(C(C(C(C(C(=O)O1)C)OC2CC(C(C(O2)C)O)(C)OC)C)OC3C(C(CC(O3)C)N(C)C)O)(C)OC)C)C)O)(C)O	Sigma-Aldrich	Calculated (avarage)	-40	200	280	ng/L	1	0	3	4	GOOD	OTHER	WWTP1	EUROPE	280	ng/L	0.00978183	9781.83	9.78183	28.6245	7.75095	7.75095e+06	7750.95	0.0361246	28.6245
612	64	Mohapatra 2016	WWTP3	Antibiotics	Clarithromycin	81103-11-9	CCC1C(C(C(C(=O)C(CC(C(C(C(C(C(=O)O1)C)OC2CC(C(C(O2)C)O)(C)OC)C)OC3C(C(CC(O3)C)N(C)C)O)(C)OC)C)C)O)(C)O	Sigma-Aldrich	Calculated (median)	51.47	0.136	0.066	µg/L	1	0	1	2	MODERATE	MODERATE	WWTP2	AMERICA	66	ng/L	0.00978183	9781.83	9.78183	6.7472	7.75095	7.75095e+06	7750.95	0.00851509	6.7472
613	64	Mohapatra 2016	WWTP4	Antibiotics	Clarithromycin	81103-11-9	CCC1C(C(C(C(=O)C(CC(C(C(C(C(C(=O)O1)C)OC2CC(C(C(O2)C)O)(C)OC)C)OC3C(C(CC(O3)C)N(C)C)O)(C)OC)C)C)O)(C)O	Sigma-Aldrich	Calculated (median)	58.62	0.116	0.048	µg/L	1	0	1	2	MODERATE	MODERATE	WWTP2	AMERICA	48	ng/L	0.00978183	9781.83	9.78183	4.90706	7.75095	7.75095e+06	7750.95	0.00619279	4.90706
624	65	Subedi 2015	STP BU	Antibiotics	Clindamycin	18323-44-9	CCCC1CC(N(C1)C)C(=O)NC(C2C(C(C(C(O2)SC)O)O)O)C(C)Cl	Sigma-Aldrich	Calculated (concentration)	61.97	18.3	6.96	ng/L	1	0	0	1	LOW	MODERATE	WWTP1	ASIA	N.A.	N.A.	N.A.	N.A.	N.A.	N.A.	N.A.	N.A.	N.A.	N.A.	N.A.
625	65	Subedi 2015	STP CO	Antibiotics	Clindamycin	18323-44-9	CCCC1CC(N(C1)C)C(=O)NC(C2C(C(C(C(O2)SC)O)O)O)C(C)Cl	Sigma-Aldrich	Calculated (concentration)	35.66	27.2	17.5	ng/L	1	0	0	1	LOW	LOW	WWTP1	ASIA	N.A.	N.A.	N.A.	N.A.	N.A.	N.A.	N.A.	N.A.	N.A.	N.A.	N.A.
626	65	Subedi 2015	STP MP	Antibiotics	Clindamycin	18323-44-9	CCCC1CC(N(C1)C)C(=O)NC(C2C(C(C(C(O2)SC)O)O)O)C(C)Cl	Sigma-Aldrich	Calculated (concentration)	49.09	1870	952	ng/L	1	0	0	1	LOW	LOW	WWTP1	ASIA	N.A.	N.A.	N.A.	N.A.	N.A.	N.A.	N.A.	N.A.	N.A.	N.A.	N.A.
627	65	Subedi 2015	STP SP	Antibiotics	Clindamycin	18323-44-9	CCCC1CC(N(C1)C)C(=O)NC(C2C(C(C(C(O2)SC)O)O)O)C(C)Cl	Sigma-Aldrich	Calculated (concentration)	-830.23	5.16	48	ng/L	1	0	0	1	LOW	OTHER	WWTP1	ASIA	N.A.	N.A.	N.A.	N.A.	N.A.	N.A.	N.A.	N.A.	N.A.	N.A.	N.A.
628	65	Subedi 2015	STP UD	Antibiotics	Clindamycin	18323-44-9	CCCC1CC(N(C1)C)C(=O)NC(C2C(C(C(C(O2)SC)O)O)O)C(C)Cl	Sigma-Aldrich	Calculated (concentration)	-28.63	49.6	63.8	ng/L	1	0	0	1	LOW	OTHER	WWTP1	ASIA	N.A.	N.A.	N.A.	N.A.	N.A.	N.A.	N.A.	N.A.	N.A.	N.A.	N.A.
629	65	Subedi 2017	STPM	Antibiotics	Clindamycin	18323-44-9	CCCC1CC(N(C1)C)C(=O)NC(C2C(C(C(C(O2)SC)O)O)O)C(C)Cl	Sigma-Aldrich	Calculated (avarage+sludge (author equation))	19.34	Equation with in, ef, sludge, flow…	Equation with in, ef, sludge, flow…	\	1	0	2	3	MODERATE	LOW	WWTP1	ASIA	\	\	0.0112318	11231.8	11.2318	\	10.6456	1.06456e+07	10645.6	\	\
630	65	Subedi 2017	STPU	Antibiotics	Clindamycin	18323-44-9	CCCC1CC(N(C1)C)C(=O)NC(C2C(C(C(C(O2)SC)O)O)O)C(C)Cl	Sigma-Aldrich	Calculated (avarage+sludge (author equation))	-	Equation with in, ef, sludge, flow…	Equation with in, ef, sludge, flow…	\	1	0	2	3	MODERATE	\	WWTP1	ASIA	\	\	0.0112318	11231.8	11.2318	\	10.6456	1.06456e+07	10645.6	\	\
631	65	Zhang 2018	WWTPA	Antibiotics	Clindamycin	18323-44-9	CCCC1CC(N(C1)C)C(=O)NC(C2C(C(C(C(O2)SC)O)O)O)C(C)Cl	Sigma-Aldrich	Author (see equation)	-271	Equation with concentrations, flow, …	Equation with concentrations, flow, …	\	0	1	3	4	GOOD	OTHER	WWTP1	ASIA	\	\	0.0112318	11231.8	11.2318	\	10.6456	1.06456e+07	10645.6	\	\
632	65	Zhang 2018	WWTPB	Antibiotics	Clindamycin	18323-44-9	CCCC1CC(N(C1)C)C(=O)NC(C2C(C(C(C(O2)SC)O)O)O)C(C)Cl	Sigma-Aldrich	Author (see equation)	100	Equation with concentrations, flow, …	Equation with concentrations, flow, …	\	0	1	3	4	GOOD	EXCELLENT	WWTP2	ASIA	\	\	0.0112318	11231.8	11.2318	\	10.6456	1.06456e+07	10645.6	\	\
633	65	Zhang 2018	WWTPC	Antibiotics	Clindamycin	18323-44-9	CCCC1CC(N(C1)C)C(=O)NC(C2C(C(C(C(O2)SC)O)O)O)C(C)Cl	Sigma-Aldrich	Author (see equation)	-154	Equation with concentrations, flow, …	Equation with concentrations, flow, …	\	0	1	3	4	GOOD	OTHER	WWTP1	ASIA	\	\	0.0112318	11231.8	11.2318	\	10.6456	1.06456e+07	10645.6	\	\
634	65	Zhang 2018	WWTPD	Antibiotics	Clindamycin	18323-44-9	CCCC1CC(N(C1)C)C(=O)NC(C2C(C(C(C(O2)SC)O)O)O)C(C)Cl	Sigma-Aldrich	Author (see equation)	97	Equation with concentrations, flow, …	Equation with concentrations, flow, …	\	0	1	3	4	GOOD	EXCELLENT	WWTP2	ASIA	\	\	0.0112318	11231.8	11.2318	\	10.6456	1.06456e+07	10645.6	\	\
635	65	Zhang 2018	WWTPE	Antibiotics	Clindamycin	18323-44-9	CCCC1CC(N(C1)C)C(=O)NC(C2C(C(C(C(O2)SC)O)O)O)C(C)Cl	Sigma-Aldrich	Author (see equation)	99	Equation with concentrations, flow, …	Equation with concentrations, flow, …	\	0	1	3	4	GOOD	EXCELLENT	WWTP2	ASIA	\	\	0.0112318	11231.8	11.2318	\	10.6456	1.06456e+07	10645.6	\	\
636	65	Zhang 2018	WWTPF	Antibiotics	Clindamycin	18323-44-9	CCCC1CC(N(C1)C)C(=O)NC(C2C(C(C(C(O2)SC)O)O)O)C(C)Cl	Sigma-Aldrich	Author (see equation)	98	Equation with concentrations, flow, …	Equation with concentrations, flow, …	\	0	1	3	4	GOOD	EXCELLENT	WWTP2	ASIA	\	\	0.0112318	11231.8	11.2318	\	10.6456	1.06456e+07	10645.6	\	\
637	65	Zhang 2018	WWTPG	Antibiotics	Clindamycin	18323-44-9	CCCC1CC(N(C1)C)C(=O)NC(C2C(C(C(C(O2)SC)O)O)O)C(C)Cl	Sigma-Aldrich	Author (see equation)	18	Equation with concentrations, flow, …	Equation with concentrations, flow, …	\	0	1	3	4	GOOD	LOW	WWTP2	ASIA	\	\	0.0112318	11231.8	11.2318	\	10.6456	1.06456e+07	10645.6	\	\
638	65	Zhang 2018	WWTPH	Antibiotics	Clindamycin	18323-44-9	CCCC1CC(N(C1)C)C(=O)NC(C2C(C(C(C(O2)SC)O)O)O)C(C)Cl	Sigma-Aldrich	Author (see equation)	MD	MD	MD	\	0	1	3	4	GOOD	\	WWTP1	ASIA	\	\	0.0112318	11231.8	11.2318	\	10.6456	1.06456e+07	10645.6	\	\
639	66	Afonso-Olivares 2017	WWTP1	Lipid regulators	Clofibric acid	882-09-7	CC(C)(C(=O)O)OC1=CC=C(C=C1)Cl	Sigma-Aldrich	Author (Median)	20	-	-	µg/L	1	1	1	3	MODERATE	LOW	WWTP2	EUROPE	\	\	4.81182	4.81182e+06	4811.82	\	6.18581	6.18581e+06	6185.81	\	\
640	66	Afonso-Olivares 2017	WWTP2	Lipid regulators	Clofibric acid	882-09-7	CC(C)(C(=O)O)OC1=CC=C(C=C1)Cl	Sigma-Aldrich	Author (Median)	ND	ND	ND	µg/L	1	1	1	3	MODERATE	\	WWTP1	EUROPE	\	\	4.81182	4.81182e+06	4811.82	\	6.18581	6.18581e+06	6185.81	\	\
641	66	Gaffney 2017	Beirolas	Lipid regulators	Clofibric acid	882-09-7	CC(C)(C(=O)O)OC1=CC=C(C=C1)Cl	Sigma-Aldrich	Calculated (median)	ND	ND	ND	µg/L	1	0	3	4	GOOD	\	WWTP2	EUROPE	\	\	4.81182	4.81182e+06	4811.82	\	6.18581	6.18581e+06	6185.81	\	\
642	66	Gao 2016	Beijing	Lipid regulators	Clofibric acid	882-09-7	CC(C)(C(=O)O)OC1=CC=C(C=C1)Cl	Sigma-Aldrich	Author (mass)	57	31	13	g/d	1	1	2	4	GOOD	MODERATE	WWTP1	ASIA	\	\	4.81182	4.81182e+06	4811.82	\	6.18581	6.18581e+06	6185.81	\	\
643	66	Kosma 2014	Agrinio	Lipid regulators	Clofibric acid	882-09-7	CC(C)(C(=O)O)OC1=CC=C(C=C1)Cl	Promochem	Calculated (avarage)	<LOQ	ND	<LOQ	ng/L	1	0	2	3	MODERATE	\	WWTP2	EUROPE	\	\	4.81182	4.81182e+06	4811.82	\	6.18581	6.18581e+06	6185.81	\	\
644	66	Kosma 2014	Arta	Lipid regulators	Clofibric acid	882-09-7	CC(C)(C(=O)O)OC1=CC=C(C=C1)Cl	Promochem	Calculated (avarage)	ND	ND	ND	ng/L	1	0	2	3	MODERATE	\	WWTP1	EUROPE	\	\	4.81182	4.81182e+06	4811.82	\	6.18581	6.18581e+06	6185.81	\	\
645	66	Kosma 2014	Grevena	Lipid regulators	Clofibric acid	882-09-7	CC(C)(C(=O)O)OC1=CC=C(C=C1)Cl	Promochem	Calculated (avarage)	<LOD	<LOQ	ND	ng/L	1	0	2	3	MODERATE	\	WWTP2	EUROPE	\	\	4.81182	4.81182e+06	4811.82	\	6.18581	6.18581e+06	6185.81	\	\
646	66	Kosma 2014	Ioannina City	Lipid regulators	Clofibric acid	882-09-7	CC(C)(C(=O)O)OC1=CC=C(C=C1)Cl	Promochem	Calculated (avarage)	<LOD	<LOQ	ND	ng/L	1	0	2	3	MODERATE	\	WWTP2	EUROPE	\	\	4.81182	4.81182e+06	4811.82	\	6.18581	6.18581e+06	6185.81	\	\
647	66	Kosma 2014	Ioannina hospital	Lipid regulators	Clofibric acid	882-09-7	CC(C)(C(=O)O)OC1=CC=C(C=C1)Cl	Promochem	Calculated (avarage)	ND	ND	ND	ng/L	1	0	2	3	MODERATE	\	WWTP1	EUROPE	\	\	4.81182	4.81182e+06	4811.82	\	6.18581	6.18581e+06	6185.81	\	\
648	66	Kosma 2014	Kozani	Lipid regulators	Clofibric acid	882-09-7	CC(C)(C(=O)O)OC1=CC=C(C=C1)Cl	Promochem	Calculated (avarage)	ND	ND	ND	ng/L	1	0	2	3	MODERATE	\	WWTP2	EUROPE	\	\	4.81182	4.81182e+06	4811.82	\	6.18581	6.18581e+06	6185.81	\	\
649	66	Kosma 2014	Preveza	Lipid regulators	Clofibric acid	882-09-7	CC(C)(C(=O)O)OC1=CC=C(C=C1)Cl	Promochem	Calculated (avarage)	<LOD	<LOQ	ND	ng/L	1	0	2	3	MODERATE	\	WWTP1	EUROPE	\	\	4.81182	4.81182e+06	4811.82	\	6.18581	6.18581e+06	6185.81	\	\
651	66	Papageorgiou 2016	Volos, autumn	Lipid regulators	Clofibric acid	882-09-7	CC(C)(C(=O)O)OC1=CC=C(C=C1)Cl	Promochem/Flucka/Sigma-Aldrich	Calculated (avarage)	ND	ND	ND	ng/L	1	0	2	3	MODERATE	\	WWTP1	EUROPE	\	\	4.81182	4.81182e+06	4811.82	\	6.18581	6.18581e+06	6185.81	\	\
652	66	Papageorgiou 2016	Volos, spring	Lipid regulators	Clofibric acid	882-09-7	CC(C)(C(=O)O)OC1=CC=C(C=C1)Cl	Promochem/Flucka/Sigma-Aldrich	Calculated (avarage)	ND	ND	ND	ng/L	1	0	2	3	MODERATE	\	WWTP1	EUROPE	\	\	4.81182	4.81182e+06	4811.82	\	6.18581	6.18581e+06	6185.81	\	\
653	66	Papageorgiou 2016	Volos, summer	Lipid regulators	Clofibric acid	882-09-7	CC(C)(C(=O)O)OC1=CC=C(C=C1)Cl	Promochem/Flucka/Sigma-Aldrich	Calculated (avarage)	ND	ND	ND	ng/L	1	0	2	3	MODERATE	\	WWTP1	EUROPE	\	\	4.81182	4.81182e+06	4811.82	\	6.18581	6.18581e+06	6185.81	\	\
654	66	Papageorgiou 2016	Volos, winter	Lipid regulators	Clofibric acid	882-09-7	CC(C)(C(=O)O)OC1=CC=C(C=C1)Cl	Promochem/Flucka/Sigma-Aldrich	Calculated (avarage)	ND	ND	ND	ng/L	1	0	2	3	MODERATE	\	WWTP1	EUROPE	\	\	4.81182	4.81182e+06	4811.82	\	6.18581	6.18581e+06	6185.81	\	\
655	66	Yan 2014	Chongqing	Lipid regulators	Clofibric acid	882-09-7	CC(C)(C(=O)O)OC1=CC=C(C=C1)Cl	\	Author (see equation)	40.23	Equation with in, ef, sludge, flow…	Equation with in, ef, sludge, flow…	\	1	1	4	6	EXCELLENT	LOW	WWTP1	ASIA	\	\	4.81182	4.81182e+06	4811.82	\	6.18581	6.18581e+06	6185.81	\	\
656	66	Zhang 2018	WWTPA	Lipid regulators	Clofibric acid	882-09-7	CC(C)(C(=O)O)OC1=CC=C(C=C1)Cl	Sigma-Aldrich	Author (see equation)	48	Equation with concentrations, flow, …	Equation with concentrations, flow, …	\	1	1	3	5	GOOD	LOW	WWTP1	ASIA	\	\	4.81182	4.81182e+06	4811.82	\	6.18581	6.18581e+06	6185.81	\	\
657	66	Zhang 2018	WWTPB	Lipid regulators	Clofibric acid	882-09-7	CC(C)(C(=O)O)OC1=CC=C(C=C1)Cl	Sigma-Aldrich	Author (see equation)	80	Equation with concentrations, flow, …	Equation with concentrations, flow, …	\	1	1	3	5	GOOD	HIGH	WWTP2	ASIA	\	\	4.81182	4.81182e+06	4811.82	\	6.18581	6.18581e+06	6185.81	\	\
658	66	Zhang 2018	WWTPC	Lipid regulators	Clofibric acid	882-09-7	CC(C)(C(=O)O)OC1=CC=C(C=C1)Cl	Sigma-Aldrich	Author (see equation)	30	Equation with concentrations, flow, …	Equation with concentrations, flow, …	\	1	1	3	5	GOOD	LOW	WWTP1	ASIA	\	\	4.81182	4.81182e+06	4811.82	\	6.18581	6.18581e+06	6185.81	\	\
659	66	Zhang 2018	WWTPD	Lipid regulators	Clofibric acid	882-09-7	CC(C)(C(=O)O)OC1=CC=C(C=C1)Cl	Sigma-Aldrich	Author (see equation)	59	Equation with concentrations, flow, …	Equation with concentrations, flow, …	\	1	1	3	5	GOOD	MODERATE	WWTP2	ASIA	\	\	4.81182	4.81182e+06	4811.82	\	6.18581	6.18581e+06	6185.81	\	\
660	66	Zhang 2018	WWTPE	Lipid regulators	Clofibric acid	882-09-7	CC(C)(C(=O)O)OC1=CC=C(C=C1)Cl	Sigma-Aldrich	Author (see equation)	98	Equation with concentrations, flow, …	Equation with concentrations, flow, …	\	1	1	3	5	GOOD	EXCELLENT	WWTP2	ASIA	\	\	4.81182	4.81182e+06	4811.82	\	6.18581	6.18581e+06	6185.81	\	\
661	66	Zhang 2018	WWTPF	Lipid regulators	Clofibric acid	882-09-7	CC(C)(C(=O)O)OC1=CC=C(C=C1)Cl	Sigma-Aldrich	Author (see equation)	49	Equation with concentrations, flow, …	Equation with concentrations, flow, …	\	1	1	3	5	GOOD	LOW	WWTP2	ASIA	\	\	4.81182	4.81182e+06	4811.82	\	6.18581	6.18581e+06	6185.81	\	\
662	66	Zhang 2018	WWTPG	Lipid regulators	Clofibric acid	882-09-7	CC(C)(C(=O)O)OC1=CC=C(C=C1)Cl	Sigma-Aldrich	Author (see equation)	73	Equation with concentrations, flow, …	Equation with concentrations, flow, …	\	1	1	3	5	GOOD	MODERATE	WWTP2	ASIA	\	\	4.81182	4.81182e+06	4811.82	\	6.18581	6.18581e+06	6185.81	\	\
663	66	Zhang 2018	WWTPH	Lipid regulators	Clofibric acid	882-09-7	CC(C)(C(=O)O)OC1=CC=C(C=C1)Cl	Sigma-Aldrich	Author (see equation)	81	Equation with concentrations, flow, …	Equation with concentrations, flow, …	\	1	1	3	5	GOOD	HIGH	WWTP1	ASIA	\	\	4.81182	4.81182e+06	4811.82	\	6.18581	6.18581e+06	6185.81	\	\
650	66	Kosma 2014	Veroia	Lipid regulators	Clofibric acid	882-09-7	CC(C)(C(=O)O)OC1=CC=C(C=C1)Cl	Promochem	Calculated (avarage)	-100	<LOQ	25.8	ng/L	1	0	2	3	MODERATE	OTHER	WWTP2	EUROPE	25.8	ng/L	4.81182	4.81182e+06	4811.82	0.0053618	6.18581	6.18581e+06	6185.81	0.00417083	0.0053618
664	67	Robledo Zacarias 2017	Moreila	Psychiatric drugs/antidepressants and metabolites	Clonazepam	1622-61-3	C1C(=O)NC2=C(C=C(C=C2)[N+](=O)[O-])C(=N1)C3=CC=CC=C3Cl	Sigma-Aldrich	Calculated (avarage)	46.15	1.3	0.7	µg/L	1	0	2	3	MODERATE	LOW	WWTP1	AMERICA	700	ng/L	0.0454054	45405.4	45.4054	15.4167	0.220658	220658	220.658	3.17233	15.4167
665	68	Subedi 2015	STP BU	Antiplatelet and metabolites	Clopidogrel	113665-84-2	COC(=O)C(C1=CC=CC=C1Cl)N2CCC3=C(C2)C=CS3	Cerilliant	Calculated (concentration)	59.21	4.78	1.95	ng/L	1	0	0	1	LOW	MODERATE	WWTP1	ASIA	N.A.	N.A.	N.A.	N.A.	N.A.	N.A.	N.A.	N.A.	N.A.	N.A.	N.A.
666	68	Subedi 2015	STP CO	Antiplatelet and metabolites	Clopidogrel	113665-84-2	COC(=O)C(C1=CC=CC=C1Cl)N2CCC3=C(C2)C=CS3	Cerilliant	Calculated (concentration)	-11.05	172	191	ng/L	1	0	0	1	LOW	OTHER	WWTP1	ASIA	N.A.	N.A.	N.A.	N.A.	N.A.	N.A.	N.A.	N.A.	N.A.	N.A.	N.A.
667	68	Subedi 2015	STP MP	Antiplatelet and metabolites	Clopidogrel	113665-84-2	COC(=O)C(C1=CC=CC=C1Cl)N2CCC3=C(C2)C=CS3	Cerilliant	Calculated (concentration)	96.57	258	8.84	ng/L	1	0	0	1	LOW	EXCELLENT	WWTP1	ASIA	N.A.	N.A.	N.A.	N.A.	N.A.	N.A.	N.A.	N.A.	N.A.	N.A.	N.A.
668	68	Subedi 2015	STP SP	Antiplatelet and metabolites	Clopidogrel	113665-84-2	COC(=O)C(C1=CC=CC=C1Cl)N2CCC3=C(C2)C=CS3	Cerilliant	Calculated (concentration)	92.59	34	2.52	ng/L	1	0	0	1	LOW	HIGH	WWTP1	ASIA	N.A.	N.A.	N.A.	N.A.	N.A.	N.A.	N.A.	N.A.	N.A.	N.A.	N.A.
669	68	Subedi 2015	STP UD	Antiplatelet and metabolites	Clopidogrel	113665-84-2	COC(=O)C(C1=CC=CC=C1Cl)N2CCC3=C(C2)C=CS3	Cerilliant	Calculated (concentration)	100	5.08	ND	ng/L	1	0	0	1	LOW	EXCELLENT	WWTP1	ASIA	N.A.	N.A.	N.A.	N.A.	N.A.	N.A.	N.A.	N.A.	N.A.	N.A.	N.A.
670	68	Subedi 2017	STPM	Antiplatelet and metabolites	Clopidogrel	113665-84-2	COC(=O)C(C1=CC=CC=C1Cl)N2CCC3=C(C2)C=CS3	Cerilliant	Calculated (avarage+sludge (author equation))	58.3	Equation with in, ef, sludge, flow…	Equation with in, ef, sludge, flow…	\	1	0	2	3	MODERATE	MODERATE	WWTP1	ASIA	\	\	0.065488	65488	65.488	\	0.350164	350164	350.164	\	\
671	68	Subedi 2017	STPU	Antiplatelet and metabolites	Clopidogrel	113665-84-2	COC(=O)C(C1=CC=CC=C1Cl)N2CCC3=C(C2)C=CS3	Cerilliant	Calculated (avarage+sludge (author equation))	-	Equation with in, ef, sludge, flow…	Equation with in, ef, sludge, flow…	\	1	0	2	3	MODERATE	\	WWTP1	ASIA	\	\	0.065488	65488	65.488	\	0.350164	350164	350.164	\	\
672	68	Subedi and Kannan 2015	WWTPA	Antiplatelet and metabolites	Clopidogrel	113665-84-2	COC(=O)C(C1=CC=CC=C1Cl)N2CCC3=C(C2)C=CS3	Cerilliant	Calculated (avarage+sludge (author equation from Subedi 2017))	26.23	Equation with in, ef, sludge, flow… from Subedi 2017	Equation with in, ef, sludge, flow… from Subedi 2017	\	1	0	3	4	GOOD	LOW	WWTP1	AMERICA	\	\	0.065488	65488	65.488	\	0.350164	350164	350.164	\	\
673	68	Subedi and Kannan 2015	WWTPB	Antiplatelet and metabolites	Clopidogrel	113665-84-2	COC(=O)C(C1=CC=CC=C1Cl)N2CCC3=C(C2)C=CS3	Cerilliant	Calculated (avarage+sludge (author equation from Subedi 2017))	18.07	Equation with in, ef, sludge, flow… from Subedi 2017	Equation with in, ef, sludge, flow… from Subedi 2017	\	1	0	3	4	GOOD	LOW	WWTP1	AMERICA	\	\	0.065488	65488	65.488	\	0.350164	350164	350.164	\	\
674	69	Subedi 2015	STP BU	Antiplatelet and metabolites	Clopidogrel carboxylic acid	90055-55-3	C1CN(CC2=C1SC=C2)C(C3=CC=CC=C3Cl)C(=O)O	Cerilliant	Calculated (concentration)	45.26	175	95.8	ng/L	1	0	0	1	LOW	LOW	WWTP1	ASIA	N.A.	N.A.	N.A.	N.A.	N.A.	N.A.	N.A.	N.A.	N.A.	N.A.	N.A.
675	69	Subedi 2015	STP CO	Antiplatelet and metabolites	Clopidogrel carboxylic acid	90055-55-3	C1CN(CC2=C1SC=C2)C(C3=CC=CC=C3Cl)C(=O)O	Cerilliant	Calculated (concentration)	-134.04	658	1540	ng/L	1	0	0	1	LOW	OTHER	WWTP1	ASIA	N.A.	N.A.	N.A.	N.A.	N.A.	N.A.	N.A.	N.A.	N.A.	N.A.	N.A.
676	69	Subedi 2015	STP MP	Antiplatelet and metabolites	Clopidogrel carboxylic acid	90055-55-3	C1CN(CC2=C1SC=C2)C(C3=CC=CC=C3Cl)C(=O)O	Cerilliant	Calculated (concentration)	-107.87	712	1480	ng/L	1	0	0	1	LOW	OTHER	WWTP1	ASIA	N.A.	N.A.	N.A.	N.A.	N.A.	N.A.	N.A.	N.A.	N.A.	N.A.	N.A.
677	69	Subedi 2015	STP SP	Antiplatelet and metabolites	Clopidogrel carboxylic acid	90055-55-3	C1CN(CC2=C1SC=C2)C(C3=CC=CC=C3Cl)C(=O)O	Cerilliant	Calculated (concentration)	26.24	202	149	ng/L	1	0	0	1	LOW	LOW	WWTP1	ASIA	N.A.	N.A.	N.A.	N.A.	N.A.	N.A.	N.A.	N.A.	N.A.	N.A.	N.A.
678	69	Subedi 2015	STP UD	Antiplatelet and metabolites	Clopidogrel carboxylic acid	90055-55-3	C1CN(CC2=C1SC=C2)C(C3=CC=CC=C3Cl)C(=O)O	Cerilliant	Calculated (concentration)	51.45	173	84	ng/L	1	0	0	1	LOW	MODERATE	WWTP1	ASIA	N.A.	N.A.	N.A.	N.A.	N.A.	N.A.	N.A.	N.A.	N.A.	N.A.	N.A.
679	69	Subedi 2017	STPM	Antiplatelet and metabolites	Clopidogrel carboxylic acid	90055-55-3	C1CN(CC2=C1SC=C2)C(C3=CC=CC=C3Cl)C(=O)O	Cerilliant	Calculated (avarage+sludge (author equation))	-53.34	Equation with in, ef, sludge, flow…	Equation with in, ef, sludge, flow…	\	1	0	2	3	MODERATE	OTHER	WWTP1	ASIA	\	\	0.0936836	93683.6	93.6836	\	0.488106	488106	488.106	\	\
680	69	Subedi 2017	STPU	Antiplatelet and metabolites	Clopidogrel carboxylic acid	90055-55-3	C1CN(CC2=C1SC=C2)C(C3=CC=CC=C3Cl)C(=O)O	Cerilliant	Calculated (avarage+sludge (author equation))	-115.51	Equation with in, ef, sludge, flow…	Equation with in, ef, sludge, flow…	\	1	0	2	3	MODERATE	OTHER	WWTP1	ASIA	\	\	0.0936836	93683.6	93.6836	\	0.488106	488106	488.106	\	\
681	69	Subedi and Kannan 2015	WWTPA	Antiplatelet and metabolites	Clopidogrel carboxylic acid	90055-55-3	C1CN(CC2=C1SC=C2)C(C3=CC=CC=C3Cl)C(=O)O	Cerilliant	Calculated (avarage+sludge (author equation from Subedi 2017))	-21.52	Equation with in, ef, sludge, flow… from Subedi 2017	Equation with in, ef, sludge, flow… from Subedi 2017	\	1	0	3	4	GOOD	OTHER	WWTP1	AMERICA	\	\	0.0936836	93683.6	93.6836	\	0.488106	488106	488.106	\	\
682	69	Subedi and Kannan 2015	WWTPB	Antiplatelet and metabolites	Clopidogrel carboxylic acid	90055-55-3	C1CN(CC2=C1SC=C2)C(C3=CC=CC=C3Cl)C(=O)O	Cerilliant	Calculated (avarage+sludge (author equation from Subedi 2017))	6.32	Equation with in, ef, sludge, flow… from Subedi 2017	Equation with in, ef, sludge, flow… from Subedi 2017	\	1	0	3	4	GOOD	LOW	WWTP1	AMERICA	\	\	0.0936836	93683.6	93.6836	\	0.488106	488106	488.106	\	\
685	70	Subedi 2015	STP BU	Opioids, illicit drugs and metabolites	Cocaethylene (benzoylecgonine ethyl ester)	529-38-4	CCOC(=O)C1C2CCC(N2C)CC1OC(=O)C3=CC=CC=C3	Cerilliant	Calculated (concentration)	ND	ND	ND	ng/L	1	0	0	1	LOW	\	WWTP1	ASIA	N.A.	N.A.	N.A.	N.A.	N.A.	N.A.	N.A.	N.A.	N.A.	N.A.	N.A.
686	70	Subedi 2015	STP CO	Opioids, illicit drugs and metabolites	Cocaethylene (benzoylecgonine ethyl ester)	529-38-4	CCOC(=O)C1C2CCC(N2C)CC1OC(=O)C3=CC=CC=C3	Cerilliant	Calculated (concentration)	ND	ND	ND	ng/L	1	0	0	1	LOW	\	WWTP1	ASIA	N.A.	N.A.	N.A.	N.A.	N.A.	N.A.	N.A.	N.A.	N.A.	N.A.	N.A.
687	70	Subedi 2015	STP MP	Opioids, illicit drugs and metabolites	Cocaethylene (benzoylecgonine ethyl ester)	529-38-4	CCOC(=O)C1C2CCC(N2C)CC1OC(=O)C3=CC=CC=C3	Cerilliant	Calculated (concentration)	ND	ND	ND	ng/L	1	0	0	1	LOW	\	WWTP1	ASIA	N.A.	N.A.	N.A.	N.A.	N.A.	N.A.	N.A.	N.A.	N.A.	N.A.	N.A.
688	70	Subedi 2015	STP SP	Opioids, illicit drugs and metabolites	Cocaethylene (benzoylecgonine ethyl ester)	529-38-4	CCOC(=O)C1C2CCC(N2C)CC1OC(=O)C3=CC=CC=C3	Cerilliant	Calculated (concentration)	ND	ND	ND	ng/L	1	0	0	1	LOW	\	WWTP1	ASIA	N.A.	N.A.	N.A.	N.A.	N.A.	N.A.	N.A.	N.A.	N.A.	N.A.	N.A.
689	70	Subedi 2015	STP UD	Opioids, illicit drugs and metabolites	Cocaethylene (benzoylecgonine ethyl ester)	529-38-4	CCOC(=O)C1C2CCC(N2C)CC1OC(=O)C3=CC=CC=C3	Cerilliant	Calculated (concentration)	ND	ND	ND	ng/L	1	0	0	1	LOW	\	WWTP1	ASIA	N.A.	N.A.	N.A.	N.A.	N.A.	N.A.	N.A.	N.A.	N.A.	N.A.	N.A.
683	70	Archer 2017	Guateng	Opioids, illicit drugs and metabolites	Cocaethylene (benzoylecgonine ethyl ester)	529-38-4	CCOC(=O)C1C2CCC(N2C)CC1OC(=O)C3=CC=CC=C3	Department of Chemistry, University of Bath (UK)	Author (Mass load avarage)	100	8.8	-	g/d	1	1	2	4	GOOD	EXCELLENT	WWTP1	AFRICA	\	\	1.21971	1.21971e+06	1219.71	\	5.88002	5.88002e+06	5880.02	\	\
684	70	Petrie 2016	SW England	Opioids, illicit drugs and metabolites	Cocaethylene (benzoylecgonine ethyl ester)	529-38-4	CCOC(=O)C1C2CCC(N2C)CC1OC(=O)C3=CC=CC=C3	\	Author (concentration)	<LOQ	<LOQ	<LOQ	ng/L	1	1	1	3	MODERATE	\	WWTP1	EUROPE	\	\	1.21971	1.21971e+06	1219.71	\	5.88002	5.88002e+06	5880.02	\	\
690	70	Subedi and Kannan 2014	WWTPA	Opioids, illicit drugs and metabolites	Cocaethylene (benzoylecgonine ethyl ester)	529-38-4	CCOC(=O)C1C2CCC(N2C)CC1OC(=O)C3=CC=CC=C3	Cerilliant	Calculated (avarage)	100	3.94	ND	ng/L	1	0	2	3	MODERATE	EXCELLENT	WWTP1	AMERICA	\	\	1.21971	1.21971e+06	1219.71	\	5.88002	5.88002e+06	5880.02	\	\
691	70	Subedi and Kannan 2014	WWTPB	Opioids, illicit drugs and metabolites	Cocaethylene (benzoylecgonine ethyl ester)	529-38-4	CCOC(=O)C1C2CCC(N2C)CC1OC(=O)C3=CC=CC=C3	Cerilliant	Calculated (avarage)	100	4.84	ND	ng/L	1	0	2	3	MODERATE	EXCELLENT	WWTP1	AMERICA	\	\	1.21971	1.21971e+06	1219.71	\	5.88002	5.88002e+06	5880.02	\	\
695	71	Subedi 2015	STP BU	Opioids, illicit drugs and metabolites	Cocaine	50-36-2	CN1C2CCC1C(C(C2)OC(=O)C3=CC=CC=C3)C(=O)OC	Cerilliant	Calculated (concentration)	ND	ND	ND	ng/L	1	0	0	1	LOW	\	WWTP1	ASIA	N.A.	N.A.	N.A.	N.A.	N.A.	N.A.	N.A.	N.A.	N.A.	N.A.	N.A.
696	71	Subedi 2015	STP CO	Opioids, illicit drugs and metabolites	Cocaine	50-36-2	CN1C2CCC1C(C(C2)OC(=O)C3=CC=CC=C3)C(=O)OC	Cerilliant	Calculated (concentration)	-71.6	32.4	55.6	ng/L	1	0	0	1	LOW	OTHER	WWTP1	ASIA	N.A.	N.A.	N.A.	N.A.	N.A.	N.A.	N.A.	N.A.	N.A.	N.A.	N.A.
697	71	Subedi 2015	STP MP	Opioids, illicit drugs and metabolites	Cocaine	50-36-2	CN1C2CCC1C(C(C2)OC(=O)C3=CC=CC=C3)C(=O)OC	Cerilliant	Calculated (concentration)	ND	ND	ND	ng/L	1	0	0	1	LOW	\	WWTP1	ASIA	N.A.	N.A.	N.A.	N.A.	N.A.	N.A.	N.A.	N.A.	N.A.	N.A.	N.A.
698	71	Subedi 2015	STP SP	Opioids, illicit drugs and metabolites	Cocaine	50-36-2	CN1C2CCC1C(C(C2)OC(=O)C3=CC=CC=C3)C(=O)OC	Cerilliant	Calculated (concentration)	-100	ND	17	ng/L	1	0	0	1	LOW	OTHER	WWTP1	ASIA	N.A.	N.A.	N.A.	N.A.	N.A.	N.A.	N.A.	N.A.	N.A.	N.A.	N.A.
699	71	Subedi 2015	STP UD	Opioids, illicit drugs and metabolites	Cocaine	50-36-2	CN1C2CCC1C(C(C2)OC(=O)C3=CC=CC=C3)C(=O)OC	Cerilliant	Calculated (concentration)	ND	ND	ND	ng/L	1	0	0	1	LOW	\	WWTP1	ASIA	N.A.	N.A.	N.A.	N.A.	N.A.	N.A.	N.A.	N.A.	N.A.	N.A.	N.A.
700	71	Subedi and Kannan 2014	WWTPA	Opioids, illicit drugs and metabolites	Cocaine	50-36-2	CN1C2CCC1C(C(C2)OC(=O)C3=CC=CC=C3)C(=O)OC	Cerilliant	Calculated (avarage+sludge (author equation from Subedi 2017))	97.45	Equation with in, ef, sludge, flow… from Subedi 2017	Equation with in, ef, sludge, flow… from Subedi 2017	\	1	0	3	4	GOOD	EXCELLENT	WWTP1	AMERICA	\	\	0.986523	986523	986.523	\	11.3633	1.13633e+07	11363.3	\	\
701	71	Subedi and Kannan 2014	WWTPB	Opioids, illicit drugs and metabolites	Cocaine	50-36-2	CN1C2CCC1C(C(C2)OC(=O)C3=CC=CC=C3)C(=O)OC	Cerilliant	Calculated (avarage+sludge (author equation from Subedi 2017))	-	Equation with in, ef, sludge, flow… from Subedi 2017	Equation with in, ef, sludge, flow… from Subedi 2017	\	1	0	3	4	GOOD	\	WWTP1	AMERICA	\	\	0.986523	986523	986.523	\	11.3633	1.13633e+07	11363.3	\	\
693	71	Petrie 2016	SW England	Opioids, illicit drugs and metabolites	Cocaine	50-36-2	CN1C2CCC1C(C(C2)OC(=O)C3=CC=CC=C3)C(=O)OC	\	Author (concentration)	83	430	72.5	ng/L	1	1	1	3	MODERATE	HIGH	WWTP1	EUROPE	72.5	ng/L	0.986523	986523	986.523	0.0734905	11.3633	1.13633e+07	11363.3	0.00638017	0.0734905
694	71	Skees 2018	Murray	Opioids, illicit drugs and metabolites	Cocaine	50-36-2	CN1C2CCC1C(C(C2)OC(=O)C3=CC=CC=C3)C(=O)OC	Cerilliant	Calculated (avarage)	82.36	110	19.4	ng/L	1	0	2	3	MODERATE	HIGH	WWTP2	AMERICA	19.4	ng/L	0.986523	986523	986.523	0.019665	11.3633	1.13633e+07	11363.3	0.00170724	0.019665
692	71	Archer 2017	Guateng	Opioids, illicit drugs and metabolites	Cocaine	50-36-2	CN1C2CCC1C(C(C2)OC(=O)C3=CC=CC=C3)C(=O)OC	Department of Chemistry, University of Bath (UK)	Author (Mass load avarage)	90	3.8	0.4	g/d	1	1	2	4	GOOD	HIGH	WWTP1	AFRICA	9	ng/L	0.986523	986523	986.523	0.00912295	11.3633	1.13633e+07	11363.3	0.000792021	0.00912295
706	72	Subedi 2015	STP BU	Analgesics/anti-inflammatories and metabolites	Codeine	76-57-3	CN1CCC23C4C1CC5=C2C(=C(C=C5)OC)OC3C(C=C4)O	Cerilliant	Calculated (concentration)	44.89	80.2	44.2	ng/L	1	0	0	1	LOW	LOW	WWTP1	ASIA	N.A.	N.A.	N.A.	N.A.	N.A.	N.A.	N.A.	N.A.	N.A.	N.A.	N.A.
707	72	Subedi 2015	STP CO	Analgesics/anti-inflammatories and metabolites	Codeine	76-57-3	CN1CCC23C4C1CC5=C2C(=C(C=C5)OC)OC3C(C=C4)O	Cerilliant	Calculated (concentration)	2.8	214	208	ng/L	1	0	0	1	LOW	LOW	WWTP1	ASIA	N.A.	N.A.	N.A.	N.A.	N.A.	N.A.	N.A.	N.A.	N.A.	N.A.	N.A.
708	72	Subedi 2015	STP MP	Analgesics/anti-inflammatories and metabolites	Codeine	76-57-3	CN1CCC23C4C1CC5=C2C(=C(C=C5)OC)OC3C(C=C4)O	Cerilliant	Calculated (concentration)	84.3	242	38	ng/L	1	0	0	1	LOW	HIGH	WWTP1	ASIA	N.A.	N.A.	N.A.	N.A.	N.A.	N.A.	N.A.	N.A.	N.A.	N.A.	N.A.
709	72	Subedi 2015	STP SP	Analgesics/anti-inflammatories and metabolites	Codeine	76-57-3	CN1CCC23C4C1CC5=C2C(=C(C=C5)OC)OC3C(C=C4)O	Cerilliant	Calculated (concentration)	68.79	182	56.8	ng/L	1	0	0	1	LOW	MODERATE	WWTP1	ASIA	N.A.	N.A.	N.A.	N.A.	N.A.	N.A.	N.A.	N.A.	N.A.	N.A.	N.A.
710	72	Subedi 2015	STP UD	Analgesics/anti-inflammatories and metabolites	Codeine	76-57-3	CN1CCC23C4C1CC5=C2C(=C(C=C5)OC)OC3C(C=C4)O	Cerilliant	Calculated (concentration)	40.58	62.6	37.2	ng/L	1	0	0	1	LOW	LOW	WWTP1	ASIA	N.A.	N.A.	N.A.	N.A.	N.A.	N.A.	N.A.	N.A.	N.A.	N.A.	N.A.
704	72	Petrie 2016	SW England	Analgesics/anti-inflammatories and metabolites	Codeine	76-57-3	CN1CCC23C4C1CC5=C2C(=C(C=C5)OC)OC3C(C=C4)O	\	Author (concentration)	28	1290	923	ng/L	1	1	1	3	MODERATE	LOW	WWTP1	EUROPE	923	ng/L	0.0792483	79248.3	79.2483	11.6469	1.27565	1.27565e+06	1275.65	0.723554	11.6469
702	72	Archer 2017	Guateng	Analgesics/anti-inflammatories and metabolites	Codeine	76-57-3	CN1CCC23C4C1CC5=C2C(=C(C=C5)OC)OC3C(C=C4)O	Department of Chemistry, University of Bath (UK)	Author (Mass load avarage)	74	54.1	14.1	g/d	1	1	2	4	GOOD	MODERATE	WWTP1	AFRICA	516	ng/L	0.0792483	79248.3	79.2483	6.51118	1.27565	1.27565e+06	1275.65	0.4045	6.51118
713	72	Thiebault 2017	Orleans	Analgesics/anti-inflammatories and metabolites	Codeine	76-57-3	CN1CCC23C4C1CC5=C2C(=C(C=C5)OC)OC3C(C=C4)O	Sigma-Aldrich	Calculated (mass Load (calculated on median) (author eq))	70.06	9403.85	2815.43	mg/d	1	0	2	3	MODERATE	MODERATE	WWTP1	EUROPE	238	ng/L	0.0792483	79248.3	79.2483	3.00322	1.27565	1.27565e+06	1275.65	0.186572	3.00322
712	72	Subedi 2017	STPU	Analgesics/anti-inflammatories and metabolites	Codeine	76-57-3	CN1CCC23C4C1CC5=C2C(=C(C=C5)OC)OC3C(C=C4)O	Cerilliant	Calculated (avarage)	48.75	160	82	ng/L	1	0	2	3	MODERATE	LOW	WWTP1	ASIA	82	ng/L	0.0792483	79248.3	79.2483	1.03472	1.27565	1.27565e+06	1275.65	0.064281	1.03472
703	72	Golovko 2014a	Cˇeské Budeˇjovice	Analgesics/anti-inflammatories and metabolites	Codeine	76-57-3	CN1CCC23C4C1CC5=C2C(=C(C=C5)OC)OC3C(C=C4)O	Laboratory of Environmental Chemistry, Umea University (Sweden, donation)	Calculated (median)	61.54	0.13	0.05	µg/L	1	0	1	2	MODERATE	MODERATE	WWTP1	EUROPE	50	ng/L	0.0792483	79248.3	79.2483	0.630928	1.27565	1.27565e+06	1275.65	0.0391958	0.630928
705	72	Skees 2018	Murray	Analgesics/anti-inflammatories and metabolites	Codeine	76-57-3	CN1CCC23C4C1CC5=C2C(=C(C=C5)OC)OC3C(C=C4)O	Cerilliant	Calculated (avarage)	81.15	148	27.9	ng/L	1	0	2	3	MODERATE	HIGH	WWTP2	AMERICA	27.9	ng/L	0.0792483	79248.3	79.2483	0.352058	1.27565	1.27565e+06	1275.65	0.0218712	0.352058
711	72	Subedi 2017	STPM	Analgesics/anti-inflammatories and metabolites	Codeine	76-57-3	CN1CCC23C4C1CC5=C2C(=C(C=C5)OC)OC3C(C=C4)O	Cerilliant	Calculated (avarage)	68.35	79	25	ng/L	1	0	2	3	MODERATE	MODERATE	WWTP1	ASIA	25	ng/L	0.0792483	79248.3	79.2483	0.315464	1.27565	1.27565e+06	1275.65	0.0195979	0.315464
714	73	Gaffney 2017	Beirolas	Analgesics/anti-inflammatories and metabolites	Cortisone	53-06-5	CC12CCC(=O)C=C1CCC3C2C(=O)CC4(C3CCC4(C(=O)CO)O)C	Sigma-Aldrich	Calculated (median)	71.43	0.04	0.01	µg/L	1	0	3	4	GOOD	MODERATE	WWTP2	EUROPE	10	ng/L	0.0209591	20959.1	20.9591	0.477121	10.5186	1.05186e+07	10518.6	0.000950698	0.477121
719	74	Petrie 2016	SW England	Human indicators and metabolites	Cotinine	486-56-6	CN1C(CCC1=O)C2=CN=CC=C2	\	Author (concentration)	82	1972	360	ng/L	1	1	1	3	MODERATE	HIGH	WWTP1	EUROPE	360	ng/L	5.09213	5.09213e+06	5092.13	0.0706973	24.5202	2.45202e+07	24520.2	0.0146818	0.0706973
715	74	Al-Mashaqbeh 2019	As-Samra	Human indicators and metabolites	Cotinine	486-56-6	CN1C(CCC1=O)C2=CN=CC=C2	Sigma-Aldrich	Author (avarage)	98.4	4.98	0.078	µg/L	1	1	1	3	MODERATE	EXCELLENT	WWTP1	ASIA	78	ng/L	5.09213	5.09213e+06	5092.13	0.0153178	24.5202	2.45202e+07	24520.2	0.00318106	0.0153178
716	74	Archer 2017	Guateng	Human indicators and metabolites	Cotinine	486-56-6	CN1C(CCC1=O)C2=CN=CC=C2	Department of Chemistry, University of Bath (UK)	Author (Mass load avarage)	99	181.6	1.1	g/d	1	1	2	4	GOOD	EXCELLENT	WWTP1	AFRICA	35	ng/L	5.09213	5.09213e+06	5092.13	0.00687335	24.5202	2.45202e+07	24520.2	0.0014274	0.00687335
721	74	Subedi and Kannan 2014	WWTPB	Human indicators and metabolites	Cotinine	486-56-6	CN1C(CCC1=O)C2=CN=CC=C2	Sigma-Aldrich	Calculated (avarage)	97.62	1430	34	ng/L	1	0	2	3	MODERATE	EXCELLENT	WWTP1	AMERICA	34	ng/L	5.09213	5.09213e+06	5092.13	0.00667697	24.5202	2.45202e+07	24520.2	0.00138661	0.00667697
720	74	Subedi and Kannan 2014	WWTPA	Human indicators and metabolites	Cotinine	486-56-6	CN1C(CCC1=O)C2=CN=CC=C2	Sigma-Aldrich	Calculated (avarage)	99.29	1980	14.1	ng/L	1	0	2	3	MODERATE	EXCELLENT	WWTP1	AMERICA	14.1	ng/L	5.09213	5.09213e+06	5092.13	0.00276898	24.5202	2.45202e+07	24520.2	0.000575037	0.00276898
717	74	Mohapatra 2016	WWTP3	Human indicators and metabolites	Cotinine	486-56-6	CN1C(CCC1=O)C2=CN=CC=C2	Sigma-Aldrich	Calculated (median)	99.73	1.492	0.004	µg/L	1	0	1	2	MODERATE	EXCELLENT	WWTP2	AMERICA	4	ng/L	5.09213	5.09213e+06	5092.13	0.000785526	24.5202	2.45202e+07	24520.2	0.000163131	0.000785526
718	74	Mohapatra 2016	WWTP4	Human indicators and metabolites	Cotinine	486-56-6	CN1C(CCC1=O)C2=CN=CC=C2	Sigma-Aldrich	Calculated (median)	99.75	1.177	0.003	µg/L	1	0	1	2	MODERATE	EXCELLENT	WWTP2	AMERICA	3	ng/L	5.09213	5.09213e+06	5092.13	0.000589144	24.5202	2.45202e+07	24520.2	0.000122348	0.000589144
722	75	Archer 2017	Guateng	Human indicators and metabolites	Creatinine	60-27-5	CN1CC(=O)N=C1N	Department of Chemistry, University of Bath (UK)	Author (Mass load avarage)	100	251.1	-	g/d	1	1	2	4	GOOD	EXCELLENT	WWTP1	AFRICA	\	\	82.5292	8.25292e+07	82529.2	\	147.781	1.47781e+08	147781	\	\
723	75	Petrie 2016	SW England	Human indicators and metabolites	Creatinine	60-27-5	CN1CC(=O)N=C1N	\	Author (concentration)	94	83125	<LOQ	ng/L	1	1	1	3	MODERATE	HIGH	WWTP1	EUROPE	\	\	82.5292	8.25292e+07	82529.2	\	147.781	1.47781e+08	147781	\	\
724	76	Subedi 2015	STP BU	Artificial sweeteners	Cyclamate	100-88-9	C1CCC(CC1)NS(=O)(=O)O	Supelco (Sigma-Aldrich)	Calculated (concentration)	100	86.2	ND	ng/L	0	0	0	0	LOW	EXCELLENT	WWTP1	ASIA	N.A.	N.A.	N.A.	N.A.	N.A.	N.A.	N.A.	N.A.	N.A.	N.A.	N.A.
725	76	Subedi 2015	STP CO	Artificial sweeteners	Cyclamate	100-88-9	C1CCC(CC1)NS(=O)(=O)O	Supelco (Sigma-Aldrich)	Calculated (concentration)	72.86	8180	2220	ng/L	0	0	0	0	LOW	MODERATE	WWTP1	ASIA	N.A.	N.A.	N.A.	N.A.	N.A.	N.A.	N.A.	N.A.	N.A.	N.A.	N.A.
726	76	Subedi 2015	STP MP	Artificial sweeteners	Cyclamate	100-88-9	C1CCC(CC1)NS(=O)(=O)O	Supelco (Sigma-Aldrich)	Calculated (concentration)	88.44	5120	592	ng/L	0	0	0	0	LOW	HIGH	WWTP1	ASIA	N.A.	N.A.	N.A.	N.A.	N.A.	N.A.	N.A.	N.A.	N.A.	N.A.	N.A.
727	76	Subedi 2015	STP SP	Artificial sweeteners	Cyclamate	100-88-9	C1CCC(CC1)NS(=O)(=O)O	Supelco (Sigma-Aldrich)	Calculated (concentration)	-100	ND	12.9	ng/L	0	0	0	0	LOW	OTHER	WWTP1	ASIA	N.A.	N.A.	N.A.	N.A.	N.A.	N.A.	N.A.	N.A.	N.A.	N.A.	N.A.
728	76	Subedi 2015	STP UD	Artificial sweeteners	Cyclamate	100-88-9	C1CCC(CC1)NS(=O)(=O)O	Supelco (Sigma-Aldrich)	Calculated (concentration)	57.4	3920	1670	ng/L	0	0	0	0	LOW	MODERATE	WWTP1	ASIA	N.A.	N.A.	N.A.	N.A.	N.A.	N.A.	N.A.	N.A.	N.A.	N.A.	N.A.
729	77	Kot-Wasik 2016	Tricity	Anti-cancer	Cyclophosphamide	50-18-0	C1CNP(=O)(OC1)N(CCCl)CCCl	Sigma-Aldrich	Author (avarage)	46.2	20.1	10.8	ng/L	1	1	2	4	GOOD	LOW	WWTP1	EUROPE	10.8	ng/L	1.36987	1.36987e+06	1369.87	0.00788397	27.0418	2.70418e+07	27041.8	0.000399381	0.00788397
730	78	Gao 2016	Beijing	Repellent	DEET (N,N-diethyl-meta-toluamide)	134-62-3	CCN(CC)C(=O)C1=CC=CC(=C1)C	Sigma-Aldrich	Author (mass)	92	1040	76	g/d	1	1	2	4	GOOD	HIGH	WWTP1	ASIA	\	\	3.11938	3.11938e+06	3119.38	\	5.66532	5.66532e+06	5665.32	\	\
733	78	Zhang 2018	WWTPA	Repellent	DEET (N,N-diethyl-meta-toluamide)	134-62-3	CCN(CC)C(=O)C1=CC=CC(=C1)C	Sigma-Aldrich	Author (see equation)	70	Equation with concentrations, flow, …	Equation with concentrations, flow, …	\	1	1	3	5	GOOD	MODERATE	WWTP1	ASIA	\	\	3.11938	3.11938e+06	3119.38	\	5.66532	5.66532e+06	5665.32	\	\
734	78	Zhang 2018	WWTPB	Repellent	DEET (N,N-diethyl-meta-toluamide)	134-62-3	CCN(CC)C(=O)C1=CC=CC(=C1)C	Sigma-Aldrich	Author (see equation)	82	Equation with concentrations, flow, …	Equation with concentrations, flow, …	\	1	1	3	5	GOOD	HIGH	WWTP2	ASIA	\	\	3.11938	3.11938e+06	3119.38	\	5.66532	5.66532e+06	5665.32	\	\
735	78	Zhang 2018	WWTPC	Repellent	DEET (N,N-diethyl-meta-toluamide)	134-62-3	CCN(CC)C(=O)C1=CC=CC(=C1)C	Sigma-Aldrich	Author (see equation)	63	Equation with concentrations, flow, …	Equation with concentrations, flow, …	\	1	1	3	5	GOOD	MODERATE	WWTP1	ASIA	\	\	3.11938	3.11938e+06	3119.38	\	5.66532	5.66532e+06	5665.32	\	\
736	78	Zhang 2018	WWTPD	Repellent	DEET (N,N-diethyl-meta-toluamide)	134-62-3	CCN(CC)C(=O)C1=CC=CC(=C1)C	Sigma-Aldrich	Author (see equation)	58	Equation with concentrations, flow, …	Equation with concentrations, flow, …	\	1	1	3	5	GOOD	MODERATE	WWTP2	ASIA	\	\	3.11938	3.11938e+06	3119.38	\	5.66532	5.66532e+06	5665.32	\	\
737	78	Zhang 2018	WWTPE	Repellent	DEET (N,N-diethyl-meta-toluamide)	134-62-3	CCN(CC)C(=O)C1=CC=CC(=C1)C	Sigma-Aldrich	Author (see equation)	89	Equation with concentrations, flow, …	Equation with concentrations, flow, …	\	1	1	3	5	GOOD	HIGH	WWTP2	ASIA	\	\	3.11938	3.11938e+06	3119.38	\	5.66532	5.66532e+06	5665.32	\	\
738	78	Zhang 2018	WWTPF	Repellent	DEET (N,N-diethyl-meta-toluamide)	134-62-3	CCN(CC)C(=O)C1=CC=CC(=C1)C	Sigma-Aldrich	Author (see equation)	55	Equation with concentrations, flow, …	Equation with concentrations, flow, …	\	1	1	3	5	GOOD	MODERATE	WWTP2	ASIA	\	\	3.11938	3.11938e+06	3119.38	\	5.66532	5.66532e+06	5665.32	\	\
739	78	Zhang 2018	WWTPG	Repellent	DEET (N,N-diethyl-meta-toluamide)	134-62-3	CCN(CC)C(=O)C1=CC=CC(=C1)C	Sigma-Aldrich	Author (see equation)	73	Equation with concentrations, flow, …	Equation with concentrations, flow, …	\	1	1	3	5	GOOD	MODERATE	WWTP2	ASIA	\	\	3.11938	3.11938e+06	3119.38	\	5.66532	5.66532e+06	5665.32	\	\
740	78	Zhang 2018	WWTPH	Repellent	DEET (N,N-diethyl-meta-toluamide)	134-62-3	CCN(CC)C(=O)C1=CC=CC(=C1)C	Sigma-Aldrich	Author (see equation)	94	Equation with concentrations, flow, …	Equation with concentrations, flow, …	\	1	1	3	5	GOOD	HIGH	WWTP1	ASIA	\	\	3.11938	3.11938e+06	3119.38	\	5.66532	5.66532e+06	5665.32	\	\
731	78	Mohapatra 2016	WWTP3	Repellent	DEET (N,N-diethyl-meta-toluamide)	134-62-3	CCN(CC)C(=O)C1=CC=CC(=C1)C	Sigma-Aldrich	Calculated (median)	92.08	8.518	0.675	µg/L	1	0	1	2	MODERATE	HIGH	WWTP2	AMERICA	675	ng/L	3.11938	3.11938e+06	3119.38	0.216389	5.66532	5.66532e+06	5665.32	0.119146	0.216389
732	78	Mohapatra 2016	WWTP4	Repellent	DEET (N,N-diethyl-meta-toluamide)	134-62-3	CCN(CC)C(=O)C1=CC=CC(=C1)C	Sigma-Aldrich	Calculated (median)	99.13	10.138	0.088	µg/L	1	0	1	2	MODERATE	EXCELLENT	WWTP2	AMERICA	88	ng/L	3.11938	3.11938e+06	3119.38	0.0282108	5.66532	5.66532e+06	5665.32	0.0155331	0.0282108
741	79	Subedi 2015	STP BU	Psychiatric drugs/antidepressants and metabolites	Dehydro aripiprazole	129722-25-4	C1CN(CCN1CCCCOC2=CC3=C(C=C2)C=CC(=O)N3)C4=C(C(=CC=C4)Cl)Cl	Cerilliant	Calculated (concentration)	100	0.9	ND	ng/L	1	0	0	1	LOW	EXCELLENT	WWTP1	ASIA	N.A.	N.A.	N.A.	N.A.	N.A.	N.A.	N.A.	N.A.	N.A.	N.A.	N.A.
742	79	Subedi 2015	STP CO	Psychiatric drugs/antidepressants and metabolites	Dehydro aripiprazole	129722-25-4	C1CN(CCN1CCCCOC2=CC3=C(C=C2)C=CC(=O)N3)C4=C(C(=CC=C4)Cl)Cl	Cerilliant	Calculated (concentration)	ND	ND	ND	ng/L	1	0	0	1	LOW	\	WWTP1	ASIA	N.A.	N.A.	N.A.	N.A.	N.A.	N.A.	N.A.	N.A.	N.A.	N.A.	N.A.
743	79	Subedi 2015	STP MP	Psychiatric drugs/antidepressants and metabolites	Dehydro aripiprazole	129722-25-4	C1CN(CCN1CCCCOC2=CC3=C(C=C2)C=CC(=O)N3)C4=C(C(=CC=C4)Cl)Cl	Cerilliant	Calculated (concentration)	ND	ND	ND	ng/L	1	0	0	1	LOW	\	WWTP1	ASIA	N.A.	N.A.	N.A.	N.A.	N.A.	N.A.	N.A.	N.A.	N.A.	N.A.	N.A.
744	79	Subedi 2015	STP SP	Psychiatric drugs/antidepressants and metabolites	Dehydro aripiprazole	129722-25-4	C1CN(CCN1CCCCOC2=CC3=C(C=C2)C=CC(=O)N3)C4=C(C(=CC=C4)Cl)Cl	Cerilliant	Calculated (concentration)	42.11	3.8	2.2	ng/L	1	0	0	1	LOW	LOW	WWTP1	ASIA	N.A.	N.A.	N.A.	N.A.	N.A.	N.A.	N.A.	N.A.	N.A.	N.A.	N.A.
745	79	Subedi 2015	STP UD	Psychiatric drugs/antidepressants and metabolites	Dehydro aripiprazole	129722-25-4	C1CN(CCN1CCCCOC2=CC3=C(C=C2)C=CC(=O)N3)C4=C(C(=CC=C4)Cl)Cl	Cerilliant	Calculated (concentration)	ND	ND	ND	ng/L	1	0	0	1	LOW	\	WWTP1	ASIA	N.A.	N.A.	N.A.	N.A.	N.A.	N.A.	N.A.	N.A.	N.A.	N.A.	N.A.
746	79	Subedi 2017	STPM	Psychiatric drugs/antidepressants and metabolites	Dehydro aripiprazole	129722-25-4	C1CN(CCN1CCCCOC2=CC3=C(C=C2)C=CC(=O)N3)C4=C(C(=CC=C4)Cl)Cl	Cerilliant	Calculated (avarage+sludge (author equation))	-	Equation with in, ef, sludge, flow…	Equation with in, ef, sludge, flow…	\	1	0	2	3	MODERATE	\	WWTP1	ASIA	\	\	0.0265294	26529.4	26.5294	\	0.115902	115902	115.902	\	\
747	79	Subedi 2017	STPU	Psychiatric drugs/antidepressants and metabolites	Dehydro aripiprazole	129722-25-4	C1CN(CCN1CCCCOC2=CC3=C(C=C2)C=CC(=O)N3)C4=C(C(=CC=C4)Cl)Cl	Cerilliant	Calculated (avarage+sludge (author equation))	-	Equation with in, ef, sludge, flow…	Equation with in, ef, sludge, flow…	\	1	0	2	3	MODERATE	\	WWTP1	ASIA	\	\	0.0265294	26529.4	26.5294	\	0.115902	115902	115.902	\	\
748	79	Subedi and Kannan 2015	WWTPA	Psychiatric drugs/antidepressants and metabolites	Dehydro aripiprazole	129722-25-4	C1CN(CCN1CCCCOC2=CC3=C(C=C2)C=CC(=O)N3)C4=C(C(=CC=C4)Cl)Cl	Cerilliant	Calculated (avarage+sludge (author equation from Subedi 2017))	-	Equation with in, ef, sludge, flow… from Subedi 2017	Equation with in, ef, sludge, flow… from Subedi 2017	\	1	0	3	4	GOOD	\	WWTP1	AMERICA	\	\	0.0265294	26529.4	26.5294	\	0.115902	115902	115.902	\	\
749	79	Subedi and Kannan 2015	WWTPB	Psychiatric drugs/antidepressants and metabolites	Dehydro aripiprazole	129722-25-4	C1CN(CCN1CCCCOC2=CC3=C(C=C2)C=CC(=O)N3)C4=C(C(=CC=C4)Cl)Cl	Cerilliant	Calculated (avarage+sludge (author equation from Subedi 2017))	-	Equation with in, ef, sludge, flow… from Subedi 2017	Equation with in, ef, sludge, flow… from Subedi 2017	\	1	0	3	4	GOOD	\	WWTP1	AMERICA	\	\	0.0265294	26529.4	26.5294	\	0.115902	115902	115.902	\	\
750	80	Subedi 2015	STP BU	Antihypertensives and cardiovascular drugs	Desacetyldiltiazem	42399-40-6	CN(C)CCN1C2=CC=CC=C2SC(C(C1=O)O)C3=CC=C(C=C3)OC	Santa Cruz Biotechnology inc (Dallas, TX)	Calculated (concentration)	-75	1.04	1.82	ng/L	1	0	0	1	LOW	OTHER	WWTP1	ASIA	N.A.	N.A.	N.A.	N.A.	N.A.	N.A.	N.A.	N.A.	N.A.	N.A.	N.A.
751	80	Subedi 2015	STP CO	Antihypertensives and cardiovascular drugs	Desacetyldiltiazem	42399-40-6	CN(C)CCN1C2=CC=CC=C2SC(C(C1=O)O)C3=CC=C(C=C3)OC	Santa Cruz Biotechnology inc (Dallas, TX)	Calculated (concentration)	-17.59	7.62	8.96	ng/L	1	0	0	1	LOW	OTHER	WWTP1	ASIA	N.A.	N.A.	N.A.	N.A.	N.A.	N.A.	N.A.	N.A.	N.A.	N.A.	N.A.
752	80	Subedi 2015	STP MP	Antihypertensives and cardiovascular drugs	Desacetyldiltiazem	42399-40-6	CN(C)CCN1C2=CC=CC=C2SC(C(C1=O)O)C3=CC=C(C=C3)OC	Santa Cruz Biotechnology inc (Dallas, TX)	Calculated (concentration)	54.95	44.4	20	ng/L	1	0	0	1	LOW	MODERATE	WWTP1	ASIA	N.A.	N.A.	N.A.	N.A.	N.A.	N.A.	N.A.	N.A.	N.A.	N.A.	N.A.
753	80	Subedi 2015	STP SP	Antihypertensives and cardiovascular drugs	Desacetyldiltiazem	42399-40-6	CN(C)CCN1C2=CC=CC=C2SC(C(C1=O)O)C3=CC=C(C=C3)OC	Santa Cruz Biotechnology inc (Dallas, TX)	Calculated (concentration)	52.81	6.4	3.02	ng/L	1	0	0	1	LOW	MODERATE	WWTP1	ASIA	N.A.	N.A.	N.A.	N.A.	N.A.	N.A.	N.A.	N.A.	N.A.	N.A.	N.A.
754	80	Subedi 2015	STP UD	Antihypertensives and cardiovascular drugs	Desacetyldiltiazem	42399-40-6	CN(C)CCN1C2=CC=CC=C2SC(C(C1=O)O)C3=CC=C(C=C3)OC	Santa Cruz Biotechnology inc (Dallas, TX)	Calculated (concentration)	2.58	1.55	1.51	ng/L	1	0	0	1	LOW	LOW	WWTP1	ASIA	N.A.	N.A.	N.A.	N.A.	N.A.	N.A.	N.A.	N.A.	N.A.	N.A.	N.A.
755	80	Subedi 2017	STPM	Antihypertensives and cardiovascular drugs	Desacetyldiltiazem	42399-40-6	CN(C)CCN1C2=CC=CC=C2SC(C(C1=O)O)C3=CC=C(C=C3)OC	Santa Cruz Biotechnology inc (Dallas, TX)	Calculated (avarage+sludge (author equation))	-	Equation with in, ef, sludge, flow…	Equation with in, ef, sludge, flow…	\	1	0	2	3	MODERATE	\	WWTP1	ASIA	\	\	0.171711	171711	171.711	\	0.246571	246571	246.571	\	\
756	80	Subedi 2017	STPU	Antihypertensives and cardiovascular drugs	Desacetyldiltiazem	42399-40-6	CN(C)CCN1C2=CC=CC=C2SC(C(C1=O)O)C3=CC=C(C=C3)OC	Santa Cruz Biotechnology inc (Dallas, TX)	Calculated (avarage+sludge (author equation))	-40	Equation with in, ef, sludge, flow…	Equation with in, ef, sludge, flow…	\	1	0	2	3	MODERATE	OTHER	WWTP1	ASIA	\	\	0.171711	171711	171.711	\	0.246571	246571	246.571	\	\
757	80	Subedi and Kannan 2015	WWTPA	Antihypertensives and cardiovascular drugs	Desacetyldiltiazem	42399-40-6	CN(C)CCN1C2=CC=CC=C2SC(C(C1=O)O)C3=CC=C(C=C3)OC	Santa Cruz Biotechnology inc (Dallas, TX)	Calculated (avarage+sludge (author equation from Subedi 2017))	34.11	Equation with in, ef, sludge, flow… from Subedi 2017	Equation with in, ef, sludge, flow… from Subedi 2017	\	1	0	3	4	GOOD	LOW	WWTP1	AMERICA	\	\	0.171711	171711	171.711	\	0.246571	246571	246.571	\	\
758	80	Subedi and Kannan 2015	WWTPB	Antihypertensives and cardiovascular drugs	Desacetyldiltiazem	42399-40-6	CN(C)CCN1C2=CC=CC=C2SC(C(C1=O)O)C3=CC=C(C=C3)OC	Santa Cruz Biotechnology inc (Dallas, TX)	Calculated (avarage+sludge (author equation from Subedi 2017))	29.61	Equation with in, ef, sludge, flow… from Subedi 2017	Equation with in, ef, sludge, flow… from Subedi 2017	\	1	0	3	4	GOOD	LOW	WWTP1	AMERICA	\	\	0.171711	171711	171.711	\	0.246571	246571	246.571	\	\
761	81	Subedi and Kannan 2015	WWTPA	Psychiatric drugs/antidepressants and metabolites	Desmethylcitalopram	62498-67-3	CNCCCC1(C2=C(CO1)C=C(C=C2)C#N)C3=CC=C(C=C3)F	\	Calculated (avarage+sludge (author equation from Subedi 2017))	-167.27	Equation with in, ef, sludge, flow… from Subedi 2017	Equation with in, ef, sludge, flow… from Subedi 2017	\	1	0	3	4	GOOD	OTHER	WWTP1	AMERICA	\	\	0.0927834	92783.4	92.7834	\	0.4511	451100	451.1	\	\
762	81	Subedi and Kannan 2015	WWTPB	Psychiatric drugs/antidepressants and metabolites	Desmethylcitalopram	62498-67-3	CNCCCC1(C2=C(CO1)C=C(C=C2)C#N)C3=CC=C(C=C3)F	\	Calculated (avarage+sludge (author equation from Subedi 2017))	-590.51	Equation with in, ef, sludge, flow… from Subedi 2017	Equation with in, ef, sludge, flow… from Subedi 2017	\	1	0	3	4	GOOD	OTHER	WWTP1	AMERICA	\	\	0.0927834	92783.4	92.7834	\	0.4511	451100	451.1	\	\
760	81	Petrie 2016	SW England	Psychiatric drugs/antidepressants and metabolites	Desmethylcitalopram	62498-67-3	CNCCCC1(C2=C(CO1)C=C(C=C2)C#N)C3=CC=C(C=C3)F	\	Author (concentration)	9	80	72.5	ng/L	1	1	1	3	MODERATE	LOW	WWTP1	EUROPE	72.5	ng/L	0.0927834	92783.4	92.7834	0.78139	0.4511	451100	451.1	0.160718	0.78139
759	81	Archer 2017	Guateng	Psychiatric drugs/antidepressants and metabolites	Desmethylcitalopram	62498-67-3	CNCCCC1(C2=C(CO1)C=C(C=C2)C#N)C3=CC=C(C=C3)F	Department of Chemistry, University of Bath (UK)	Calculated (Mass load avarage)	-100	-	0.2	g/d	1	0	2	3	MODERATE	OTHER	WWTP1	AFRICA	11	ng/L	0.0927834	92783.4	92.7834	0.118556	0.4511	451100	451.1	0.0243848	0.118556
763	82	Archer 2017	Guateng	Psychiatric drugs/antidepressants and metabolites	Desmethylvenlafaxine (Desvenlafaxine)	93413-62-8	CN(C)CC(C1=CC=C(C=C1)O)C2(CCCCC2)O	Department of Chemistry, University of Bath (UK)	Author (Mass load avarage)	-26	10.2	12.9	g/d	1	1	2	4	GOOD	OTHER	WWTP1	AFRICA	337	ng/L	3.14848	3.14848e+06	3148.48	0.107036	2.25548	2.25548e+06	2255.48	0.149414	0.149414
764	82	Petrie 2016	SW England	Psychiatric drugs/antidepressants and metabolites	Desmethylvenlafaxine (Desvenlafaxine)	93413-62-8	CN(C)CC(C1=CC=C(C=C1)O)C2(CCCCC2)O	\	Author (concentration)	-1	86.3	87.1	ng/L	1	1	1	3	MODERATE	OTHER	WWTP1	EUROPE	87.1	ng/L	3.14848	3.14848e+06	3148.48	0.0276641	2.25548	2.25548e+06	2255.48	0.038617	0.038617
770	83	Subedi 2015	STP BU	Sedatives-hypnotics-anxiolytics	Diazepam	439-14-5	CN1C(=O)CN=C(C2=C1C=CC(=C2)Cl)C3=CC=CC=C3	Cerilliant	Calculated (concentration)	-953.81	4.46	47	ng/L	1	0	0	1	LOW	OTHER	WWTP1	ASIA	N.A.	N.A.	N.A.	N.A.	N.A.	N.A.	N.A.	N.A.	N.A.	N.A.	N.A.
771	83	Subedi 2015	STP CO	Sedatives-hypnotics-anxiolytics	Diazepam	439-14-5	CN1C(=O)CN=C(C2=C1C=CC(=C2)Cl)C3=CC=CC=C3	Cerilliant	Calculated (concentration)	ND	ND	ND	ng/L	1	0	0	1	LOW	\	WWTP1	ASIA	N.A.	N.A.	N.A.	N.A.	N.A.	N.A.	N.A.	N.A.	N.A.	N.A.	N.A.
772	83	Subedi 2015	STP MP	Sedatives-hypnotics-anxiolytics	Diazepam	439-14-5	CN1C(=O)CN=C(C2=C1C=CC(=C2)Cl)C3=CC=CC=C3	Cerilliant	Calculated (concentration)	-21.43	196	238	ng/L	1	0	0	1	LOW	OTHER	WWTP1	ASIA	N.A.	N.A.	N.A.	N.A.	N.A.	N.A.	N.A.	N.A.	N.A.	N.A.	N.A.
773	83	Subedi 2015	STP SP	Sedatives-hypnotics-anxiolytics	Diazepam	439-14-5	CN1C(=O)CN=C(C2=C1C=CC(=C2)Cl)C3=CC=CC=C3	Cerilliant	Calculated (concentration)	-20.59	6.8	8.2	ng/L	1	0	0	1	LOW	OTHER	WWTP1	ASIA	N.A.	N.A.	N.A.	N.A.	N.A.	N.A.	N.A.	N.A.	N.A.	N.A.	N.A.
774	83	Subedi 2015	STP UD	Sedatives-hypnotics-anxiolytics	Diazepam	439-14-5	CN1C(=O)CN=C(C2=C1C=CC(=C2)Cl)C3=CC=CC=C3	Cerilliant	Calculated (concentration)	-269.37	6.66	24.6	ng/L	1	0	0	1	LOW	OTHER	WWTP1	ASIA	N.A.	N.A.	N.A.	N.A.	N.A.	N.A.	N.A.	N.A.	N.A.	N.A.	N.A.
775	83	Subedi 2017	STPM	Sedatives-hypnotics-anxiolytics	Diazepam	439-14-5	CN1C(=O)CN=C(C2=C1C=CC(=C2)Cl)C3=CC=CC=C3	Cerilliant	Calculated (avarage+sludge (author equation))	61.96	Equation with in, ef, sludge, flow…	Equation with in, ef, sludge, flow…	\	1	0	2	3	MODERATE	MODERATE	WWTP1	ASIA	\	\	0.109671	109671	109.671	\	0.54619	546190	546.19	\	\
776	83	Subedi 2017	STPU	Sedatives-hypnotics-anxiolytics	Diazepam	439-14-5	CN1C(=O)CN=C(C2=C1C=CC(=C2)Cl)C3=CC=CC=C3	Cerilliant	Calculated (avarage+sludge (author equation))	-58.61	Equation with in, ef, sludge, flow…	Equation with in, ef, sludge, flow…	\	1	0	2	3	MODERATE	OTHER	WWTP1	ASIA	\	\	0.109671	109671	109.671	\	0.54619	546190	546.19	\	\
778	83	Subedi and Kannan 2015	WWTPB	Sedatives-hypnotics-anxiolytics	Diazepam	439-14-5	CN1C(=O)CN=C(C2=C1C=CC(=C2)Cl)C3=CC=CC=C3	Cerilliant	Calculated (avarage+sludge (author equation from Subedi 2017))	31.04	Equation with in, ef, sludge, flow… from Subedi 2017	Equation with in, ef, sludge, flow… from Subedi 2017	\	1	0	3	4	GOOD	LOW	WWTP1	AMERICA	\	\	0.109671	109671	109.671	\	0.54619	546190	546.19	\	\
779	83	Thiebault 2017	Orleans	Sedatives-hypnotics-anxiolytics	Diazepam	439-14-5	CN1C(=O)CN=C(C2=C1C=CC(=C2)Cl)C3=CC=CC=C3	Sigma-Aldrich	Calculated (mass Load (calculated on median) (author eq))	91.29	1871.86	163.056	mg/d	1	0	2	3	MODERATE	HIGH	WWTP1	EUROPE	30	ng/L	0.109671	109671	109.671	0.273545	0.54619	546190	546.19	0.054926	0.273545
769	83	Skees 2018	Murray	Sedatives-hypnotics-anxiolytics	Diazepam	439-14-5	CN1C(=O)CN=C(C2=C1C=CC(=C2)Cl)C3=CC=CC=C3	Cerilliant	Calculated (avarage)	-212.5	4.8	15	ng/L	1	0	2	3	MODERATE	OTHER	WWTP2	AMERICA	15	ng/L	0.109671	109671	109.671	0.136772	0.54619	546190	546.19	0.027463	0.136772
768	83	Lorenzo-Toja 2016	Calefall, winter	Sedatives-hypnotics-anxiolytics	Diazepam	439-14-5	CN1C(=O)CN=C(C2=C1C=CC(=C2)Cl)C3=CC=CC=C3	\	Calculated (concentration)	-189.65	5.12	14.83	µg/m3	1	0	3	4	GOOD	OTHER	WWTP1	EUROPE	14.83	ng/L	0.109671	109671	109.671	0.135222	0.54619	546190	546.19	0.0271517	0.135222
765	83	Lorenzo-Toja 2016	Betanzos, summer	Sedatives-hypnotics-anxiolytics	Diazepam	439-14-5	CN1C(=O)CN=C(C2=C1C=CC(=C2)Cl)C3=CC=CC=C3	\	Calculated (concentration)	29.76	14.18	9.96	µg/m3	1	0	3	4	GOOD	LOW	WWTP1	EUROPE	9.96	ng/L	0.109671	109671	109.671	0.0908169	0.54619	546190	546.19	0.0182354	0.0908169
767	83	Lorenzo-Toja 2016	Calefall, summer	Sedatives-hypnotics-anxiolytics	Diazepam	439-14-5	CN1C(=O)CN=C(C2=C1C=CC(=C2)Cl)C3=CC=CC=C3	\	Calculated (concentration)	4.69	6.18	5.89	µg/m3	1	0	3	4	GOOD	LOW	WWTP1	EUROPE	5.89	ng/L	0.109671	109671	109.671	0.053706	0.54619	546190	546.19	0.0107838	0.053706
766	83	Lorenzo-Toja 2016	Betanzos, winter	Sedatives-hypnotics-anxiolytics	Diazepam	439-14-5	CN1C(=O)CN=C(C2=C1C=CC(=C2)Cl)C3=CC=CC=C3	\	Calculated (concentration)	71.42	15.78	4.51	µg/m3	1	0	3	4	GOOD	MODERATE	WWTP1	EUROPE	4.51	ng/L	0.109671	109671	109.671	0.0411229	0.54619	546190	546.19	0.00825721	0.0411229
777	83	Subedi and Kannan 2015	WWTPA	Sedatives-hypnotics-anxiolytics	Diazepam	439-14-5	CN1C(=O)CN=C(C2=C1C=CC(=C2)Cl)C3=CC=CC=C3	Cerilliant	Calculated (avarage)	48.82	3.38	1.73	ng/L	1	0	2	3	MODERATE	LOW	WWTP1	AMERICA	1.73	ng/L	0.109671	109671	109.671	0.0157744	0.54619	546190	546.19	0.0031674	0.0157744
780	84	Afonso-Olivares 2017	WWTP1	Analgesics/anti-inflammatories and metabolites	Diclofenac	15307-86-5	C1=CC=C(C(=C1)CC(=O)O)NC2=C(C=CC=C2Cl)Cl	Sigma-Aldrich	Author (Median)	>99,9	0.207	ND	µg/L	1	1	1	3	MODERATE	EXCELLENT	WWTP2	EUROPE	\	\	0.0707923	70792.3	70.7923	\	0.698167	698167	698.167	\	\
790	84	Fernandez-Lopez 2016	Ca	Analgesics/anti-inflammatories and metabolites	Diclofenac	15307-86-5	C1=CC=C(C(=C1)CC(=O)O)NC2=C(C=CC=C2Cl)Cl	\	Calculated (median)	<LOD	<LOD	<LOD	µg/L	1	0	2	3	MODERATE	\	WWTP2	EUROPE	\	\	0.0707923	70792.3	70.7923	\	0.698167	698167	698.167	\	\
791	84	Fernandez-Lopez 2016	CB	Analgesics/anti-inflammatories and metabolites	Diclofenac	15307-86-5	C1=CC=C(C(=C1)CC(=O)O)NC2=C(C=CC=C2Cl)Cl	\	Calculated (median)	<LOD	<LOD	<LOD	µg/L	1	0	2	3	MODERATE	\	WWTP1	EUROPE	\	\	0.0707923	70792.3	70.7923	\	0.698167	698167	698.167	\	\
792	84	Fernandez-Lopez 2016	CC	Analgesics/anti-inflammatories and metabolites	Diclofenac	15307-86-5	C1=CC=C(C(=C1)CC(=O)O)NC2=C(C=CC=C2Cl)Cl	\	Calculated (median)	<LOD	<LOD	<LOD	µg/L	1	0	2	3	MODERATE	\	WWTP2	EUROPE	\	\	0.0707923	70792.3	70.7923	\	0.698167	698167	698.167	\	\
793	84	Fernandez-Lopez 2016	Ci	Analgesics/anti-inflammatories and metabolites	Diclofenac	15307-86-5	C1=CC=C(C(=C1)CC(=O)O)NC2=C(C=CC=C2Cl)Cl	\	Calculated (avarage)	<LOD	<LOD	<LOD	µg/L	1	0	2	3	MODERATE	\	WWTP2	EUROPE	\	\	0.0707923	70792.3	70.7923	\	0.698167	698167	698.167	\	\
796	84	Fernandez-Lopez 2016	MN	Analgesics/anti-inflammatories and metabolites	Diclofenac	15307-86-5	C1=CC=C(C(=C1)CC(=O)O)NC2=C(C=CC=C2Cl)Cl	\	Calculated (median)	<LOD	<LOD	<LOD	µg/L	1	0	2	3	MODERATE	\	WWTP2	EUROPE	\	\	0.0707923	70792.3	70.7923	\	0.698167	698167	698.167	\	\
797	84	Fernandez-Lopez 2016	PL	Analgesics/anti-inflammatories and metabolites	Diclofenac	15307-86-5	C1=CC=C(C(=C1)CC(=O)O)NC2=C(C=CC=C2Cl)Cl	\	Calculated (median)	<LOD	<LOD	<LOD	µg/L	1	0	2	3	MODERATE	\	WWTP2	EUROPE	\	\	0.0707923	70792.3	70.7923	\	0.698167	698167	698.167	\	\
798	84	Fernandez-Lopez 2016	SJ	Analgesics/anti-inflammatories and metabolites	Diclofenac	15307-86-5	C1=CC=C(C(=C1)CC(=O)O)NC2=C(C=CC=C2Cl)Cl	\	Calculated (median)	<LOD	<LOD	<LOD	µg/L	1	0	2	3	MODERATE	\	WWTP2	EUROPE	\	\	0.0707923	70792.3	70.7923	\	0.698167	698167	698.167	\	\
799	84	Fernandez-Lopez 2016	SP	Analgesics/anti-inflammatories and metabolites	Diclofenac	15307-86-5	C1=CC=C(C(=C1)CC(=O)O)NC2=C(C=CC=C2Cl)Cl	\	Calculated (median)	<LOD	<LOD	<LOD	µg/L	1	0	2	3	MODERATE	\	WWTP2	EUROPE	\	\	0.0707923	70792.3	70.7923	\	0.698167	698167	698.167	\	\
800	84	Fernandez-Lopez 2016	Y	Analgesics/anti-inflammatories and metabolites	Diclofenac	15307-86-5	C1=CC=C(C(=C1)CC(=O)O)NC2=C(C=CC=C2Cl)Cl	\	Calculated (median)	<LOD	<LOD	<LOD	µg/L	1	0	2	3	MODERATE	\	WWTP2	EUROPE	\	\	0.0707923	70792.3	70.7923	\	0.698167	698167	698.167	\	\
805	84	Kosma 2014	Grevena	Analgesics/anti-inflammatories and metabolites	Diclofenac	15307-86-5	C1=CC=C(C(=C1)CC(=O)O)NC2=C(C=CC=C2Cl)Cl	Promochem	Calculated (avarage)	100	78.3	<LOQ	ng/L	1	0	2	3	MODERATE	EXCELLENT	WWTP2	EUROPE	\	\	0.0707923	70792.3	70.7923	\	0.698167	698167	698.167	\	\
812	84	Lorenzo-Toja 2016	Betanzos, summer	Analgesics/anti-inflammatories and metabolites	Diclofenac	15307-86-5	C1=CC=C(C(=C1)CC(=O)O)NC2=C(C=CC=C2Cl)Cl	\	Calculated (concentration)	ND	ND	ND	µg/m3	1	0	3	4	GOOD	\	WWTP1	EUROPE	\	\	0.0707923	70792.3	70.7923	\	0.698167	698167	698.167	\	\
813	84	Lorenzo-Toja 2016	Betanzos, winter	Analgesics/anti-inflammatories and metabolites	Diclofenac	15307-86-5	C1=CC=C(C(=C1)CC(=O)O)NC2=C(C=CC=C2Cl)Cl	\	Calculated (concentration)	ND	ND	ND	µg/m3	1	0	3	4	GOOD	\	WWTP1	EUROPE	\	\	0.0707923	70792.3	70.7923	\	0.698167	698167	698.167	\	\
814	84	Lorenzo-Toja 2016	Calefall, summer	Analgesics/anti-inflammatories and metabolites	Diclofenac	15307-86-5	C1=CC=C(C(=C1)CC(=O)O)NC2=C(C=CC=C2Cl)Cl	\	Calculated (concentration)	ND	ND	ND	µg/m3	1	0	3	4	GOOD	\	WWTP1	EUROPE	\	\	0.0707923	70792.3	70.7923	\	0.698167	698167	698.167	\	\
815	84	Lorenzo-Toja 2016	Calefall, winter	Analgesics/anti-inflammatories and metabolites	Diclofenac	15307-86-5	C1=CC=C(C(=C1)CC(=O)O)NC2=C(C=CC=C2Cl)Cl	\	Calculated (concentration)	ND	ND	ND	µg/m3	1	0	3	4	GOOD	\	WWTP1	EUROPE	\	\	0.0707923	70792.3	70.7923	\	0.698167	698167	698.167	\	\
823	84	Tabe 2016	WWTP-2	Analgesics/anti-inflammatories and metabolites	Diclofenac	15307-86-5	C1=CC=C(C(=C1)CC(=O)O)NC2=C(C=CC=C2Cl)Cl	Sigma-Aldrich	Author (not clear)	-9	\	\	\	1	1	3	5	GOOD	OTHER	WWTP1	AMERICA	\	\	0.0707923	70792.3	70.7923	\	0.698167	698167	698.167	\	\
824	84	Yan 2014	Chongqing	Analgesics/anti-inflammatories and metabolites	Diclofenac	15307-86-5	C1=CC=C(C(=C1)CC(=O)O)NC2=C(C=CC=C2Cl)Cl	\	Calculated (avarage)	46.76	6	3.2	\	1	0	3	4	GOOD	LOW	WWTP1	ASIA	\	\	0.0707923	70792.3	70.7923	\	0.698167	698167	698.167	\	\
825	84	Zhang 2018	WWTPA	Analgesics/anti-inflammatories and metabolites	Diclofenac	15307-86-5	C1=CC=C(C(=C1)CC(=O)O)NC2=C(C=CC=C2Cl)Cl	Sigma-Aldrich	Author (see equation)	41	Equation with concentrations, flow, …	Equation with concentrations, flow, …	\	1	1	3	5	GOOD	LOW	WWTP1	ASIA	\	\	0.0707923	70792.3	70.7923	\	0.698167	698167	698.167	\	\
826	84	Zhang 2018	WWTPB	Analgesics/anti-inflammatories and metabolites	Diclofenac	15307-86-5	C1=CC=C(C(=C1)CC(=O)O)NC2=C(C=CC=C2Cl)Cl	Sigma-Aldrich	Author (see equation)	4	Equation with concentrations, flow, …	Equation with concentrations, flow, …	\	1	1	3	5	GOOD	LOW	WWTP2	ASIA	\	\	0.0707923	70792.3	70.7923	\	0.698167	698167	698.167	\	\
827	84	Zhang 2018	WWTPC	Analgesics/anti-inflammatories and metabolites	Diclofenac	15307-86-5	C1=CC=C(C(=C1)CC(=O)O)NC2=C(C=CC=C2Cl)Cl	Sigma-Aldrich	Author (see equation)	37	Equation with concentrations, flow, …	Equation with concentrations, flow, …	\	1	1	3	5	GOOD	LOW	WWTP1	ASIA	\	\	0.0707923	70792.3	70.7923	\	0.698167	698167	698.167	\	\
828	84	Zhang 2018	WWTPD	Analgesics/anti-inflammatories and metabolites	Diclofenac	15307-86-5	C1=CC=C(C(=C1)CC(=O)O)NC2=C(C=CC=C2Cl)Cl	Sigma-Aldrich	Author (see equation)	89	Equation with concentrations, flow, …	Equation with concentrations, flow, …	\	1	1	3	5	GOOD	HIGH	WWTP2	ASIA	\	\	0.0707923	70792.3	70.7923	\	0.698167	698167	698.167	\	\
829	84	Zhang 2018	WWTPE	Analgesics/anti-inflammatories and metabolites	Diclofenac	15307-86-5	C1=CC=C(C(=C1)CC(=O)O)NC2=C(C=CC=C2Cl)Cl	Sigma-Aldrich	Author (see equation)	98	Equation with concentrations, flow, …	Equation with concentrations, flow, …	\	1	1	3	5	GOOD	EXCELLENT	WWTP2	ASIA	\	\	0.0707923	70792.3	70.7923	\	0.698167	698167	698.167	\	\
830	84	Zhang 2018	WWTPF	Analgesics/anti-inflammatories and metabolites	Diclofenac	15307-86-5	C1=CC=C(C(=C1)CC(=O)O)NC2=C(C=CC=C2Cl)Cl	Sigma-Aldrich	Author (see equation)	76	Equation with concentrations, flow, …	Equation with concentrations, flow, …	\	1	1	3	5	GOOD	HIGH	WWTP2	ASIA	\	\	0.0707923	70792.3	70.7923	\	0.698167	698167	698.167	\	\
831	84	Zhang 2018	WWTPG	Analgesics/anti-inflammatories and metabolites	Diclofenac	15307-86-5	C1=CC=C(C(=C1)CC(=O)O)NC2=C(C=CC=C2Cl)Cl	Sigma-Aldrich	Author (see equation)	42	Equation with concentrations, flow, …	Equation with concentrations, flow, …	\	1	1	3	5	GOOD	LOW	WWTP2	ASIA	\	\	0.0707923	70792.3	70.7923	\	0.698167	698167	698.167	\	\
832	84	Zhang 2018	WWTPH	Analgesics/anti-inflammatories and metabolites	Diclofenac	15307-86-5	C1=CC=C(C(=C1)CC(=O)O)NC2=C(C=CC=C2Cl)Cl	Sigma-Aldrich	Author (see equation)	60	Equation with concentrations, flow, …	Equation with concentrations, flow, …	\	1	1	3	5	GOOD	MODERATE	WWTP1	ASIA	\	\	0.0707923	70792.3	70.7923	\	0.698167	698167	698.167	\	\
811	84	Kot-Wasik 2016	Tricity	Analgesics/anti-inflammatories and metabolites	Diclofenac	15307-86-5	C1=CC=C(C(=C1)CC(=O)O)NC2=C(C=CC=C2Cl)Cl	Sigma-Aldrich	Author (avarage)	-41.2	2138	3018.4	ng/L	1	1	2	4	GOOD	OTHER	WWTP1	EUROPE	3018.4	ng/L	0.0707923	70792.3	70.7923	42.6374	0.698167	698167	698.167	4.32332	42.6374
782	84	Archer 2017	Guateng	Analgesics/anti-inflammatories and metabolites	Diclofenac	15307-86-5	C1=CC=C(C(=C1)CC(=O)O)NC2=C(C=CC=C2Cl)Cl	Department of Chemistry, University of Bath (UK)	Author (Mass load avarage)	47	180.2	95.1	g/d	1	1	2	4	GOOD	LOW	WWTP1	AFRICA	2525	ng/L	0.0707923	70792.3	70.7923	35.6677	0.698167	698167	698.167	3.61661	35.6677
786	84	Eijhed 2018	Facility A	Analgesics/anti-inflammatories and metabolites	Diclofenac	15307-86-5	C1=CC=C(C(=C1)CC(=O)O)NC2=C(C=CC=C2Cl)Cl	\	Author (maybe avarage)	-4	2300	2400	ng/L	1	1	3	5	GOOD	OTHER	WWTP1	EUROPE	2400	ng/L	0.0707923	70792.3	70.7923	33.902	0.698167	698167	698.167	3.43757	33.902
788	84	Eijhed 2018	Facility C	Analgesics/anti-inflammatories and metabolites	Diclofenac	15307-86-5	C1=CC=C(C(=C1)CC(=O)O)NC2=C(C=CC=C2Cl)Cl	\	Author (maybe avarage)	-1	2200	2200	ng/L	1	1	3	5	GOOD	OTHER	WWTP1	EUROPE	2200	ng/L	0.0707923	70792.3	70.7923	31.0768	0.698167	698167	698.167	3.15111	31.0768
787	84	Eijhed 2018	Facility B	Analgesics/anti-inflammatories and metabolites	Diclofenac	15307-86-5	C1=CC=C(C(=C1)CC(=O)O)NC2=C(C=CC=C2Cl)Cl	\	Author (maybe avarage)	17	2300	1900	ng/L	1	1	3	5	GOOD	LOW	WWTP1	EUROPE	1900	ng/L	0.0707923	70792.3	70.7923	26.8391	0.698167	698167	698.167	2.72141	26.8391
801	84	Gaffney 2017	Beirolas	Analgesics/anti-inflammatories and metabolites	Diclofenac	15307-86-5	C1=CC=C(C(=C1)CC(=O)O)NC2=C(C=CC=C2Cl)Cl	Sigma-Aldrich	Calculated (median)	40	2.5	1.5	µg/L	1	0	3	4	GOOD	LOW	WWTP2	EUROPE	1500	ng/L	0.0707923	70792.3	70.7923	21.1887	0.698167	698167	698.167	2.14848	21.1887
821	84	Papageorgiou 2016	Volos, winter	Analgesics/anti-inflammatories and metabolites	Diclofenac	15307-86-5	C1=CC=C(C(=C1)CC(=O)O)NC2=C(C=CC=C2Cl)Cl	Promochem/Flucka/Sigma-Aldrich	Calculated (avarage)	-100	ND	1341	ng/L	1	0	2	3	MODERATE	OTHER	WWTP1	EUROPE	1341	ng/L	0.0707923	70792.3	70.7923	18.9427	0.698167	698167	698.167	1.92074	18.9427
781	84	Afonso-Olivares 2017	WWTP2	Analgesics/anti-inflammatories and metabolites	Diclofenac	15307-86-5	C1=CC=C(C(=C1)CC(=O)O)NC2=C(C=CC=C2Cl)Cl	Sigma-Aldrich	Author (Median)	-177.4	0.429	1.19	µg/L	1	1	1	3	MODERATE	OTHER	WWTP1	EUROPE	1190	ng/L	0.0707923	70792.3	70.7923	16.8097	0.698167	698167	698.167	1.70446	16.8097
820	84	Papageorgiou 2016	Volos, summer	Analgesics/anti-inflammatories and metabolites	Diclofenac	15307-86-5	C1=CC=C(C(=C1)CC(=O)O)NC2=C(C=CC=C2Cl)Cl	Promochem/Flucka/Sigma-Aldrich	Calculated (avarage)	-100	ND	918	ng/L	1	0	2	3	MODERATE	OTHER	WWTP1	EUROPE	918	ng/L	0.0707923	70792.3	70.7923	12.9675	0.698167	698167	698.167	1.31487	12.9675
818	84	Papageorgiou 2016	Volos, autumn	Analgesics/anti-inflammatories and metabolites	Diclofenac	15307-86-5	C1=CC=C(C(=C1)CC(=O)O)NC2=C(C=CC=C2Cl)Cl	Promochem/Flucka/Sigma-Aldrich	Calculated (avarage)	-12.73	801	903	ng/L	1	0	2	3	MODERATE	OTHER	WWTP1	EUROPE	903	ng/L	0.0707923	70792.3	70.7923	12.7556	0.698167	698167	698.167	1.29339	12.7556
785	84	Du 2015	STP-C	Analgesics/anti-inflammatories and metabolites	Diclofenac	15307-86-5	C1=CC=C(C(=C1)CC(=O)O)NC2=C(C=CC=C2Cl)Cl	\	Calculated (avarage)	43.53	1275	720	ng/L	1	0	1	2	MODERATE	LOW	WWTP1	ASIA	720	ng/L	0.0707923	70792.3	70.7923	10.1706	0.698167	698167	698.167	1.03127	10.1706
819	84	Papageorgiou 2016	Volos, spring	Analgesics/anti-inflammatories and metabolites	Diclofenac	15307-86-5	C1=CC=C(C(=C1)CC(=O)O)NC2=C(C=CC=C2Cl)Cl	Promochem/Flucka/Sigma-Aldrich	Calculated (avarage)	17.89	833	684	ng/L	1	0	2	3	MODERATE	LOW	WWTP1	EUROPE	684	ng/L	0.0707923	70792.3	70.7923	9.66206	0.698167	698167	698.167	0.979709	9.66206
802	84	Golovko 2014a	Cˇeské Budeˇjovice	Analgesics/anti-inflammatories and metabolites	Diclofenac	15307-86-5	C1=CC=C(C(=C1)CC(=O)O)NC2=C(C=CC=C2Cl)Cl	Laboratory of Environmental Chemistry, Umea University (Sweden, donation)	Calculated (median)	17.95	0.78	0.64	µg/L	1	0	1	2	MODERATE	LOW	WWTP1	EUROPE	640	ng/L	0.0707923	70792.3	70.7923	9.04053	0.698167	698167	698.167	0.916686	9.04053
783	84	Du 2015	STP-A	Analgesics/anti-inflammatories and metabolites	Diclofenac	15307-86-5	C1=CC=C(C(=C1)CC(=O)O)NC2=C(C=CC=C2Cl)Cl	\	Calculated (avarage)	67.04	1693	558	ng/L	1	0	1	2	MODERATE	MODERATE	WWTP2	ASIA	558	ng/L	0.0707923	70792.3	70.7923	7.88221	0.698167	698167	698.167	0.799236	7.88221
822	84	Petrie 2016	SW England	Analgesics/anti-inflammatories and metabolites	Diclofenac	15307-86-5	C1=CC=C(C(=C1)CC(=O)O)NC2=C(C=CC=C2Cl)Cl	\	Author (concentration)	21	549	436	ng/L	1	1	1	3	MODERATE	LOW	WWTP1	EUROPE	436	ng/L	0.0707923	70792.3	70.7923	6.15886	0.698167	698167	698.167	0.624493	6.15886
794	84	Fernandez-Lopez 2016	LH	Analgesics/anti-inflammatories and metabolites	Diclofenac	15307-86-5	C1=CC=C(C(=C1)CC(=O)O)NC2=C(C=CC=C2Cl)Cl	\	Calculated (median)	74.1	1.66	0.43	µg/L	1	0	2	3	MODERATE	MODERATE	WWTP2	EUROPE	430	ng/L	0.0707923	70792.3	70.7923	6.0741	0.698167	698167	698.167	0.615899	6.0741
784	84	Du 2015	STP-B	Analgesics/anti-inflammatories and metabolites	Diclofenac	15307-86-5	C1=CC=C(C(=C1)CC(=O)O)NC2=C(C=CC=C2Cl)Cl	\	Calculated (avarage)	50.58	860	425	ng/L	1	0	1	2	MODERATE	MODERATE	WWTP1	ASIA	425	ng/L	0.0707923	70792.3	70.7923	6.00348	0.698167	698167	698.167	0.608737	6.00348
795	84	Fernandez-Lopez 2016	ME	Analgesics/anti-inflammatories and metabolites	Diclofenac	15307-86-5	C1=CC=C(C(=C1)CC(=O)O)NC2=C(C=CC=C2Cl)Cl	\	Calculated (median)	56.92	0.65	0.28	µg/L	1	0	2	3	MODERATE	MODERATE	WWTP1	EUROPE	280	ng/L	0.0707923	70792.3	70.7923	3.95523	0.698167	698167	698.167	0.40105	3.95523
789	84	Fernandez-Lopez 2016	AL	Analgesics/anti-inflammatories and metabolites	Diclofenac	15307-86-5	C1=CC=C(C(=C1)CC(=O)O)NC2=C(C=CC=C2Cl)Cl	\	Calculated (median)	92.78	3.74	0.27	µg/L	1	0	2	3	MODERATE	HIGH	WWTP2	EUROPE	270	ng/L	0.0707923	70792.3	70.7923	3.81397	0.698167	698167	698.167	0.386727	3.81397
804	84	Kosma 2014	Arta	Analgesics/anti-inflammatories and metabolites	Diclofenac	15307-86-5	C1=CC=C(C(=C1)CC(=O)O)NC2=C(C=CC=C2Cl)Cl	Promochem	Calculated (avarage)	-52.01	106.9	162.5	ng/L	1	0	2	3	MODERATE	OTHER	WWTP1	EUROPE	162.5	ng/L	0.0707923	70792.3	70.7923	2.29545	0.698167	698167	698.167	0.232752	2.29545
803	84	Kosma 2014	Agrinio	Analgesics/anti-inflammatories and metabolites	Diclofenac	15307-86-5	C1=CC=C(C(=C1)CC(=O)O)NC2=C(C=CC=C2Cl)Cl	Promochem	Calculated (avarage)	-56.78	98.8	154.9	ng/L	1	0	2	3	MODERATE	OTHER	WWTP2	EUROPE	154.9	ng/L	0.0707923	70792.3	70.7923	2.18809	0.698167	698167	698.167	0.221867	2.18809
810	84	Kosma 2014	Veroia	Analgesics/anti-inflammatories and metabolites	Diclofenac	15307-86-5	C1=CC=C(C(=C1)CC(=O)O)NC2=C(C=CC=C2Cl)Cl	Promochem	Calculated (avarage)	-100	<LOQ	145.6	ng/L	1	0	2	3	MODERATE	OTHER	WWTP2	EUROPE	145.6	ng/L	0.0707923	70792.3	70.7923	2.05672	0.698167	698167	698.167	0.208546	2.05672
806	84	Kosma 2014	Ioannina City	Analgesics/anti-inflammatories and metabolites	Diclofenac	15307-86-5	C1=CC=C(C(=C1)CC(=O)O)NC2=C(C=CC=C2Cl)Cl	Promochem	Calculated (avarage)	2.78	100.8	98	ng/L	1	0	2	3	MODERATE	LOW	WWTP2	EUROPE	98	ng/L	0.0707923	70792.3	70.7923	1.38433	0.698167	698167	698.167	0.140368	1.38433
808	84	Kosma 2014	Kozani	Analgesics/anti-inflammatories and metabolites	Diclofenac	15307-86-5	C1=CC=C(C(=C1)CC(=O)O)NC2=C(C=CC=C2Cl)Cl	Promochem	Calculated (avarage)	-16.85	83.1	97.1	ng/L	1	0	2	3	MODERATE	OTHER	WWTP2	EUROPE	97.1	ng/L	0.0707923	70792.3	70.7923	1.37162	0.698167	698167	698.167	0.139079	1.37162
807	84	Kosma 2014	Ioannina hospital	Analgesics/anti-inflammatories and metabolites	Diclofenac	15307-86-5	C1=CC=C(C(=C1)CC(=O)O)NC2=C(C=CC=C2Cl)Cl	Promochem	Calculated (avarage)	65.02	180.7	63.2	ng/L	1	0	2	3	MODERATE	MODERATE	WWTP1	EUROPE	63.2	ng/L	0.0707923	70792.3	70.7923	0.892752	0.698167	698167	698.167	0.0905228	0.892752
809	84	Kosma 2014	Preveza	Analgesics/anti-inflammatories and metabolites	Diclofenac	15307-86-5	C1=CC=C(C(=C1)CC(=O)O)NC2=C(C=CC=C2Cl)Cl	Promochem	Calculated (avarage)	95.83	1346	56.1	ng/L	1	0	2	3	MODERATE	EXCELLENT	WWTP1	EUROPE	56.1	ng/L	0.0707923	70792.3	70.7923	0.792459	0.698167	698167	698.167	0.0803533	0.792459
817	84	Mohapatra 2016	WWTP4	Analgesics/anti-inflammatories and metabolites	Diclofenac	15307-86-5	C1=CC=C(C(=C1)CC(=O)O)NC2=C(C=CC=C2Cl)Cl	Sigma-Aldrich	Calculated (median)	59.04	0.083	0.034	µg/L	1	0	1	2	MODERATE	MODERATE	WWTP2	AMERICA	34	ng/L	0.0707923	70792.3	70.7923	0.480278	0.698167	698167	698.167	0.048699	0.480278
816	84	Mohapatra 2016	WWTP3	Analgesics/anti-inflammatories and metabolites	Diclofenac	15307-86-5	C1=CC=C(C(=C1)CC(=O)O)NC2=C(C=CC=C2Cl)Cl	Sigma-Aldrich	Calculated (median)	68.66	0.067	0.021	µg/L	1	0	1	2	MODERATE	MODERATE	WWTP2	AMERICA	21	ng/L	0.0707923	70792.3	70.7923	0.296642	0.698167	698167	698.167	0.0300788	0.296642
833	85	Thiebault 2017	Orleans	Analgesics/anti-inflammatories and metabolites	Diclofenac sodium	15307-79-6	C1=CC=C(C(=C1)CC(=O)[O-])NC2=C(C=CC=C2Cl)Cl.[Na+]	Acros Organics	Calculated (mass Load (calculated on median) (author eq))	-41.42	5303.59	7500.58	mg/d	1	0	2	3	MODERATE	OTHER	WWTP1	EUROPE	1380	ng/L	0.0380892	38089.2	38.0892	36.2308	0.629257	629257	629.257	2.19306	36.2308
834	86	Petrie 2016	SW England	Analgesics/anti-inflammatories and metabolites	Dihydrocodeine	125-28-0	CN1CCC23C4C1CC5=C2C(=C(C=C5)OC)OC3C(CC4)O	\	Author (concentration)	-50	155	232	ng/L	1	1	1	3	MODERATE	OTHER	WWTP1	EUROPE	232	ng/L	0.206244	206244	206.244	1.12488	1.6547	1.6547e+06	1654.7	0.140206	1.12488
835	87	Petrie 2016	SW England	Analgesics/anti-inflammatories and metabolites	Dihydromorphine	509-60-4	CN1CCC23C4C1CC5=C2C(=C(C=C5)O)OC3C(CC4)O	\	Author (concentration)	<LOQ	<LOQ	<LOQ	ng/L	1	1	1	3	MODERATE	\	WWTP1	EUROPE	\	\	2.25004	2.25004e+06	2250.04	\	2.56631	2.56631e+06	2566.31	\	\
837	88	Mohapatra 2016	WWTP4	Antiepileptics and metabolites	Dilantin (or Phenytoin)	57-41-0	C1=CC=C(C=C1)C2(C(=O)NC(=O)N2)C3=CC=CC=C3	Sigma-Aldrich	Calculated (median)	-113.04	0.023	0.049	µg/L	1	0	1	2	MODERATE	OTHER	WWTP2	AMERICA	49	ng/L	0.543242	543242	543.242	0.0901992	4.60232	4.60232e+06	4602.32	0.0106468	0.0901992
836	88	Mohapatra 2016	WWTP3	Antiepileptics and metabolites	Dilantin (or Phenytoin)	57-41-0	C1=CC=C(C=C1)C2(C(=O)NC(=O)N2)C3=CC=CC=C3	Sigma-Aldrich	Calculated (median)	-290	0.01	0.039	µg/L	1	0	1	2	MODERATE	OTHER	WWTP2	AMERICA	39	ng/L	0.543242	543242	543.242	0.0717912	4.60232	4.60232e+06	4602.32	0.00847398	0.0717912
840	89	Subedi 2015	STP BU	Antihypertensives and cardiovascular drugs	Diltiazem	42399-41-7	CC(=O)OC1C(SC2=CC=CC=C2N(C1=O)CCN(C)C)C3=CC=C(C=C3)OC	Sigma-Aldrich	Calculated (concentration)	ND	ND	ND	ng/L	1	0	0	1	LOW	\	WWTP1	ASIA	N.A.	N.A.	N.A.	N.A.	N.A.	N.A.	N.A.	N.A.	N.A.	N.A.	N.A.
841	89	Subedi 2015	STP CO	Antihypertensives and cardiovascular drugs	Diltiazem	42399-41-7	CC(=O)OC1C(SC2=CC=CC=C2N(C1=O)CCN(C)C)C3=CC=C(C=C3)OC	Sigma-Aldrich	Calculated (concentration)	-100	ND	1.52	ng/L	1	0	0	1	LOW	OTHER	WWTP1	ASIA	N.A.	N.A.	N.A.	N.A.	N.A.	N.A.	N.A.	N.A.	N.A.	N.A.	N.A.
842	89	Subedi 2015	STP MP	Antihypertensives and cardiovascular drugs	Diltiazem	42399-41-7	CC(=O)OC1C(SC2=CC=CC=C2N(C1=O)CCN(C)C)C3=CC=C(C=C3)OC	Sigma-Aldrich	Calculated (concentration)	-10.07	1.39	1.53	ng/L	1	0	0	1	LOW	OTHER	WWTP1	ASIA	N.A.	N.A.	N.A.	N.A.	N.A.	N.A.	N.A.	N.A.	N.A.	N.A.	N.A.
843	89	Subedi 2015	STP SP	Antihypertensives and cardiovascular drugs	Diltiazem	42399-41-7	CC(=O)OC1C(SC2=CC=CC=C2N(C1=O)CCN(C)C)C3=CC=C(C=C3)OC	Sigma-Aldrich	Calculated (concentration)	ND	ND	ND	ng/L	1	0	0	1	LOW	\	WWTP1	ASIA	N.A.	N.A.	N.A.	N.A.	N.A.	N.A.	N.A.	N.A.	N.A.	N.A.	N.A.
844	89	Subedi 2015	STP UD	Antihypertensives and cardiovascular drugs	Diltiazem	42399-41-7	CC(=O)OC1C(SC2=CC=CC=C2N(C1=O)CCN(C)C)C3=CC=C(C=C3)OC	Sigma-Aldrich	Calculated (concentration)	100	5.64	ND	ng/L	1	0	0	1	LOW	EXCELLENT	WWTP1	ASIA	N.A.	N.A.	N.A.	N.A.	N.A.	N.A.	N.A.	N.A.	N.A.	N.A.	N.A.
845	89	Subedi 2017	STPM	Antihypertensives and cardiovascular drugs	Diltiazem	42399-41-7	CC(=O)OC1C(SC2=CC=CC=C2N(C1=O)CCN(C)C)C3=CC=C(C=C3)OC	Sigma-Aldrich	Calculated (avarage+sludge (author equation))	88.66	Equation with in, ef, sludge, flow…	Equation with in, ef, sludge, flow…	\	1	0	2	3	MODERATE	HIGH	WWTP1	ASIA	\	\	0.0782012	78201.2	78.2012	\	0.10358	103580	103.58	\	\
846	89	Subedi 2017	STPU	Antihypertensives and cardiovascular drugs	Diltiazem	42399-41-7	CC(=O)OC1C(SC2=CC=CC=C2N(C1=O)CCN(C)C)C3=CC=C(C=C3)OC	Sigma-Aldrich	Calculated (avarage+sludge (author equation))	89.07	Equation with in, ef, sludge, flow…	Equation with in, ef, sludge, flow…	\	1	0	2	3	MODERATE	HIGH	WWTP1	ASIA	\	\	0.0782012	78201.2	78.2012	\	0.10358	103580	103.58	\	\
847	89	Subedi and Kannan 2015	WWTPA	Antihypertensives and cardiovascular drugs	Diltiazem	42399-41-7	CC(=O)OC1C(SC2=CC=CC=C2N(C1=O)CCN(C)C)C3=CC=C(C=C3)OC	Sigma-Aldrich	Calculated (avarage+sludge (author equation from Subedi 2017))	-92.75	Equation with in, ef, sludge, flow… from Subedi 2017	Equation with in, ef, sludge, flow… from Subedi 2017	\	1	0	3	4	GOOD	OTHER	WWTP1	AMERICA	\	\	0.0782012	78201.2	78.2012	\	0.10358	103580	103.58	\	\
848	89	Subedi and Kannan 2015	WWTPB	Antihypertensives and cardiovascular drugs	Diltiazem	42399-41-7	CC(=O)OC1C(SC2=CC=CC=C2N(C1=O)CCN(C)C)C3=CC=C(C=C3)OC	Sigma-Aldrich	Calculated (avarage+sludge (author equation from Subedi 2017))	-	Equation with in, ef, sludge, flow… from Subedi 2017	Equation with in, ef, sludge, flow… from Subedi 2017	\	1	0	3	4	GOOD	\	WWTP1	AMERICA	\	\	0.0782012	78201.2	78.2012	\	0.10358	103580	103.58	\	\
839	89	Petrie 2016	SW England	Antihypertensives and cardiovascular drugs	Diltiazem	42399-41-7	CC(=O)OC1C(SC2=CC=CC=C2N(C1=O)CCN(C)C)C3=CC=C(C=C3)OC	\	Author (concentration)	78	190	41.8	ng/L	1	1	1	3	MODERATE	HIGH	WWTP1	EUROPE	41.8	ng/L	0.0782012	78201.2	78.2012	0.534519	0.10358	103580	103.58	0.403552	0.534519
838	89	Golovko 2014a	Cˇeské Budeˇjovice	Antihypertensives and cardiovascular drugs	Diltiazem	42399-41-7	CC(=O)OC1C(SC2=CC=CC=C2N(C1=O)CCN(C)C)C3=CC=C(C=C3)OC	Laboratory of Environmental Chemistry, Umea University (Sweden, donation)	Calculated (median)	53.57	0.028	0.013	µg/L	1	0	1	2	MODERATE	MODERATE	WWTP1	EUROPE	13	ng/L	0.0782012	78201.2	78.2012	0.166238	0.10358	103580	103.58	0.125507	0.166238
849	90	Robledo Zacarias 2017	Moreila	Opioids, illicit drugs and metabolites	Dimethylamphetamine	4075-96-1	CC(CC1=CC=CC=C1)N(C)C	Siemens Siva	Calculated (avarage)	25	1.6	1.2	µg/L	1	0	2	3	MODERATE	LOW	WWTP1	AMERICA	1200	ng/L	2.94646	2.94646e+06	2946.46	0.407268	6.67559	6.67559e+06	6675.59	0.179759	0.407268
853	91	Subedi 2015	STP BU	Antihistamines and metabolites	Diphenhydramine	58-73-1	CN(C)CCOC(C1=CC=CC=C1)C2=CC=CC=C2	Cerilliant	Calculated (concentration)	29.31	34.8	24.6	ng/L	1	0	0	1	LOW	LOW	WWTP1	ASIA	N.A.	N.A.	N.A.	N.A.	N.A.	N.A.	N.A.	N.A.	N.A.	N.A.	N.A.
854	91	Subedi 2015	STP CO	Antihistamines and metabolites	Diphenhydramine	58-73-1	CN(C)CCOC(C1=CC=CC=C1)C2=CC=CC=C2	Cerilliant	Calculated (concentration)	3.57	112	108	ng/L	1	0	0	1	LOW	LOW	WWTP1	ASIA	N.A.	N.A.	N.A.	N.A.	N.A.	N.A.	N.A.	N.A.	N.A.	N.A.	N.A.
855	91	Subedi 2015	STP MP	Antihistamines and metabolites	Diphenhydramine	58-73-1	CN(C)CCOC(C1=CC=CC=C1)C2=CC=CC=C2	Cerilliant	Calculated (concentration)	29.85	130	91.2	ng/L	1	0	0	1	LOW	LOW	WWTP1	ASIA	N.A.	N.A.	N.A.	N.A.	N.A.	N.A.	N.A.	N.A.	N.A.	N.A.	N.A.
856	91	Subedi 2015	STP SP	Antihistamines and metabolites	Diphenhydramine	58-73-1	CN(C)CCOC(C1=CC=CC=C1)C2=CC=CC=C2	Cerilliant	Calculated (concentration)	57.83	83	35	ng/L	1	0	0	1	LOW	MODERATE	WWTP1	ASIA	N.A.	N.A.	N.A.	N.A.	N.A.	N.A.	N.A.	N.A.	N.A.	N.A.	N.A.
857	91	Subedi 2015	STP UD	Antihistamines and metabolites	Diphenhydramine	58-73-1	CN(C)CCOC(C1=CC=CC=C1)C2=CC=CC=C2	Cerilliant	Calculated (concentration)	63.61	144	52.4	ng/L	1	0	0	1	LOW	MODERATE	WWTP1	ASIA	N.A.	N.A.	N.A.	N.A.	N.A.	N.A.	N.A.	N.A.	N.A.	N.A.	N.A.
858	91	Subedi 2017	STPM	Antihistamines and metabolites	Diphenhydramine	58-73-1	CN(C)CCOC(C1=CC=CC=C1)C2=CC=CC=C2	Cerilliant	Calculated (avarage+sludge (author equation))	65.54	Equation with in, ef, sludge, flow…	Equation with in, ef, sludge, flow…	\	1	0	2	3	MODERATE	MODERATE	WWTP1	ASIA	\	\	0.525328	525328	525.328	\	0.378928	378928	378.928	\	\
859	91	Subedi 2017	STPU	Antihistamines and metabolites	Diphenhydramine	58-73-1	CN(C)CCOC(C1=CC=CC=C1)C2=CC=CC=C2	Cerilliant	Calculated (avarage+sludge (author equation))	61.51	Equation with in, ef, sludge, flow…	Equation with in, ef, sludge, flow…	\	1	0	2	3	MODERATE	MODERATE	WWTP1	ASIA	\	\	0.525328	525328	525.328	\	0.378928	378928	378.928	\	\
860	91	Subedi and Kannan 2015	WWTPA	Antihistamines and metabolites	Diphenhydramine	58-73-1	CN(C)CCOC(C1=CC=CC=C1)C2=CC=CC=C2	Cerilliant	Calculated (avarage+sludge (author equation from Subedi 2017))	44.99	Equation with in, ef, sludge, flow… from Subedi 2017	Equation with in, ef, sludge, flow… from Subedi 2017	\	1	0	3	4	GOOD	LOW	WWTP1	AMERICA	\	\	0.525328	525328	525.328	\	0.378928	378928	378.928	\	\
861	91	Subedi and Kannan 2015	WWTPB	Antihistamines and metabolites	Diphenhydramine	58-73-1	CN(C)CCOC(C1=CC=CC=C1)C2=CC=CC=C2	Cerilliant	Calculated (avarage+sludge (author equation from Subedi 2017))	53.23	Equation with in, ef, sludge, flow… from Subedi 2017	Equation with in, ef, sludge, flow… from Subedi 2017	\	1	0	3	4	GOOD	MODERATE	WWTP1	AMERICA	\	\	0.525328	525328	525.328	\	0.378928	378928	378.928	\	\
850	91	Al-Mashaqbeh 2019	As-Samra	Antihistamines and metabolites	Diphenhydramine	58-73-1	CN(C)CCOC(C1=CC=CC=C1)C2=CC=CC=C2	Sigma-Aldrich	Author (avarage)	-770	<LOD	0.044	µg/L	1	1	1	3	MODERATE	OTHER	WWTP1	ASIA	44	ng/L	0.525328	525328	525.328	0.0837572	0.378928	378928	378.928	0.116117	0.116117
852	91	Roberts 2016	Canberra, low diluition	Antihistamines and metabolites	Diphenhydramine	58-73-1	CN(C)CCOC(C1=CC=CC=C1)C2=CC=CC=C2	Sigma-Aldrich/TLC Pharmachem/NovaChem	Author (mean concentration)	-58	18.9	29.8	ng/L	1	1	2	4	GOOD	OTHER	WWTP2	OCEANIA	29.8	ng/L	0.525328	525328	525.328	0.0567265	0.378928	378928	378.928	0.0786428	0.0786428
851	91	Roberts 2016	Canberra, high diluition	Antihistamines and metabolites	Diphenhydramine	58-73-1	CN(C)CCOC(C1=CC=CC=C1)C2=CC=CC=C2	Sigma-Aldrich/TLC Pharmachem/NovaChem	Author (mean concentration)	-1088	2.1	25.4	ng/L	1	1	2	4	GOOD	OTHER	WWTP2	OCEANIA	25.4	ng/L	0.525328	525328	525.328	0.0483507	0.378928	378928	378.928	0.0670311	0.0670311
862	92	Thiebault 2017	Orleans	Sedatives-hypnotics-anxiolytics	Doxepin Hydrochloride	1668-19-5	CN(C)CCC=C1C2=CC=CC=C2COC3=CC=CC=C31	Sigma-Aldrich	Calculated (mass Load (calculated on median) (author eq))	64.25	4545.94	1625.12	mg/d	0	0	2	2	MODERATE	MODERATE	WWTP1	EUROPE	299	ng/L	0.0891533	89153.3	89.1533	3.35377	0.0848784	84878.4	84.8784	3.52269	3.52269
863	93	Verlicchi 2014	Po Valley	Antibiotics	Doxycycline	564-25-0	CC1C2C(C3C(C(=O)C(=C(C3(C(=O)C2=C(C4=C1C=CC=C4O)O)O)O)C(=O)N)N(C)C)O	\	Calculated (avarage)	<LOD	<LOD	<LOD	ng/L	1	0	3	4	GOOD	\	WWTP1	EUROPE	\	\	0.822533	822533	822.533	\	16.807	1.6807e+07	16807	\	\
864	94	Papageorgiou 2016	Volos, autumn	Psychiatric drugs/antidepressants and metabolites	Duloxetine	116539-59-4	CNCCC(C1=CC=CS1)OC2=CC=CC3=CC=CC=C32	Promochem/Flucka/Sigma-Aldrich	Calculated (avarage)	ND	ND	ND	ng/L	1	0	2	3	MODERATE	\	WWTP1	EUROPE	\	\	0.0652796	65279.6	65.2796	\	0.114658	114658	114.658	\	\
865	94	Papageorgiou 2016	Volos, spring	Psychiatric drugs/antidepressants and metabolites	Duloxetine	116539-59-4	CNCCC(C1=CC=CS1)OC2=CC=CC3=CC=CC=C32	Promochem/Flucka/Sigma-Aldrich	Calculated (avarage)	ND	ND	ND	ng/L	1	0	2	3	MODERATE	\	WWTP1	EUROPE	\	\	0.0652796	65279.6	65.2796	\	0.114658	114658	114.658	\	\
866	94	Papageorgiou 2016	Volos, summer	Psychiatric drugs/antidepressants and metabolites	Duloxetine	116539-59-4	CNCCC(C1=CC=CS1)OC2=CC=CC3=CC=CC=C32	Promochem/Flucka/Sigma-Aldrich	Calculated (avarage)	ND	ND	ND	ng/L	1	0	2	3	MODERATE	\	WWTP1	EUROPE	\	\	0.0652796	65279.6	65.2796	\	0.114658	114658	114.658	\	\
867	94	Papageorgiou 2016	Volos, winter	Psychiatric drugs/antidepressants and metabolites	Duloxetine	116539-59-4	CNCCC(C1=CC=CS1)OC2=CC=CC3=CC=CC=C32	Promochem/Flucka/Sigma-Aldrich	Calculated (avarage)	ND	ND	ND	ng/L	1	0	2	3	MODERATE	\	WWTP1	EUROPE	\	\	0.0652796	65279.6	65.2796	\	0.114658	114658	114.658	\	\
868	95	Petrie 2016	SW England	Opioids, illicit drugs and metabolites	Ephedrine	299-42-3	CC(C(C1=CC=CC=C1)O)NC	\	Author (concentration)	73	465	125	ng/L	1	1	1	3	MODERATE	MODERATE	WWTP1	EUROPE	125	ng/L	11.3433	1.13433e+07	11343.3	0.0110198	11.9506	1.19506e+07	11950.6	0.0104598	0.0110198
869	96	Afonso-Olivares 2017	WWTP1	Antibiotics	Erythromycin	114-07-8	CCC1C(C(C(C(=O)C(CC(C(C(C(C(C(=O)O1)C)OC2CC(C(C(O2)C)O)(C)OC)C)OC3C(C(CC(O3)C)N(C)C)O)(C)O)C)C)O)(C)O	Sigma-Aldrich	Author (Median)	>99,9	0.076	ND	µg/L	1	1	1	3	MODERATE	EXCELLENT	WWTP2	EUROPE	\	\	0.00797652	7976.52	7.97652	\	8.92515	8.92515e+06	8925.15	\	\
870	96	Afonso-Olivares 2017	WWTP2	Antibiotics	Erythromycin	114-07-8	CCC1C(C(C(C(=O)C(CC(C(C(C(C(C(=O)O1)C)OC2CC(C(C(O2)C)O)(C)OC)C)OC3C(C(CC(O3)C)N(C)C)O)(C)O)C)C)O)(C)O	Sigma-Aldrich	Author (Median)	ND	ND	ND	µg/L	1	1	1	3	MODERATE	\	WWTP1	EUROPE	\	\	0.00797652	7976.52	7.97652	\	8.92515	8.92515e+06	8925.15	\	\
879	96	Mirzaei 2019	WWTPA, 02/08/23016 (2)	Antibiotics	Erythromycin	114-07-8	CCC1C(C(C(C(=O)C(CC(C(C(C(C(C(=O)O1)C)OC2CC(C(C(O2)C)O)(C)OC)C)OC3C(C(CC(O3)C)N(C)C)O)(C)O)C)C)O)(C)O	Sigma-Aldrich	Calculated (mass Load)	54.6	6.63	3.01	μg/1000 inh/day	1	0	3	4	GOOD	MODERATE	WWTP1	ASIA	\	\	0.00797652	7976.52	7.97652	\	8.92515	8.92515e+06	8925.15	\	\
880	96	Mirzaei 2019	WWTPA, 09/07/2016 (1)	Antibiotics	Erythromycin	114-07-8	CCC1C(C(C(C(=O)C(CC(C(C(C(C(C(=O)O1)C)OC2CC(C(C(O2)C)O)(C)OC)C)OC3C(C(CC(O3)C)N(C)C)O)(C)O)C)C)O)(C)O	Sigma-Aldrich	Calculated (mass Load)	60.39	11.79	4.67	μg/1000 inh/day	1	0	3	4	GOOD	MODERATE	WWTP1	ASIA	\	\	0.00797652	7976.52	7.97652	\	8.92515	8.92515e+06	8925.15	\	\
881	96	Mirzaei 2019	WWTPA, 09/07/2016 (2)	Antibiotics	Erythromycin	114-07-8	CCC1C(C(C(C(=O)C(CC(C(C(C(C(C(=O)O1)C)OC2CC(C(C(O2)C)O)(C)OC)C)OC3C(C(CC(O3)C)N(C)C)O)(C)O)C)C)O)(C)O	Sigma-Aldrich	Calculated (mass Load)	51.41	7.08	3.44	μg/1000 inh/day	1	0	3	4	GOOD	MODERATE	WWTP1	ASIA	\	\	0.00797652	7976.52	7.97652	\	8.92515	8.92515e+06	8925.15	\	\
882	96	Mirzaei 2019	WWTPA, 13/06/2016 (1)	Antibiotics	Erythromycin	114-07-8	CCC1C(C(C(C(=O)C(CC(C(C(C(C(C(=O)O1)C)OC2CC(C(C(O2)C)O)(C)OC)C)OC3C(C(CC(O3)C)N(C)C)O)(C)O)C)C)O)(C)O	Sigma-Aldrich	Calculated (mass Load)	67.77	15.95	5.14	μg/1000 inh/day	1	0	3	4	GOOD	MODERATE	WWTP1	ASIA	\	\	0.00797652	7976.52	7.97652	\	8.92515	8.92515e+06	8925.15	\	\
883	96	Mirzaei 2019	WWTPA, 13/06/2016 (2)	Antibiotics	Erythromycin	114-07-8	CCC1C(C(C(C(=O)C(CC(C(C(C(C(C(=O)O1)C)OC2CC(C(C(O2)C)O)(C)OC)C)OC3C(C(CC(O3)C)N(C)C)O)(C)O)C)C)O)(C)O	Sigma-Aldrich	Calculated (mass Load)	71.07	12.2	3.53	μg/1000 inh/day	1	0	3	4	GOOD	MODERATE	WWTP1	ASIA	\	\	0.00797652	7976.52	7.97652	\	8.92515	8.92515e+06	8925.15	\	\
885	96	Mirzaei 2019	WWTPB, 02/08/2016 (2)	Antibiotics	Erythromycin	114-07-8	CCC1C(C(C(C(=O)C(CC(C(C(C(C(C(=O)O1)C)OC2CC(C(C(O2)C)O)(C)OC)C)OC3C(C(CC(O3)C)N(C)C)O)(C)O)C)C)O)(C)O	Sigma-Aldrich	Calculated (mass Load)	-103.68	18.48	37.64	μg/1000 inh/day	1	0	3	4	GOOD	OTHER	WWTP1	ASIA	\	\	0.00797652	7976.52	7.97652	\	8.92515	8.92515e+06	8925.15	\	\
886	96	Mirzaei 2019	WWTPB, 09/07/2016 (1)	Antibiotics	Erythromycin	114-07-8	CCC1C(C(C(C(=O)C(CC(C(C(C(C(C(=O)O1)C)OC2CC(C(C(O2)C)O)(C)OC)C)OC3C(C(CC(O3)C)N(C)C)O)(C)O)C)C)O)(C)O	Sigma-Aldrich	Calculated (mass Load)	-82.61	19.95	36.43	μg/1000 inh/day	1	0	3	4	GOOD	OTHER	WWTP1	ASIA	\	\	0.00797652	7976.52	7.97652	\	8.92515	8.92515e+06	8925.15	\	\
887	96	Mirzaei 2019	WWTPB, 09/07/2016 (2)	Antibiotics	Erythromycin	114-07-8	CCC1C(C(C(C(=O)C(CC(C(C(C(C(C(=O)O1)C)OC2CC(C(C(O2)C)O)(C)OC)C)OC3C(C(CC(O3)C)N(C)C)O)(C)O)C)C)O)(C)O	Sigma-Aldrich	Calculated (mass Load)	-596.34	4.37	30.43	μg/1000 inh/day	1	0	3	4	GOOD	OTHER	WWTP1	ASIA	\	\	0.00797652	7976.52	7.97652	\	8.92515	8.92515e+06	8925.15	\	\
888	96	Mirzaei 2019	WWTPB, 13/06/2016 (1)	Antibiotics	Erythromycin	114-07-8	CCC1C(C(C(C(=O)C(CC(C(C(C(C(C(=O)O1)C)OC2CC(C(C(O2)C)O)(C)OC)C)OC3C(C(CC(O3)C)N(C)C)O)(C)O)C)C)O)(C)O	Sigma-Aldrich	Calculated (mass Load)	-301.36	10.33	41.46	μg/1000 inh/day	1	0	3	4	GOOD	OTHER	WWTP1	ASIA	\	\	0.00797652	7976.52	7.97652	\	8.92515	8.92515e+06	8925.15	\	\
889	96	Mirzaei 2019	WWTPB, 13/06/2016 (2)	Antibiotics	Erythromycin	114-07-8	CCC1C(C(C(C(=O)C(CC(C(C(C(C(C(=O)O1)C)OC2CC(C(C(O2)C)O)(C)OC)C)OC3C(C(CC(O3)C)N(C)C)O)(C)O)C)C)O)(C)O	Sigma-Aldrich	Calculated (mass Load)	-346.2	6.71	29.94	μg/1000 inh/day	1	0	3	4	GOOD	OTHER	WWTP1	ASIA	\	\	0.00797652	7976.52	7.97652	\	8.92515	8.92515e+06	8925.15	\	\
890	96	Papageorgiou 2016	Volos, autumn	Antibiotics	Erythromycin	114-07-8	CCC1C(C(C(C(=O)C(CC(C(C(C(C(C(=O)O1)C)OC2CC(C(C(O2)C)O)(C)OC)C)OC3C(C(CC(O3)C)N(C)C)O)(C)O)C)C)O)(C)O	Promochem/Flucka/Sigma-Aldrich	Calculated (avarage)	<LOD	<LOQ	ND	ng/L	1	0	2	3	MODERATE	\	WWTP1	EUROPE	\	\	0.00797652	7976.52	7.97652	\	8.92515	8.92515e+06	8925.15	\	\
891	96	Papageorgiou 2016	Volos, spring	Antibiotics	Erythromycin	114-07-8	CCC1C(C(C(C(=O)C(CC(C(C(C(C(C(=O)O1)C)OC2CC(C(C(O2)C)O)(C)OC)C)OC3C(C(CC(O3)C)N(C)C)O)(C)O)C)C)O)(C)O	Promochem/Flucka/Sigma-Aldrich	Calculated (avarage)	100	135	ND	ng/L	1	0	2	3	MODERATE	EXCELLENT	WWTP1	EUROPE	\	\	0.00797652	7976.52	7.97652	\	8.92515	8.92515e+06	8925.15	\	\
892	96	Papageorgiou 2016	Volos, summer	Antibiotics	Erythromycin	114-07-8	CCC1C(C(C(C(=O)C(CC(C(C(C(C(C(=O)O1)C)OC2CC(C(C(O2)C)O)(C)OC)C)OC3C(C(CC(O3)C)N(C)C)O)(C)O)C)C)O)(C)O	Promochem/Flucka/Sigma-Aldrich	Calculated (avarage)	<LOD	<LOQ	ND	ng/L	1	0	2	3	MODERATE	\	WWTP1	EUROPE	\	\	0.00797652	7976.52	7.97652	\	8.92515	8.92515e+06	8925.15	\	\
893	96	Papageorgiou 2016	Volos, winter	Antibiotics	Erythromycin	114-07-8	CCC1C(C(C(C(=O)C(CC(C(C(C(C(C(=O)O1)C)OC2CC(C(C(O2)C)O)(C)OC)C)OC3C(C(CC(O3)C)N(C)C)O)(C)O)C)C)O)(C)O	Promochem/Flucka/Sigma-Aldrich	Calculated (avarage)	<LOD	<LOQ	ND	ng/L	1	0	2	3	MODERATE	\	WWTP1	EUROPE	\	\	0.00797652	7976.52	7.97652	\	8.92515	8.92515e+06	8925.15	\	\
898	96	Prabhasankar 2016	STP2 post-monsoon	Antibiotics	Erythromycin	114-07-8	CCC1C(C(C(C(=O)C(CC(C(C(C(C(C(=O)O1)C)OC2CC(C(C(O2)C)O)(C)OC)C)OC3C(C(CC(O3)C)N(C)C)O)(C)O)C)C)O)(C)O	Sigma-Aldrich	Author (concentration)	100	7	<LOQ	ng/L	1	1	1	3	MODERATE	EXCELLENT	WWTP2	ASIA	\	\	0.00797652	7976.52	7.97652	\	8.92515	8.92515e+06	8925.15	\	\
907	96	Yan 2014	Chongqing	Antibiotics	Erythromycin	114-07-8	CCC1C(C(C(C(=O)C(CC(C(C(C(C(C(=O)O1)C)OC2CC(C(C(O2)C)O)(C)OC)C)OC3C(C(CC(O3)C)N(C)C)O)(C)O)C)C)O)(C)O	\	Author (see equation)	39.11	Equation with in, ef, sludge, flow…	Equation with in, ef, sludge, flow…	\	1	1	4	6	EXCELLENT	LOW	WWTP1	ASIA	\	\	0.00797652	7976.52	7.97652	\	8.92515	8.92515e+06	8925.15	\	\
908	96	Zhang 2018	WWTPA	Antibiotics	Erythromycin	114-07-8	CCC1C(C(C(C(=O)C(CC(C(C(C(C(C(=O)O1)C)OC2CC(C(C(O2)C)O)(C)OC)C)OC3C(C(CC(O3)C)N(C)C)O)(C)O)C)C)O)(C)O	Sigma-Aldrich	Author (see equation)	51	Equation with concentrations, flow, …	Equation with concentrations, flow, …	\	1	1	3	5	GOOD	MODERATE	WWTP1	ASIA	\	\	0.00797652	7976.52	7.97652	\	8.92515	8.92515e+06	8925.15	\	\
909	96	Zhang 2018	WWTPB	Antibiotics	Erythromycin	114-07-8	CCC1C(C(C(C(=O)C(CC(C(C(C(C(C(=O)O1)C)OC2CC(C(C(O2)C)O)(C)OC)C)OC3C(C(CC(O3)C)N(C)C)O)(C)O)C)C)O)(C)O	Sigma-Aldrich	Author (see equation)	100	Equation with concentrations, flow, …	Equation with concentrations, flow, …	\	1	1	3	5	GOOD	EXCELLENT	WWTP2	ASIA	\	\	0.00797652	7976.52	7.97652	\	8.92515	8.92515e+06	8925.15	\	\
910	96	Zhang 2018	WWTPC	Antibiotics	Erythromycin	114-07-8	CCC1C(C(C(C(=O)C(CC(C(C(C(C(C(=O)O1)C)OC2CC(C(C(O2)C)O)(C)OC)C)OC3C(C(CC(O3)C)N(C)C)O)(C)O)C)C)O)(C)O	Sigma-Aldrich	Author (see equation)	52	Equation with concentrations, flow, …	Equation with concentrations, flow, …	\	1	1	3	5	GOOD	MODERATE	WWTP1	ASIA	\	\	0.00797652	7976.52	7.97652	\	8.92515	8.92515e+06	8925.15	\	\
911	96	Zhang 2018	WWTPD	Antibiotics	Erythromycin	114-07-8	CCC1C(C(C(C(=O)C(CC(C(C(C(C(C(=O)O1)C)OC2CC(C(C(O2)C)O)(C)OC)C)OC3C(C(CC(O3)C)N(C)C)O)(C)O)C)C)O)(C)O	Sigma-Aldrich	Author (see equation)	92	Equation with concentrations, flow, …	Equation with concentrations, flow, …	\	1	1	3	5	GOOD	HIGH	WWTP2	ASIA	\	\	0.00797652	7976.52	7.97652	\	8.92515	8.92515e+06	8925.15	\	\
912	96	Zhang 2018	WWTPE	Antibiotics	Erythromycin	114-07-8	CCC1C(C(C(C(=O)C(CC(C(C(C(C(C(=O)O1)C)OC2CC(C(C(O2)C)O)(C)OC)C)OC3C(C(CC(O3)C)N(C)C)O)(C)O)C)C)O)(C)O	Sigma-Aldrich	Author (see equation)	100	Equation with concentrations, flow, …	Equation with concentrations, flow, …	\	1	1	3	5	GOOD	EXCELLENT	WWTP2	ASIA	\	\	0.00797652	7976.52	7.97652	\	8.92515	8.92515e+06	8925.15	\	\
913	96	Zhang 2018	WWTPF	Antibiotics	Erythromycin	114-07-8	CCC1C(C(C(C(=O)C(CC(C(C(C(C(C(=O)O1)C)OC2CC(C(C(O2)C)O)(C)OC)C)OC3C(C(CC(O3)C)N(C)C)O)(C)O)C)C)O)(C)O	Sigma-Aldrich	Author (see equation)	86	Equation with concentrations, flow, …	Equation with concentrations, flow, …	\	1	1	3	5	GOOD	HIGH	WWTP2	ASIA	\	\	0.00797652	7976.52	7.97652	\	8.92515	8.92515e+06	8925.15	\	\
914	96	Zhang 2018	WWTPG	Antibiotics	Erythromycin	114-07-8	CCC1C(C(C(C(=O)C(CC(C(C(C(C(C(=O)O1)C)OC2CC(C(C(O2)C)O)(C)OC)C)OC3C(C(CC(O3)C)N(C)C)O)(C)O)C)C)O)(C)O	Sigma-Aldrich	Author (see equation)	96	Equation with concentrations, flow, …	Equation with concentrations, flow, …	\	1	1	3	5	GOOD	EXCELLENT	WWTP2	ASIA	\	\	0.00797652	7976.52	7.97652	\	8.92515	8.92515e+06	8925.15	\	\
915	96	Zhang 2018	WWTPH	Antibiotics	Erythromycin	114-07-8	CCC1C(C(C(C(=O)C(CC(C(C(C(C(C(=O)O1)C)OC2CC(C(C(O2)C)O)(C)OC)C)OC3C(C(CC(O3)C)N(C)C)O)(C)O)C)C)O)(C)O	Sigma-Aldrich	Author (see equation)	MD	MD	MD	\	1	1	3	5	GOOD	\	WWTP1	ASIA	\	\	0.00797652	7976.52	7.97652	\	8.92515	8.92515e+06	8925.15	\	\
871	96	Gaffney 2017	Beirolas	Antibiotics	Erythromycin	114-07-8	CCC1C(C(C(C(=O)C(CC(C(C(C(C(C(=O)O1)C)OC2CC(C(C(O2)C)O)(C)OC)C)OC3C(C(CC(O3)C)N(C)C)O)(C)O)C)C)O)(C)O	Sigma-Aldrich	Calculated (median)	-2	0.5	0.51	µg/L	1	0	3	4	GOOD	OTHER	WWTP2	EUROPE	510	ng/L	0.00797652	7976.52	7.97652	63.9376	8.92515	8.92515e+06	8925.15	0.0571419	63.9376
884	96	Mirzaei 2019	WWTPB, 02/08/2016 (1)	Antibiotics	Erythromycin	114-07-8	CCC1C(C(C(C(=O)C(CC(C(C(C(C(C(=O)O1)C)OC2CC(C(C(O2)C)O)(C)OC)C)OC3C(C(CC(O3)C)N(C)C)O)(C)O)C)C)O)(C)O	Sigma-Aldrich	Calculated (mass Load)	-280.22	9.2	34.98	μg/1000 inh/day	1	0	3	4	GOOD	OTHER	WWTP1	ASIA	193.5	ng/L	0.00797652	7976.52	7.97652	24.2587	8.92515	8.92515e+06	8925.15	0.0216803	24.2587
894	96	Prabhasankar 2016	STP1 monsoon	Antibiotics	Erythromycin	114-07-8	CCC1C(C(C(C(=O)C(CC(C(C(C(C(C(=O)O1)C)OC2CC(C(C(O2)C)O)(C)OC)C)OC3C(C(CC(O3)C)N(C)C)O)(C)O)C)C)O)(C)O	Sigma-Aldrich	Calculated (concentration)	-125.42	59	133	ng/L	1	0	1	2	MODERATE	OTHER	WWTP2	ASIA	133	ng/L	0.00797652	7976.52	7.97652	16.6739	8.92515	8.92515e+06	8925.15	0.0149017	16.6739
872	96	Golovko 2014b	Cˇeské Budeˇjovice	Antibiotics	Erythromycin	114-07-8	CCC1C(C(C(C(=O)C(CC(C(C(C(C(C(=O)O1)C)OC2CC(C(C(O2)C)O)(C)OC)C)OC3C(C(CC(O3)C)N(C)C)O)(C)O)C)C)O)(C)O	Laboratory of Environmental Chemistry, Umea University (Sweden, donation)	Author (maybe median)	-30	0.077	0.11	µg/L	1	1	1	3	MODERATE	OTHER	WWTP1	EUROPE	110	ng/L	0.00797652	7976.52	7.97652	13.7905	8.92515	8.92515e+06	8925.15	0.0123247	13.7905
903	96	Prabhasankar 2016	STP4 monsoon	Antibiotics	Erythromycin	114-07-8	CCC1C(C(C(C(=O)C(CC(C(C(C(C(C(=O)O1)C)OC2CC(C(C(O2)C)O)(C)OC)C)OC3C(C(CC(O3)C)N(C)C)O)(C)O)C)C)O)(C)O	Sigma-Aldrich	Calculated (concentration)	-2966.67	3	92	ng/L	1	0	1	2	MODERATE	OTHER	WWTP2	ASIA	92	ng/L	0.00797652	7976.52	7.97652	11.5338	8.92515	8.92515e+06	8925.15	0.0103079	11.5338
904	96	Prabhasankar 2016	STP4 post-monsoon	Antibiotics	Erythromycin	114-07-8	CCC1C(C(C(C(=O)C(CC(C(C(C(C(C(=O)O1)C)OC2CC(C(C(O2)C)O)(C)OC)C)OC3C(C(CC(O3)C)N(C)C)O)(C)O)C)C)O)(C)O	Sigma-Aldrich	Calculated (concentration)	-1375	4	59	ng/L	1	0	1	2	MODERATE	OTHER	WWTP2	ASIA	59	ng/L	0.00797652	7976.52	7.97652	7.39671	8.92515	8.92515e+06	8925.15	0.00661053	7.39671
878	96	Mirzaei 2019	WWTPA, 02/08/23016 (1)	Antibiotics	Erythromycin	114-07-8	CCC1C(C(C(C(=O)C(CC(C(C(C(C(C(=O)O1)C)OC2CC(C(C(O2)C)O)(C)OC)C)OC3C(C(CC(O3)C)N(C)C)O)(C)O)C)C)O)(C)O	Sigma-Aldrich	Calculated (mass Load)	52.64	10.6	5.02	μg/1000 inh/day	1	0	3	4	GOOD	MODERATE	WWTP1	ASIA	51.37	ng/L	0.00797652	7976.52	7.97652	6.44015	8.92515	8.92515e+06	8925.15	0.00575564	6.44015
873	96	Kot-Wasik 2016	Tricity	Antibiotics	Erythromycin	114-07-8	CCC1C(C(C(C(=O)C(CC(C(C(C(C(C(=O)O1)C)OC2CC(C(C(O2)C)O)(C)OC)C)OC3C(C(CC(O3)C)N(C)C)O)(C)O)C)C)O)(C)O	Sigma-Aldrich	Author (avarage)	47.2	75.6	39.9	ng/L	1	1	2	4	GOOD	LOW	WWTP1	EUROPE	39.9	ng/L	0.00797652	7976.52	7.97652	5.00218	8.92515	8.92515e+06	8925.15	0.00447051	5.00218
877	96	Lorenzo-Toja 2016	Calefall, winter	Antibiotics	Erythromycin	114-07-8	CCC1C(C(C(C(=O)C(CC(C(C(C(C(C(=O)O1)C)OC2CC(C(C(O2)C)O)(C)OC)C)OC3C(C(CC(O3)C)N(C)C)O)(C)O)C)C)O)(C)O	\	Calculated (concentration)	-1.91	37.1	37.81	µg/m3	1	0	3	4	GOOD	OTHER	WWTP1	EUROPE	37.81	ng/L	0.00797652	7976.52	7.97652	4.74016	8.92515	8.92515e+06	8925.15	0.00423634	4.74016
899	96	Prabhasankar 2016	STP2 pre-monsoon	Antibiotics	Erythromycin	114-07-8	CCC1C(C(C(C(=O)C(CC(C(C(C(C(C(=O)O1)C)OC2CC(C(C(O2)C)O)(C)OC)C)OC3C(C(CC(O3)C)N(C)C)O)(C)O)C)C)O)(C)O	Sigma-Aldrich	Calculated (concentration)	-32.14	28	37	ng/L	1	0	1	2	MODERATE	OTHER	WWTP2	ASIA	37	ng/L	0.00797652	7976.52	7.97652	4.63861	8.92515	8.92515e+06	8925.15	0.00414559	4.63861
897	96	Prabhasankar 2016	STP2 monsoon	Antibiotics	Erythromycin	114-07-8	CCC1C(C(C(C(=O)C(CC(C(C(C(C(C(=O)O1)C)OC2CC(C(C(O2)C)O)(C)OC)C)OC3C(C(CC(O3)C)N(C)C)O)(C)O)C)C)O)(C)O	Sigma-Aldrich	Calculated (concentration)	-23.08	26	32	ng/L	1	0	1	2	MODERATE	OTHER	WWTP2	ASIA	32	ng/L	0.00797652	7976.52	7.97652	4.01177	8.92515	8.92515e+06	8925.15	0.00358537	4.01177
902	96	Prabhasankar 2016	STP3 pre-monsoon	Antibiotics	Erythromycin	114-07-8	CCC1C(C(C(C(=O)C(CC(C(C(C(C(C(=O)O1)C)OC2CC(C(C(O2)C)O)(C)OC)C)OC3C(C(CC(O3)C)N(C)C)O)(C)O)C)C)O)(C)O	Sigma-Aldrich	Calculated (concentration)	-158.33	12	31	ng/L	1	0	1	2	MODERATE	OTHER	WWTP2	ASIA	31	ng/L	0.00797652	7976.52	7.97652	3.88641	8.92515	8.92515e+06	8925.15	0.00347333	3.88641
905	96	Prabhasankar 2016	STP4 pre-monsoon	Antibiotics	Erythromycin	114-07-8	CCC1C(C(C(C(=O)C(CC(C(C(C(C(C(=O)O1)C)OC2CC(C(C(O2)C)O)(C)OC)C)OC3C(C(CC(O3)C)N(C)C)O)(C)O)C)C)O)(C)O	Sigma-Aldrich	Calculated (concentration)	-60	15	24	ng/L	1	0	1	2	MODERATE	OTHER	WWTP2	ASIA	24	ng/L	0.00797652	7976.52	7.97652	3.00883	8.92515	8.92515e+06	8925.15	0.00268903	3.00883
906	96	Verlicchi 2014	Po Valley	Antibiotics	Erythromycin	114-07-8	CCC1C(C(C(C(=O)C(CC(C(C(C(C(C(=O)O1)C)OC2CC(C(C(O2)C)O)(C)OC)C)OC3C(C(CC(O3)C)N(C)C)O)(C)O)C)C)O)(C)O	Sigma-Aldrich	Calculated (avarage)	67.39	46	15	ng/L	1	0	3	4	GOOD	MODERATE	WWTP1	EUROPE	15	ng/L	0.00797652	7976.52	7.97652	1.88052	8.92515	8.92515e+06	8925.15	0.00168064	1.88052
900	96	Prabhasankar 2016	STP3 monsoon	Antibiotics	Erythromycin	114-07-8	CCC1C(C(C(C(=O)C(CC(C(C(C(C(C(=O)O1)C)OC2CC(C(C(O2)C)O)(C)OC)C)OC3C(C(CC(O3)C)N(C)C)O)(C)O)C)C)O)(C)O	Sigma-Aldrich	Calculated (concentration)	-100	<LOQ	9	ng/L	1	0	1	2	MODERATE	OTHER	WWTP2	ASIA	9	ng/L	0.00797652	7976.52	7.97652	1.12831	8.92515	8.92515e+06	8925.15	0.00100839	1.12831
876	96	Lorenzo-Toja 2016	Calefall, summer	Antibiotics	Erythromycin	114-07-8	CCC1C(C(C(C(=O)C(CC(C(C(C(C(C(=O)O1)C)OC2CC(C(C(O2)C)O)(C)OC)C)OC3C(C(CC(O3)C)N(C)C)O)(C)O)C)C)O)(C)O	\	Calculated (concentration)	-6.92	8.38	8.96	µg/m3	1	0	3	4	GOOD	OTHER	WWTP1	EUROPE	8.96	ng/L	0.00797652	7976.52	7.97652	1.1233	8.92515	8.92515e+06	8925.15	0.0010039	1.1233
896	96	Prabhasankar 2016	STP1 pre-monsoon	Antibiotics	Erythromycin	114-07-8	CCC1C(C(C(C(=O)C(CC(C(C(C(C(C(=O)O1)C)OC2CC(C(C(O2)C)O)(C)OC)C)OC3C(C(CC(O3)C)N(C)C)O)(C)O)C)C)O)(C)O	Sigma-Aldrich	Author (concentration)	65	24	8	ng/L	1	1	1	3	MODERATE	MODERATE	WWTP2	ASIA	8	ng/L	0.00797652	7976.52	7.97652	1.00294	8.92515	8.92515e+06	8925.15	0.000896343	1.00294
895	96	Prabhasankar 2016	STP1 post-monsoon	Antibiotics	Erythromycin	114-07-8	CCC1C(C(C(C(=O)C(CC(C(C(C(C(C(=O)O1)C)OC2CC(C(C(O2)C)O)(C)OC)C)OC3C(C(CC(O3)C)N(C)C)O)(C)O)C)C)O)(C)O	Sigma-Aldrich	Author (concentration)	31	6	4	ng/L	1	1	1	3	MODERATE	LOW	WWTP2	ASIA	4	ng/L	0.00797652	7976.52	7.97652	0.501472	8.92515	8.92515e+06	8925.15	0.000448172	0.501472
875	96	Lorenzo-Toja 2016	Betanzos, winter	Antibiotics	Erythromycin	114-07-8	CCC1C(C(C(C(=O)C(CC(C(C(C(C(C(=O)O1)C)OC2CC(C(C(O2)C)O)(C)OC)C)OC3C(C(CC(O3)C)N(C)C)O)(C)O)C)C)O)(C)O	\	Calculated (concentration)	-44.09	2.54	3.66	µg/m3	1	0	3	4	GOOD	OTHER	WWTP1	EUROPE	3.66	ng/L	0.00797652	7976.52	7.97652	0.458847	8.92515	8.92515e+06	8925.15	0.000410077	0.458847
901	96	Prabhasankar 2016	STP3 post-monsoon	Antibiotics	Erythromycin	114-07-8	CCC1C(C(C(C(=O)C(CC(C(C(C(C(C(=O)O1)C)OC2CC(C(C(O2)C)O)(C)OC)C)OC3C(C(CC(O3)C)N(C)C)O)(C)O)C)C)O)(C)O	Sigma-Aldrich	Calculated (concentration)	-100	<LOQ	2	ng/L	1	0	1	2	MODERATE	OTHER	WWTP2	ASIA	2	ng/L	0.00797652	7976.52	7.97652	0.250736	8.92515	8.92515e+06	8925.15	0.000224086	0.250736
874	96	Lorenzo-Toja 2016	Betanzos, summer	Antibiotics	Erythromycin	114-07-8	CCC1C(C(C(C(=O)C(CC(C(C(C(C(C(=O)O1)C)OC2CC(C(C(O2)C)O)(C)OC)C)OC3C(C(CC(O3)C)N(C)C)O)(C)O)C)C)O)(C)O	\	Calculated (concentration)	63.41	0.41	0.15	µg/m3	1	0	3	4	GOOD	MODERATE	WWTP1	EUROPE	0.15	ng/L	0.00797652	7976.52	7.97652	0.0188052	8.92515	8.92515e+06	8925.15	1.68064e-05	0.0188052
916	97	Mohapatra 2016	WWTP3	Antibiotics	Erythromycin-H2O	67733-56-6	CCC1C(C(C(C(=O)C(CC(C(C(C(C(C(=O)O1)C)OC2CC(C(C(O2)C)O)(C)OC)C)OC3C(C(CC(O3)C)N(C)C)O)(C)O)C)C)O)(C)O.O	Sigma-Aldrich	Calculated (median)	49.65	0.143	0.072	µg/L	1	0	1	2	MODERATE	LOW	WWTP2	AMERICA	72	ng/L	0.00797652	7976.52	7.97652	9.02649	8.92515	8.92515e+06	8925.15	0.00806709	9.02649
917	97	Mohapatra 2016	WWTP4	Antibiotics	Erythromycin-H2O	67733-56-6	CCC1C(C(C(C(=O)C(CC(C(C(C(C(C(=O)O1)C)OC2CC(C(C(O2)C)O)(C)OC)C)OC3C(C(CC(O3)C)N(C)C)O)(C)O)C)C)O)(C)O.O	Sigma-Aldrich	Calculated (median)	80.67	0.119	0.023	µg/L	1	0	1	2	MODERATE	HIGH	WWTP2	AMERICA	23	ng/L	0.00797652	7976.52	7.97652	2.88346	8.92515	8.92515e+06	8925.15	0.00257699	2.88346
918	98	Eijhed 2018	Facility A	Hormones and steroids	Estrone (E1)	53-16-7	CC12CCC3C(C1CCC2=O)CCC4=C3C=CC(=C4)O	\	Author (maybe avarage)	35	120	130	ng/L	1	1	3	5	GOOD	LOW	WWTP1	EUROPE	130	ng/L	0.295175	295175	295.175	0.440417	0.384906	384906	384.906	0.337745	0.440417
919	98	Eijhed 2018	Facility B	Hormones and steroids	Estrone (E1)	53-16-7	CC12CCC3C(C1CCC2=O)CCC4=C3C=CC(=C4)O	\	Author (maybe avarage)	-8	120	120	ng/L	1	1	3	5	GOOD	OTHER	WWTP1	EUROPE	120	ng/L	0.295175	295175	295.175	0.406539	0.384906	384906	384.906	0.311764	0.406539
920	98	Eijhed 2018	Facility C	Hormones and steroids	Estrone (E1)	53-16-7	CC12CCC3C(C1CCC2=O)CCC4=C3C=CC(=C4)O	\	Author (maybe avarage)	60	100	42	ng/L	1	1	3	5	GOOD	MODERATE	WWTP1	EUROPE	42	ng/L	0.295175	295175	295.175	0.142289	0.384906	384906	384.906	0.109118	0.142289
925	98	Petrie 2016	SW England	Hormones and steroids	Estrone (E1)	53-16-7	CC12CCC3C(C1CCC2=O)CCC4=C3C=CC(=C4)O	\	Author (concentration)	64	44.5	15.8	ng/L	1	1	1	3	MODERATE	MODERATE	WWTP1	EUROPE	15.8	ng/L	0.295175	295175	295.175	0.0535276	0.384906	384906	384.906	0.041049	0.0535276
921	98	Lorenzo-Toja 2016	Betanzos, summer	Hormones and steroids	Estrone (E1)	53-16-7	CC12CCC3C(C1CCC2=O)CCC4=C3C=CC(=C4)O	\	Calculated (concentration)	96.07	257.2	10.12	µg/m3	1	0	3	4	GOOD	EXCELLENT	WWTP1	EUROPE	10.12	ng/L	0.295175	295175	295.175	0.0342848	0.384906	384906	384.906	0.0262921	0.0342848
924	98	Lorenzo-Toja 2016	Calefall, winter	Hormones and steroids	Estrone (E1)	53-16-7	CC12CCC3C(C1CCC2=O)CCC4=C3C=CC(=C4)O	\	Calculated (concentration)	96.94	181.01	5.54	µg/m3	1	0	3	4	GOOD	EXCELLENT	WWTP1	EUROPE	5.54	ng/L	0.295175	295175	295.175	0.0187685	0.384906	384906	384.906	0.0143931	0.0187685
923	98	Lorenzo-Toja 2016	Calefall, summer	Hormones and steroids	Estrone (E1)	53-16-7	CC12CCC3C(C1CCC2=O)CCC4=C3C=CC(=C4)O	\	Calculated (concentration)	97.11	168.75	4.88	µg/m3	1	0	3	4	GOOD	EXCELLENT	WWTP1	EUROPE	4.88	ng/L	0.295175	295175	295.175	0.0165326	0.384906	384906	384.906	0.0126784	0.0165326
922	98	Lorenzo-Toja 2016	Betanzos, winter	Hormones and steroids	Estrone (E1)	53-16-7	CC12CCC3C(C1CCC2=O)CCC4=C3C=CC(=C4)O	\	Calculated (concentration)	98.93	329.74	3.52	µg/m3	1	0	3	4	GOOD	EXCELLENT	WWTP1	EUROPE	3.52	ng/L	0.295175	295175	295.175	0.0119251	0.384906	384906	384.906	0.00914509	0.0119251
926	99	Archer 2017	Guateng	Parabens	Ethylparaben	120-47-8	CCOC(=O)C1=CC=C(C=C1)O	Department of Chemistry, University of Bath (UK)	Author (Mass load avarage)	100	113.3	-	g/d	1	1	2	4	GOOD	EXCELLENT	WWTP1	AFRICA	\	\	11.5633	1.15633e+07	11563.3	\	11.0348	1.10348e+07	11034.8	\	\
927	99	Petrie 2016	SW England	Parabens	Ethylparaben	120-47-8	CCOC(=O)C1=CC=C(C=C1)O	\	Author (concentration)	98	357	6.3	ng/L	1	1	1	3	MODERATE	EXCELLENT	WWTP1	EUROPE	6.3	ng/L	11.5633	1.15633e+07	11563.3	0.000544825	11.0348	1.10348e+07	11034.8	0.000570923	0.000570923
928	100	Kosma 2014	Agrinio	Lipid regulators	Fenofibrate	49562-28-9	CC(C)OC(=O)C(C)(C)OC1=CC=C(C=C1)C(=O)C2=CC=C(C=C2)Cl	Promochem	Calculated (avarage)	<LOQ	<LOQ	<LOQ	ng/L	1	0	2	3	MODERATE	\	WWTP2	EUROPE	\	\	0.00860243	8602.43	8.60243	\	0.0976506	97650.6	97.6506	\	\
929	100	Kosma 2014	Arta	Lipid regulators	Fenofibrate	49562-28-9	CC(C)OC(=O)C(C)(C)OC1=CC=C(C=C1)C(=O)C2=CC=C(C=C2)Cl	Promochem	Calculated (avarage)	<LOD	<LOQ	ND	ng/L	1	0	2	3	MODERATE	\	WWTP1	EUROPE	\	\	0.00860243	8602.43	8.60243	\	0.0976506	97650.6	97.6506	\	\
930	100	Kosma 2014	Grevena	Lipid regulators	Fenofibrate	49562-28-9	CC(C)OC(=O)C(C)(C)OC1=CC=C(C=C1)C(=O)C2=CC=C(C=C2)Cl	Promochem	Calculated (avarage)	<LOQ	<LOQ	<LOQ	ng/L	1	0	2	3	MODERATE	\	WWTP2	EUROPE	\	\	0.00860243	8602.43	8.60243	\	0.0976506	97650.6	97.6506	\	\
931	100	Kosma 2014	Ioannina City	Lipid regulators	Fenofibrate	49562-28-9	CC(C)OC(=O)C(C)(C)OC1=CC=C(C=C1)C(=O)C2=CC=C(C=C2)Cl	Promochem	Calculated (avarage)	100	93	<LOQ	ng/L	1	0	2	3	MODERATE	EXCELLENT	WWTP2	EUROPE	\	\	0.00860243	8602.43	8.60243	\	0.0976506	97650.6	97.6506	\	\
932	100	Kosma 2014	Ioannina hospital	Lipid regulators	Fenofibrate	49562-28-9	CC(C)OC(=O)C(C)(C)OC1=CC=C(C=C1)C(=O)C2=CC=C(C=C2)Cl	Promochem	Calculated (avarage)	<LOQ	<LOQ	ND	ng/L	1	0	2	3	MODERATE	\	WWTP1	EUROPE	\	\	0.00860243	8602.43	8.60243	\	0.0976506	97650.6	97.6506	\	\
933	100	Kosma 2014	Kozani	Lipid regulators	Fenofibrate	49562-28-9	CC(C)OC(=O)C(C)(C)OC1=CC=C(C=C1)C(=O)C2=CC=C(C=C2)Cl	Promochem	Calculated (avarage)	100	33.4	<LOQ	ng/L	1	0	2	3	MODERATE	EXCELLENT	WWTP2	EUROPE	\	\	0.00860243	8602.43	8.60243	\	0.0976506	97650.6	97.6506	\	\
934	100	Kosma 2014	Preveza	Lipid regulators	Fenofibrate	49562-28-9	CC(C)OC(=O)C(C)(C)OC1=CC=C(C=C1)C(=O)C2=CC=C(C=C2)Cl	Promochem	Calculated (avarage)	100	31.2	ND	ng/L	1	0	2	3	MODERATE	EXCELLENT	WWTP1	EUROPE	\	\	0.00860243	8602.43	8.60243	\	0.0976506	97650.6	97.6506	\	\
935	100	Kosma 2014	Veroia	Lipid regulators	Fenofibrate	49562-28-9	CC(C)OC(=O)C(C)(C)OC1=CC=C(C=C1)C(=O)C2=CC=C(C=C2)Cl	Promochem	Calculated (avarage)	<LOD	<LOQ	ND	ng/L	1	0	2	3	MODERATE	\	WWTP2	EUROPE	\	\	0.00860243	8602.43	8.60243	\	0.0976506	97650.6	97.6506	\	\
936	100	Papageorgiou 2016	Volos, autumn	Lipid regulators	Fenofibrate	49562-28-9	CC(C)OC(=O)C(C)(C)OC1=CC=C(C=C1)C(=O)C2=CC=C(C=C2)Cl	Promochem/Flucka/Sigma-Aldrich	Calculated (avarage)	ND	ND	ND	ng/L	1	0	2	3	MODERATE	\	WWTP1	EUROPE	\	\	0.00860243	8602.43	8.60243	\	0.0976506	97650.6	97.6506	\	\
937	100	Papageorgiou 2016	Volos, spring	Lipid regulators	Fenofibrate	49562-28-9	CC(C)OC(=O)C(C)(C)OC1=CC=C(C=C1)C(=O)C2=CC=C(C=C2)Cl	Promochem/Flucka/Sigma-Aldrich	Calculated (avarage)	ND	ND	ND	ng/L	1	0	2	3	MODERATE	\	WWTP1	EUROPE	\	\	0.00860243	8602.43	8.60243	\	0.0976506	97650.6	97.6506	\	\
938	100	Papageorgiou 2016	Volos, summer	Lipid regulators	Fenofibrate	49562-28-9	CC(C)OC(=O)C(C)(C)OC1=CC=C(C=C1)C(=O)C2=CC=C(C=C2)Cl	Promochem/Flucka/Sigma-Aldrich	Calculated (avarage)	ND	ND	ND	ng/L	1	0	2	3	MODERATE	\	WWTP1	EUROPE	\	\	0.00860243	8602.43	8.60243	\	0.0976506	97650.6	97.6506	\	\
939	100	Papageorgiou 2016	Volos, winter	Lipid regulators	Fenofibrate	49562-28-9	CC(C)OC(=O)C(C)(C)OC1=CC=C(C=C1)C(=O)C2=CC=C(C=C2)Cl	Promochem/Flucka/Sigma-Aldrich	Calculated (avarage)	ND	ND	ND	ng/L	1	0	2	3	MODERATE	\	WWTP1	EUROPE	\	\	0.00860243	8602.43	8.60243	\	0.0976506	97650.6	97.6506	\	\
940	101	Skees 2018	Murray	Opioids, illicit drugs and metabolites	Fentanyl	437-38-7	CCC(=O)N(C1CCN(CC1)CCC2=CC=CC=C2)C3=CC=CC=C3	Cerilliant	Calculated (avarage)	-1143.75	1.6	19.9	ng/L	1	0	2	3	MODERATE	OTHER	WWTP2	AMERICA	19.9	ng/L	0.0480531	48053.1	48.0531	0.414125	0.210461	210461	210.461	0.0945544	0.414125
944	102	Robledo Zacarias 2017	Moreila	Antihistamines and metabolites	Fexofenadine	83799-24-0	CC(C)(C1=CC=C(C=C1)C(CCCN2CCC(CC2)C(C3=CC=CC=C3)(C4=CC=CC=C4)O)O)C(=O)O	Sigma-Aldrich	Calculated (avarage)	59.16	31.1	12.7	µg/L	1	0	2	3	MODERATE	MODERATE	WWTP1	AMERICA	12700	ng/L	0.128749	128749	128.749	98.6412	0.0430347	43034.7	43.0347	295.111	295.111
941	102	Archer 2017	Guateng	Antihistamines and metabolites	Fexofenadine	83799-24-0	CC(C)(C1=CC=C(C=C1)C(CCCN2CCC(CC2)C(C3=CC=CC=C3)(C4=CC=CC=C4)O)O)C(=O)O	Department of Chemistry, University of Bath (UK)	Author (Mass load avarage)	49	107.5	54.9	g/d	1	1	2	4	GOOD	LOW	WWTP1	AFRICA	1613	ng/L	0.128749	128749	128.749	12.5282	0.0430347	43034.7	43.0347	37.4814	37.4814
943	102	Petrie 2016	SW England	Antihistamines and metabolites	Fexofenadine	83799-24-0	CC(C)(C1=CC=C(C=C1)C(CCCN2CCC(CC2)C(C3=CC=CC=C3)(C4=CC=CC=C4)O)O)C(=O)O	\	Author (concentration)	22	770	598	ng/L	1	1	1	3	MODERATE	LOW	WWTP1	EUROPE	598	ng/L	0.128749	128749	128.749	4.64468	0.0430347	43034.7	43.0347	13.8958	13.8958
942	102	Golovko 2014b	Cˇeské Budeˇjovice	Antihistamines and metabolites	Fexofenadine	83799-24-0	CC(C)(C1=CC=C(C=C1)C(CCCN2CCC(CC2)C(C3=CC=CC=C3)(C4=CC=CC=C4)O)O)C(=O)O	Laboratory of Environmental Chemistry, Umea University (Sweden, donation)	Author (maybe median)	11	0.18	0.17	µg/L	1	1	1	3	MODERATE	LOW	WWTP1	EUROPE	170	ng/L	0.128749	128749	128.749	1.32039	0.0430347	43034.7	43.0347	3.9503	3.9503
945	103	Afonso-Olivares 2017	WWTP1	Psychiatric drugs/antidepressants and metabolites	Fluoxetine	54910-89-3	CNCCC(C1=CC=CC=C1)OC2=CC=C(C=C2)C(F)(F)F	Sigma-Aldrich	Author (Median)	69.3	0.205	-	µg/L	1	1	1	3	MODERATE	MODERATE	WWTP2	EUROPE	\	\	0.0045258	4525.8	4.5258	\	0.116043	116043	116.043	\	\
947	103	Archer 2017	Guateng	Psychiatric drugs/antidepressants and metabolites	Fluoxetine	54910-89-3	CNCCC(C1=CC=CC=C1)OC2=CC=C(C=C2)C(F)(F)F	Department of Chemistry, University of Bath (UK)	Calculated (Mass load avarage)	-100	-	1.1	g/d	1	0	2	3	MODERATE	OTHER	WWTP1	AFRICA	\	\	0.0045258	4525.8	4.5258	\	0.116043	116043	116.043	\	\
959	103	Roberts 2016	Canberra, high diluition	Psychiatric drugs/antidepressants and metabolites	Fluoxetine	54910-89-3	CNCCC(C1=CC=CC=C1)OC2=CC=C(C=C2)C(F)(F)F	Sigma-Aldrich/TLC Pharmachem/NovaChem	Author (mean concentration)	MD	MD	MD	ng/L	1	1	2	4	GOOD	\	WWTP2	OCEANIA	\	\	0.0045258	4525.8	4.5258	\	0.116043	116043	116.043	\	\
946	103	Afonso-Olivares 2017	WWTP2	Psychiatric drugs/antidepressants and metabolites	Fluoxetine	54910-89-3	CNCCC(C1=CC=CC=C1)OC2=CC=C(C=C2)C(F)(F)F	Sigma-Aldrich	Author (Median)	39.7	0.116	0.07	µg/L	1	1	1	3	MODERATE	LOW	WWTP1	EUROPE	70	ng/L	0.0045258	4525.8	4.5258	15.4669	0.116043	116043	116.043	0.603226	15.4669
958	103	Petrie 2016	SW England	Psychiatric drugs/antidepressants and metabolites	Fluoxetine	54910-89-3	CNCCC(C1=CC=CC=C1)OC2=CC=C(C=C2)C(F)(F)F	\	Author (concentration)	26	36	26.5	ng/L	1	1	1	3	MODERATE	LOW	WWTP1	EUROPE	26.5	ng/L	0.0045258	4525.8	4.5258	5.85532	0.116043	116043	116.043	0.228364	5.85532
956	103	Mohapatra 2016	WWTP3	Psychiatric drugs/antidepressants and metabolites	Fluoxetine	54910-89-3	CNCCC(C1=CC=CC=C1)OC2=CC=C(C=C2)C(F)(F)F	Sigma-Aldrich	Calculated (median)	13.79	0.029	0.025	µg/L	1	0	1	2	MODERATE	LOW	WWTP2	AMERICA	25	ng/L	0.0045258	4525.8	4.5258	5.52389	0.116043	116043	116.043	0.215438	5.52389
957	103	Mohapatra 2016	WWTP4	Psychiatric drugs/antidepressants and metabolites	Fluoxetine	54910-89-3	CNCCC(C1=CC=CC=C1)OC2=CC=C(C=C2)C(F)(F)F	Sigma-Aldrich	Calculated (median)	31.03	0.029	0.02	µg/L	1	0	1	2	MODERATE	LOW	WWTP2	AMERICA	20	ng/L	0.0045258	4525.8	4.5258	4.41911	0.116043	116043	116.043	0.17235	4.41911
955	103	Lorenzo-Toja 2016	Calefall, winter	Psychiatric drugs/antidepressants and metabolites	Fluoxetine	54910-89-3	CNCCC(C1=CC=CC=C1)OC2=CC=C(C=C2)C(F)(F)F	\	Calculated (concentration)	-2.04	17.62	17.98	µg/m3	1	0	3	4	GOOD	OTHER	WWTP1	EUROPE	17.98	ng/L	0.0045258	4525.8	4.5258	3.97278	0.116043	116043	116.043	0.154943	3.97278
960	103	Roberts 2016	Canberra, low diluition	Psychiatric drugs/antidepressants and metabolites	Fluoxetine	54910-89-3	CNCCC(C1=CC=CC=C1)OC2=CC=C(C=C2)C(F)(F)F	Sigma-Aldrich/TLC Pharmachem/NovaChem	Author (mean concentration)	68.2	51.1	16.2	ng/L	1	1	2	4	GOOD	MODERATE	WWTP2	OCEANIA	16.2	ng/L	0.0045258	4525.8	4.5258	3.57948	0.116043	116043	116.043	0.139604	3.57948
954	103	Lorenzo-Toja 2016	Calefall, summer	Psychiatric drugs/antidepressants and metabolites	Fluoxetine	54910-89-3	CNCCC(C1=CC=CC=C1)OC2=CC=C(C=C2)C(F)(F)F	\	Calculated (concentration)	55.99	31.36	13.8	µg/m3	1	0	3	4	GOOD	MODERATE	WWTP1	EUROPE	13.8	ng/L	0.0045258	4525.8	4.5258	3.04919	0.116043	116043	116.043	0.118922	3.04919
961	103	Skees 2018	Murray	Psychiatric drugs/antidepressants and metabolites	Fluoxetine	54910-89-3	CNCCC(C1=CC=CC=C1)OC2=CC=C(C=C2)C(F)(F)F	Cerilliant	Calculated (avarage)	57.46	31.5	13.4	ng/L	1	0	2	3	MODERATE	MODERATE	WWTP2	AMERICA	13.4	ng/L	0.0045258	4525.8	4.5258	2.96081	0.116043	116043	116.043	0.115475	2.96081
950	103	Eijhed 2018	Facility C	Psychiatric drugs/antidepressants and metabolites	Fluoxetine	54910-89-3	CNCCC(C1=CC=CC=C1)OC2=CC=C(C=C2)C(F)(F)F	\	Author (maybe avarage)	10	14	13	ng/L	1	1	3	5	GOOD	LOW	WWTP1	EUROPE	13	ng/L	0.0045258	4525.8	4.5258	2.87242	0.116043	116043	116.043	0.112028	2.87242
952	103	Lorenzo-Toja 2016	Betanzos, summer	Psychiatric drugs/antidepressants and metabolites	Fluoxetine	54910-89-3	CNCCC(C1=CC=CC=C1)OC2=CC=C(C=C2)C(F)(F)F	\	Calculated (concentration)	-27.16	8.69	11.05	µg/m3	1	0	3	4	GOOD	OTHER	WWTP1	EUROPE	11.05	ng/L	0.0045258	4525.8	4.5258	2.44156	0.116043	116043	116.043	0.0952235	2.44156
951	103	Gaffney 2017	Beirolas	Psychiatric drugs/antidepressants and metabolites	Fluoxetine	54910-89-3	CNCCC(C1=CC=CC=C1)OC2=CC=C(C=C2)C(F)(F)F	Sigma-Aldrich	Calculated (median)	-233.33	0	0.01	µg/L	1	0	3	4	GOOD	OTHER	WWTP2	EUROPE	10	ng/L	0.0045258	4525.8	4.5258	2.20956	0.116043	116043	116.043	0.0861751	2.20956
953	103	Lorenzo-Toja 2016	Betanzos, winter	Psychiatric drugs/antidepressants and metabolites	Fluoxetine	54910-89-3	CNCCC(C1=CC=CC=C1)OC2=CC=C(C=C2)C(F)(F)F	\	Calculated (concentration)	5.78	6.06	5.71	µg/m3	1	0	3	4	GOOD	LOW	WWTP1	EUROPE	5.71	ng/L	0.0045258	4525.8	4.5258	1.26166	0.116043	116043	116.043	0.049206	1.26166
949	103	Eijhed 2018	Facility B	Psychiatric drugs/antidepressants and metabolites	Fluoxetine	54910-89-3	CNCCC(C1=CC=CC=C1)OC2=CC=C(C=C2)C(F)(F)F	\	Author (maybe avarage)	68	14	4.5	ng/L	1	1	3	5	GOOD	MODERATE	WWTP1	EUROPE	4.5	ng/L	0.0045258	4525.8	4.5258	0.9943	0.116043	116043	116.043	0.0387788	0.9943
948	103	Eijhed 2018	Facility A	Psychiatric drugs/antidepressants and metabolites	Fluoxetine	54910-89-3	CNCCC(C1=CC=CC=C1)OC2=CC=C(C=C2)C(F)(F)F	\	Author (maybe avarage)	79	16	3.4	ng/L	1	1	3	5	GOOD	HIGH	WWTP1	EUROPE	3.4	ng/L	0.0045258	4525.8	4.5258	0.751249	0.116043	116043	116.043	0.0292995	0.751249
962	104	Kot-Wasik 2016	Tricity	Psychiatric drugs/antidepressants and metabolites	Fluvoxamine	54739-18-3	COCCCCC(=NOCCN)C1=CC=C(C=C1)C(F)(F)F	Sigma-Aldrich	Author (avarage)	<LOD	<LOD	<LOD	ng/L	1	1	2	4	GOOD	\	WWTP1	EUROPE	\	\	0.254359	254359	254.359	\	0.0949697	94969.7	94.9697	\	\
963	104	Papageorgiou 2016	Volos, autumn	Psychiatric drugs/antidepressants and metabolites	Fluvoxamine	54739-18-3	COCCCCC(=NOCCN)C1=CC=C(C=C1)C(F)(F)F	Promochem/Flucka/Sigma-Aldrich	Calculated (avarage)	100	37.8	<LOQ	ng/L	1	0	2	3	MODERATE	EXCELLENT	WWTP1	EUROPE	\	\	0.254359	254359	254.359	\	0.0949697	94969.7	94.9697	\	\
964	104	Papageorgiou 2016	Volos, spring	Psychiatric drugs/antidepressants and metabolites	Fluvoxamine	54739-18-3	COCCCCC(=NOCCN)C1=CC=C(C=C1)C(F)(F)F	Promochem/Flucka/Sigma-Aldrich	Calculated (avarage)	100	25.4	<LOQ	ng/L	1	0	2	3	MODERATE	EXCELLENT	WWTP1	EUROPE	\	\	0.254359	254359	254.359	\	0.0949697	94969.7	94.9697	\	\
965	104	Papageorgiou 2016	Volos, summer	Psychiatric drugs/antidepressants and metabolites	Fluvoxamine	54739-18-3	COCCCCC(=NOCCN)C1=CC=C(C=C1)C(F)(F)F	Promochem/Flucka/Sigma-Aldrich	Calculated (avarage)	100	45.3	<LOQ	ng/L	1	0	2	3	MODERATE	EXCELLENT	WWTP1	EUROPE	\	\	0.254359	254359	254.359	\	0.0949697	94969.7	94.9697	\	\
966	104	Papageorgiou 2016	Volos, winter	Psychiatric drugs/antidepressants and metabolites	Fluvoxamine	54739-18-3	COCCCCC(=NOCCN)C1=CC=C(C=C1)C(F)(F)F	Promochem/Flucka/Sigma-Aldrich	Calculated (avarage)	100	33.2	<LOQ	ng/L	1	0	2	3	MODERATE	EXCELLENT	WWTP1	EUROPE	\	\	0.254359	254359	254.359	\	0.0949697	94969.7	94.9697	\	\
974	105	Papageorgiou 2016	Volos, summer	Diuretics	Furosemide	54-31-9	C1=COC(=C1)CNC2=CC(=C(C=C2C(=O)O)S(=O)(=O)N)Cl	Promochem/Flucka/Sigma-Aldrich	Calculated (avarage)	44.97	4841	2664	ng/L	1	0	2	3	MODERATE	LOW	WWTP1	EUROPE	2664	ng/L	3.24644	3.24644e+06	3246.44	0.820591	2.72215	2.72215e+06	2722.15	0.978637	0.978637
972	105	Papageorgiou 2016	Volos, autumn	Diuretics	Furosemide	54-31-9	C1=COC(=C1)CNC2=CC(=C(C=C2C(=O)O)S(=O)(=O)N)Cl	Promochem/Flucka/Sigma-Aldrich	Calculated (avarage)	64.86	5268	1851	ng/L	1	0	2	3	MODERATE	MODERATE	WWTP1	EUROPE	1851	ng/L	3.24644	3.24644e+06	3246.44	0.570163	2.72215	2.72215e+06	2722.15	0.679976	0.679976
971	105	Kot-Wasik 2016	Tricity	Diuretics	Furosemide	54-31-9	C1=COC(=C1)CNC2=CC(=C(C=C2C(=O)O)S(=O)(=O)N)Cl	Sigma-Aldrich	Author (avarage)	40.2	1830.1	1094.8	ng/L	1	1	2	4	GOOD	LOW	WWTP1	EUROPE	1094.8	ng/L	3.24644	3.24644e+06	3246.44	0.337231	2.72215	2.72215e+06	2722.15	0.402181	0.402181
975	105	Papageorgiou 2016	Volos, winter	Diuretics	Furosemide	54-31-9	C1=COC(=C1)CNC2=CC(=C(C=C2C(=O)O)S(=O)(=O)N)Cl	Promochem/Flucka/Sigma-Aldrich	Calculated (avarage)	60.72	2752	1081	ng/L	1	0	2	3	MODERATE	MODERATE	WWTP1	EUROPE	1081	ng/L	3.24644	3.24644e+06	3246.44	0.33298	2.72215	2.72215e+06	2722.15	0.397112	0.397112
973	105	Papageorgiou 2016	Volos, spring	Diuretics	Furosemide	54-31-9	C1=COC(=C1)CNC2=CC(=C(C=C2C(=O)O)S(=O)(=O)N)Cl	Promochem/Flucka/Sigma-Aldrich	Calculated (avarage)	93.57	6391	411	ng/L	1	0	2	3	MODERATE	HIGH	WWTP1	EUROPE	411	ng/L	3.24644	3.24644e+06	3246.44	0.1266	2.72215	2.72215e+06	2722.15	0.150983	0.150983
970	105	Golovko 2014a	Cˇeské Budeˇjovice	Diuretics	Furosemide	54-31-9	C1=COC(=C1)CNC2=CC(=C(C=C2C(=O)O)S(=O)(=O)N)Cl	Laboratory of Environmental Chemistry, Umea University (Sweden, donation)	Calculated (median)	87.1	1.55	0.2	µg/L	1	0	1	2	MODERATE	HIGH	WWTP1	EUROPE	200	ng/L	3.24644	3.24644e+06	3246.44	0.0616059	2.72215	2.72215e+06	2722.15	0.0734712	0.0734712
967	105	Eijhed 2018	Facility A	Diuretics	Furosemide	54-31-9	C1=COC(=C1)CNC2=CC(=C(C=C2C(=O)O)S(=O)(=O)N)Cl	\	Author (maybe avarage)	-8	160	180	ng/L	1	1	3	5	GOOD	OTHER	WWTP1	EUROPE	180	ng/L	3.24644	3.24644e+06	3246.44	0.0554453	2.72215	2.72215e+06	2722.15	0.0661241	0.0661241
969	105	Eijhed 2018	Facility C	Diuretics	Furosemide	54-31-9	C1=COC(=C1)CNC2=CC(=C(C=C2C(=O)O)S(=O)(=O)N)Cl	\	Author (maybe avarage)	20	140	110	ng/L	1	1	3	5	GOOD	LOW	WWTP1	EUROPE	110	ng/L	3.24644	3.24644e+06	3246.44	0.0338833	2.72215	2.72215e+06	2722.15	0.0404092	0.0404092
968	105	Eijhed 2018	Facility B	Diuretics	Furosemide	54-31-9	C1=COC(=C1)CNC2=CC(=C(C=C2C(=O)O)S(=O)(=O)N)Cl	\	Author (maybe avarage)	46	160	87	ng/L	1	1	3	5	GOOD	LOW	WWTP1	EUROPE	87	ng/L	3.24644	3.24644e+06	3246.44	0.0267986	2.72215	2.72215e+06	2722.15	0.03196	0.03196
976	106	Lorenzo-Toja 2016	Betanzos, summer	Fragrances	Galaxolide	1222-05-5	CC1COCC2=CC3=C(C=C12)C(C(C3(C)C)C)(C)C	\	Calculated (concentration)	-0.39	3057	3069	µg/m3	1	0	3	4	GOOD	OTHER	WWTP1	EUROPE	3069	ng/L	0.279915	279915	279.915	10.964	0.247983	247983	247.983	12.3758	12.3758
978	106	Lorenzo-Toja 2016	Calefall, summer	Fragrances	Galaxolide	1222-05-5	CC1COCC2=CC3=C(C=C12)C(C(C3(C)C)C)(C)C	\	Calculated (concentration)	-9.66	1356	1487	µg/m3	1	0	3	4	GOOD	OTHER	WWTP1	EUROPE	1487	ng/L	0.279915	279915	279.915	5.31233	0.247983	247983	247.983	5.99637	5.99637
979	106	Lorenzo-Toja 2016	Calefall, winter	Fragrances	Galaxolide	1222-05-5	CC1COCC2=CC3=C(C=C12)C(C(C3(C)C)C)(C)C	\	Calculated (concentration)	5.43	1031	975	µg/m3	1	0	3	4	GOOD	LOW	WWTP1	EUROPE	975	ng/L	0.279915	279915	279.915	3.4832	0.247983	247983	247.983	3.93172	3.93172
977	106	Lorenzo-Toja 2016	Betanzos, winter	Fragrances	Galaxolide	1222-05-5	CC1COCC2=CC3=C(C=C12)C(C(C3(C)C)C)(C)C	\	Calculated (concentration)	41.95	901	523	µg/m3	1	0	3	4	GOOD	LOW	WWTP1	EUROPE	523	ng/L	0.279915	279915	279.915	1.86842	0.247983	247983	247.983	2.10901	2.10901
980	107	Mutiyar and Mittal 2014	Okhla	Antibiotics	Gatifloxacin	112811-59-3	CC1CN(CCN1)C2=C(C=C3C(=C2OC)N(C=C(C3=O)C(=O)O)C4CC4)F	Sigma-Aldrich/Dr. Ehrenstrofer GmbH	Author (avarage)	55	2.74	1.22	µg/L	1	1	1	3	MODERATE	MODERATE	WWTP1	ASIA	1220	ng/L	0.0493002	49300.2	49.3002	24.7463	4.82486	4.82486e+06	4824.86	0.252857	24.7463
984	108	Kosma 2014	Agrinio	Lipid regulators	Gemfibrozil	25812-30-0	CC1=CC(=C(C=C1)C)OCCCC(C)(C)C(=O)O	Promochem	Calculated (avarage)	<LOQ	<LOQ	<LOQ	ng/L	1	0	2	3	MODERATE	\	WWTP2	EUROPE	\	\	0.115803	115803	115.803	\	0.495478	495478	495.478	\	\
985	108	Kosma 2014	Arta	Lipid regulators	Gemfibrozil	25812-30-0	CC1=CC(=C(C=C1)C)OCCCC(C)(C)C(=O)O	Promochem	Calculated (avarage)	<LOQ	<LOQ	<LOQ	ng/L	1	0	2	3	MODERATE	\	WWTP1	EUROPE	\	\	0.115803	115803	115.803	\	0.495478	495478	495.478	\	\
986	108	Kosma 2014	Grevena	Lipid regulators	Gemfibrozil	25812-30-0	CC1=CC(=C(C=C1)C)OCCCC(C)(C)C(=O)O	Promochem	Calculated (avarage)	100	312	<LOQ	ng/L	1	0	2	3	MODERATE	EXCELLENT	WWTP2	EUROPE	\	\	0.115803	115803	115.803	\	0.495478	495478	495.478	\	\
987	108	Kosma 2014	Ioannina City	Lipid regulators	Gemfibrozil	25812-30-0	CC1=CC(=C(C=C1)C)OCCCC(C)(C)C(=O)O	Promochem	Calculated (avarage)	100	347.1	<LOQ	ng/L	1	0	2	3	MODERATE	EXCELLENT	WWTP2	EUROPE	\	\	0.115803	115803	115.803	\	0.495478	495478	495.478	\	\
989	108	Kosma 2014	Kozani	Lipid regulators	Gemfibrozil	25812-30-0	CC1=CC(=C(C=C1)C)OCCCC(C)(C)C(=O)O	Promochem	Calculated (avarage)	<LOQ	<LOQ	<LOQ	ng/L	1	0	2	3	MODERATE	\	WWTP2	EUROPE	\	\	0.115803	115803	115.803	\	0.495478	495478	495.478	\	\
990	108	Kosma 2014	Preveza	Lipid regulators	Gemfibrozil	25812-30-0	CC1=CC(=C(C=C1)C)OCCCC(C)(C)C(=O)O	Promochem	Calculated (avarage)	<LOQ	<LOQ	<LOQ	ng/L	1	0	2	3	MODERATE	\	WWTP1	EUROPE	\	\	0.115803	115803	115.803	\	0.495478	495478	495.478	\	\
991	108	Kosma 2014	Veroia	Lipid regulators	Gemfibrozil	25812-30-0	CC1=CC(=C(C=C1)C)OCCCC(C)(C)C(=O)O	Promochem	Calculated (avarage)	100	215.1	<LOQ	ng/L	1	0	2	3	MODERATE	EXCELLENT	WWTP2	EUROPE	\	\	0.115803	115803	115.803	\	0.495478	495478	495.478	\	\
993	108	Mohapatra 2016	WWTP4	Lipid regulators	Gemfibrozil	25812-30-0	CC1=CC(=C(C=C1)C)OCCCC(C)(C)C(=O)O	Sigma-Aldrich	Calculated (median)	100	0.791	ND	µg/L	1	0	1	2	MODERATE	EXCELLENT	WWTP2	AMERICA	\	\	0.115803	115803	115.803	\	0.495478	495478	495.478	\	\
994	108	Papageorgiou 2016	Volos, autumn	Lipid regulators	Gemfibrozil	25812-30-0	CC1=CC(=C(C=C1)C)OCCCC(C)(C)C(=O)O	Promochem/Flucka/Sigma-Aldrich	Calculated (avarage)	ND	ND	ND	ng/L	1	0	2	3	MODERATE	\	WWTP1	EUROPE	\	\	0.115803	115803	115.803	\	0.495478	495478	495.478	\	\
995	108	Papageorgiou 2016	Volos, spring	Lipid regulators	Gemfibrozil	25812-30-0	CC1=CC(=C(C=C1)C)OCCCC(C)(C)C(=O)O	Promochem/Flucka/Sigma-Aldrich	Calculated (avarage)	ND	ND	ND	ng/L	1	0	2	3	MODERATE	\	WWTP1	EUROPE	\	\	0.115803	115803	115.803	\	0.495478	495478	495.478	\	\
996	108	Papageorgiou 2016	Volos, summer	Lipid regulators	Gemfibrozil	25812-30-0	CC1=CC(=C(C=C1)C)OCCCC(C)(C)C(=O)O	Promochem/Flucka/Sigma-Aldrich	Calculated (avarage)	ND	ND	ND	ng/L	1	0	2	3	MODERATE	\	WWTP1	EUROPE	\	\	0.115803	115803	115.803	\	0.495478	495478	495.478	\	\
997	108	Papageorgiou 2016	Volos, winter	Lipid regulators	Gemfibrozil	25812-30-0	CC1=CC(=C(C=C1)C)OCCCC(C)(C)C(=O)O	Promochem/Flucka/Sigma-Aldrich	Calculated (avarage)	ND	ND	ND	ng/L	1	0	2	3	MODERATE	\	WWTP1	EUROPE	\	\	0.115803	115803	115.803	\	0.495478	495478	495.478	\	\
999	108	Yan 2014	Chongqing	Lipid regulators	Gemﬁbrozil	25812-30-0	CC1=CC(=C(C=C1)C)OCCCC(C)(C)C(=O)O	\	Author (see equation)	80.02	Equation with in, ef, sludge, flow…	Equation with in, ef, sludge, flow…	\	1	1	4	6	EXCELLENT	HIGH	WWTP1	ASIA	\	\	0.115803	115803	115.803	\	0.495478	495478	495.478	\	\
1000	108	Zhang 2018	WWTPA	Lipid regulators	Gemfibrozil	25812-30-0	CC1=CC(=C(C=C1)C)OCCCC(C)(C)C(=O)O	Sigma-Aldrich	Author (see equation)	81	Equation with concentrations, flow, …	Equation with concentrations, flow, …	\	1	1	3	5	GOOD	HIGH	WWTP1	ASIA	\	\	0.115803	115803	115.803	\	0.495478	495478	495.478	\	\
1001	108	Zhang 2018	WWTPB	Lipid regulators	Gemfibrozil	25812-30-0	CC1=CC(=C(C=C1)C)OCCCC(C)(C)C(=O)O	Sigma-Aldrich	Author (see equation)	96	Equation with concentrations, flow, …	Equation with concentrations, flow, …	\	1	1	3	5	GOOD	EXCELLENT	WWTP2	ASIA	\	\	0.115803	115803	115.803	\	0.495478	495478	495.478	\	\
1002	108	Zhang 2018	WWTPC	Lipid regulators	Gemfibrozil	25812-30-0	CC1=CC(=C(C=C1)C)OCCCC(C)(C)C(=O)O	Sigma-Aldrich	Author (see equation)	50	Equation with concentrations, flow, …	Equation with concentrations, flow, …	\	1	1	3	5	GOOD	LOW	WWTP1	ASIA	\	\	0.115803	115803	115.803	\	0.495478	495478	495.478	\	\
1003	108	Zhang 2018	WWTPD	Lipid regulators	Gemfibrozil	25812-30-0	CC1=CC(=C(C=C1)C)OCCCC(C)(C)C(=O)O	Sigma-Aldrich	Author (see equation)	98	Equation with concentrations, flow, …	Equation with concentrations, flow, …	\	1	1	3	5	GOOD	EXCELLENT	WWTP2	ASIA	\	\	0.115803	115803	115.803	\	0.495478	495478	495.478	\	\
1004	108	Zhang 2018	WWTPE	Lipid regulators	Gemfibrozil	25812-30-0	CC1=CC(=C(C=C1)C)OCCCC(C)(C)C(=O)O	Sigma-Aldrich	Author (see equation)	96	Equation with concentrations, flow, …	Equation with concentrations, flow, …	\	1	1	3	5	GOOD	EXCELLENT	WWTP2	ASIA	\	\	0.115803	115803	115.803	\	0.495478	495478	495.478	\	\
1005	108	Zhang 2018	WWTPF	Lipid regulators	Gemfibrozil	25812-30-0	CC1=CC(=C(C=C1)C)OCCCC(C)(C)C(=O)O	Sigma-Aldrich	Author (see equation)	93	Equation with concentrations, flow, …	Equation with concentrations, flow, …	\	1	1	3	5	GOOD	HIGH	WWTP2	ASIA	\	\	0.115803	115803	115.803	\	0.495478	495478	495.478	\	\
1006	108	Zhang 2018	WWTPG	Lipid regulators	Gemfibrozil	25812-30-0	CC1=CC(=C(C=C1)C)OCCCC(C)(C)C(=O)O	Sigma-Aldrich	Author (see equation)	91	Equation with concentrations, flow, …	Equation with concentrations, flow, …	\	1	1	3	5	GOOD	HIGH	WWTP2	ASIA	\	\	0.115803	115803	115.803	\	0.495478	495478	495.478	\	\
1007	108	Zhang 2018	WWTPH	Lipid regulators	Gemfibrozil	25812-30-0	CC1=CC(=C(C=C1)C)OCCCC(C)(C)C(=O)O	Sigma-Aldrich	Author (see equation)	98	Equation with concentrations, flow, …	Equation with concentrations, flow, …	\	1	1	3	5	GOOD	EXCELLENT	WWTP1	ASIA	\	\	0.115803	115803	115.803	\	0.495478	495478	495.478	\	\
982	108	Afonso-Olivares 2017	WWTP2	Lipid regulators	Gemfibrozil	25812-30-0	CC1=CC(=C(C=C1)C)OCCCC(C)(C)C(=O)O	Sigma-Aldrich	Author (Median)	-170	4.14	11.2	µg/L	1	1	1	3	MODERATE	OTHER	WWTP1	EUROPE	11200	ng/L	0.115803	115803	115.803	96.7162	0.495478	495478	495.478	22.6044	96.7162
992	108	Mohapatra 2016	WWTP3	Lipid regulators	Gemfibrozil	25812-30-0	CC1=CC(=C(C=C1)C)OCCCC(C)(C)C(=O)O	Sigma-Aldrich	Calculated (median)	70.51	0.824	0.243	µg/L	1	0	1	2	MODERATE	MODERATE	WWTP2	AMERICA	243	ng/L	0.115803	115803	115.803	2.0984	0.495478	495478	495.478	0.490436	2.0984
988	108	Kosma 2014	Ioannina hospital	Lipid regulators	Gemfibrozil	25812-30-0	CC1=CC(=C(C=C1)C)OCCCC(C)(C)C(=O)O	Promochem	Calculated (avarage)	67.31	515.2	168.4	ng/L	1	0	2	3	MODERATE	MODERATE	WWTP1	EUROPE	168.4	ng/L	0.115803	115803	115.803	1.4542	0.495478	495478	495.478	0.339874	1.4542
998	108	Thiebault 2017	Orleans	Lipid regulators	Gemfibrozil	25812-30-0	CC1=CC(=C(C=C1)C)OCCCC(C)(C)C(=O)O	Sigma-Aldrich	Calculated (mass Load (calculated on median) (author eq))	80.24	2888.01	570.696	mg/d	1	0	2	3	MODERATE	HIGH	WWTP1	EUROPE	105	ng/L	0.115803	115803	115.803	0.906715	0.495478	495478	495.478	0.211917	0.906715
983	108	Gaffney 2017	Beirolas	Lipid regulators	Gemfibrozil	25812-30-0	CC1=CC(=C(C=C1)C)OCCCC(C)(C)C(=O)O	Sigma-Aldrich	Calculated (median)	82	0.5	0.09	µg/L	1	0	3	4	GOOD	HIGH	WWTP2	EUROPE	90	ng/L	0.115803	115803	115.803	0.777184	0.495478	495478	495.478	0.181643	0.777184
981	108	Afonso-Olivares 2017	WWTP1	Lipid regulators	Gemfibrozil	25812-30-0	CC1=CC(=C(C=C1)C)OCCCC(C)(C)C(=O)O	Sigma-Aldrich	Author (Median)	99.6	5.41	0.021	µg/L	1	1	1	3	MODERATE	EXCELLENT	WWTP2	EUROPE	21	ng/L	0.115803	115803	115.803	0.181343	0.495478	495478	495.478	0.0423833	0.181343
1008	109	Archer 2017	Guateng	Antidiabetics	Gliclazide	21187-98-4	CC1=CC=C(C=C1)S(=O)(=O)NC(=O)NN2CC3CCCC3C2	Department of Chemistry, University of Bath (UK)	Author (Mass load avarage)	80	13.2	2.6	g/d	1	1	2	4	GOOD	HIGH	WWTP1	AFRICA	79	ng/L	0.20074	200740	200.74	0.393543	72.8688	7.28688e+07	72868.8	0.00108414	0.393543
1009	109	Petrie 2016	SW England	Antidiabetics	Gliclazide	21187-98-4	CC1=CC=C(C=C1)S(=O)(=O)NC(=O)NN2CC3CCCC3C2	\	Author (concentration)	13	34.5	30	ng/L	1	1	1	3	MODERATE	LOW	WWTP1	EUROPE	30	ng/L	0.20074	200740	200.74	0.149447	72.8688	7.28688e+07	72868.8	0.000411699	0.149447
1010	110	Petrie 2016	SW England	Opioids, illicit drugs and metabolites	Heroin	561-27-3	CC(=O)OC1C=CC2C3CC4=C5C2(C1OC5=C(C=C4)OC(=O)C)CCN3C	\	Author (concentration)	<LOQ	<LOQ	<LOQ	ng/L	1	1	1	3	MODERATE	\	WWTP1	EUROPE	\	\	0.618685	618685	618.685	\	0.622842	622842	622.842	\	\
1012	111	Eijhed 2018	Facility B	Antihypertensives and cardiovascular drugs	Hydrochlorothiazide	58-93-5	C1NC2=CC(=C(C=C2S(=O)(=O)N1)S(=O)(=O)N)Cl	\	Author (maybe avarage)	0	4900	4900	ng/L	1	1	3	5	GOOD	OTHER	WWTP1	EUROPE	4900	ng/L	0.344484	344484	344.484	14.2242	14.6938	1.46938e+07	14693.8	0.333473	14.2242
1013	111	Eijhed 2018	Facility C	Antihypertensives and cardiovascular drugs	Hydrochlorothiazide	58-93-5	C1NC2=CC(=C(C=C2S(=O)(=O)N1)S(=O)(=O)N)Cl	\	Author (maybe avarage)	0	4800	4800	ng/L	1	1	3	5	GOOD	OTHER	WWTP1	EUROPE	4800	ng/L	0.344484	344484	344.484	13.9339	14.6938	1.46938e+07	14693.8	0.326667	13.9339
1011	111	Eijhed 2018	Facility A	Antihypertensives and cardiovascular drugs	Hydrochlorothiazide	58-93-5	C1NC2=CC(=C(C=C2S(=O)(=O)N1)S(=O)(=O)N)Cl	\	Author (maybe avarage)	6	4900	4700	ng/L	1	1	3	5	GOOD	LOW	WWTP1	EUROPE	4700	ng/L	0.344484	344484	344.484	13.6436	14.6938	1.46938e+07	14693.8	0.319862	13.6436
1014	111	Kot-Wasik 2016	Tricity	Antihypertensives and cardiovascular drugs	Hydrochlorothiazide	58-93-5	C1NC2=CC(=C(C=C2S(=O)(=O)N1)S(=O)(=O)N)Cl	Sigma-Aldrich	Author (avarage)	33.6	1870.1	1242.5	ng/L	1	1	2	4	GOOD	LOW	WWTP1	EUROPE	1242.5	ng/L	0.344484	344484	344.484	3.60684	14.6938	1.46938e+07	14693.8	0.0845592	3.60684
1015	112	Skees 2018	Murray	Opioids, illicit drugs and metabolites	Hydrocodone	125-29-1	CN1CCC23C4C1CC5=C2C(=C(C=C5)OC)OC3C(=O)CC4	Cerilliant	Calculated (avarage)	27.21	147	107	ng/L	1	0	2	3	MODERATE	LOW	WWTP2	AMERICA	107	ng/L	0.195936	195936	195.936	0.546097	1.28184	1.28184e+06	1281.84	0.0834738	0.546097
1016	113	Gaffney 2017	Beirolas	Corticosteroids	Hydrocortisone	50-23-7	CC12CCC(=O)C=C1CCC3C2C(CC4(C3CCC4(C(=O)CO)O)C)O	Sigma-Aldrich	Calculated (median)	100	0.06	ND	µg/L	1	0	3	4	GOOD	EXCELLENT	WWTP2	EUROPE	\	\	0.032525	32525	32.525	\	12.7131	1.27131e+07	12713.1	\	\
1017	114	Skees 2018	Murray	Opioids, illicit drugs and metabolites	Hydromorphone	466-99-9	CN1CCC23C4C1CC5=C2C(=C(C=C5)O)OC3C(=O)CC4	Cerilliant	Calculated (avarage)	48.58	42.4	21.8	ng/L	1	0	2	3	MODERATE	LOW	WWTP2	AMERICA	21.8	ng/L	1.41237	1.41237e+06	1412.37	0.015435	2.87771	2.87771e+06	2877.71	0.00757547	0.015435
1044	115	Subedi 2015	STP BU	Analgesics/anti-inflammatories and metabolites	Ibuprofen	15687-27-1	CC(C)CC1=CC=C(C=C1)C(C)C(=O)O	\	Calculated (concentration)	70.26	686	204	ng/L	1	0	0	1	LOW	MODERATE	WWTP1	ASIA	N.A.	N.A.	N.A.	N.A.	N.A.	N.A.	N.A.	N.A.	N.A.	N.A.	N.A.
1045	115	Subedi 2015	STP CO	Analgesics/anti-inflammatories and metabolites	Ibuprofen	15687-27-1	CC(C)CC1=CC=C(C=C1)C(C)C(=O)O	\	Calculated (concentration)	11.68	2140	1890	ng/L	1	0	0	1	LOW	LOW	WWTP1	ASIA	N.A.	N.A.	N.A.	N.A.	N.A.	N.A.	N.A.	N.A.	N.A.	N.A.	N.A.
1046	115	Subedi 2015	STP MP	Analgesics/anti-inflammatories and metabolites	Ibuprofen	15687-27-1	CC(C)CC1=CC=C(C=C1)C(C)C(=O)O	\	Calculated (concentration)	100	4460	ND	ng/L	1	0	0	1	LOW	EXCELLENT	WWTP1	ASIA	N.A.	N.A.	N.A.	N.A.	N.A.	N.A.	N.A.	N.A.	N.A.	N.A.	N.A.
1047	115	Subedi 2015	STP SP	Analgesics/anti-inflammatories and metabolites	Ibuprofen	15687-27-1	CC(C)CC1=CC=C(C=C1)C(C)C(=O)O	\	Calculated (concentration)	100	1130	ND	ng/L	1	0	0	1	LOW	EXCELLENT	WWTP1	ASIA	N.A.	N.A.	N.A.	N.A.	N.A.	N.A.	N.A.	N.A.	N.A.	N.A.	N.A.
1048	115	Subedi 2015	STP UD	Analgesics/anti-inflammatories and metabolites	Ibuprofen	15687-27-1	CC(C)CC1=CC=C(C=C1)C(C)C(=O)O	\	Calculated (concentration)	82.61	834	145	ng/L	1	0	0	1	LOW	HIGH	WWTP1	ASIA	N.A.	N.A.	N.A.	N.A.	N.A.	N.A.	N.A.	N.A.	N.A.	N.A.	N.A.
1027	115	Gaffney 2017	Beirolas	Analgesics/anti-inflammatories and metabolites	Ibuprofen	15687-27-1	CC(C)CC1=CC=C(C=C1)C(C)C(=O)O	Sigma-Aldrich	Calculated (median)	100	22	ND	µg/L	1	0	3	4	GOOD	EXCELLENT	WWTP2	EUROPE	\	\	1.43578	1.43578e+06	1435.78	\	1.78469	1.78469e+06	1784.69	\	\
1028	115	Kosma 2014	Agrinio	Analgesics/anti-inflammatories and metabolites	Ibuprofen	15687-27-1	CC(C)CC1=CC=C(C=C1)C(C)C(=O)O	Promochem	Calculated (avarage)	100	56.5	<LOQ	ng/L	1	0	2	3	MODERATE	EXCELLENT	WWTP2	EUROPE	\	\	1.43578	1.43578e+06	1435.78	\	1.78469	1.78469e+06	1784.69	\	\
1029	115	Kosma 2014	Arta	Analgesics/anti-inflammatories and metabolites	Ibuprofen	15687-27-1	CC(C)CC1=CC=C(C=C1)C(C)C(=O)O	Promochem	Calculated (avarage)	100	177	ND	ng/L	1	0	2	3	MODERATE	EXCELLENT	WWTP1	EUROPE	\	\	1.43578	1.43578e+06	1435.78	\	1.78469	1.78469e+06	1784.69	\	\
1030	115	Kosma 2014	Grevena	Analgesics/anti-inflammatories and metabolites	Ibuprofen	15687-27-1	CC(C)CC1=CC=C(C=C1)C(C)C(=O)O	Promochem	Calculated (avarage)	100	494.6	<LOQ	ng/L	1	0	2	3	MODERATE	EXCELLENT	WWTP2	EUROPE	\	\	1.43578	1.43578e+06	1435.78	\	1.78469	1.78469e+06	1784.69	\	\
1031	115	Kosma 2014	Ioannina City	Analgesics/anti-inflammatories and metabolites	Ibuprofen	15687-27-1	CC(C)CC1=CC=C(C=C1)C(C)C(=O)O	Promochem	Calculated (avarage)	100	2633.4	<LOQ	ng/L	1	0	2	3	MODERATE	EXCELLENT	WWTP2	EUROPE	\	\	1.43578	1.43578e+06	1435.78	\	1.78469	1.78469e+06	1784.69	\	\
1032	115	Kosma 2014	Ioannina hospital	Analgesics/anti-inflammatories and metabolites	Ibuprofen	15687-27-1	CC(C)CC1=CC=C(C=C1)C(C)C(=O)O	Promochem	Calculated (avarage)	100	2048.5	<LOQ	ng/L	1	0	2	3	MODERATE	EXCELLENT	WWTP1	EUROPE	\	\	1.43578	1.43578e+06	1435.78	\	1.78469	1.78469e+06	1784.69	\	\
1033	115	Kosma 2014	Kozani	Analgesics/anti-inflammatories and metabolites	Ibuprofen	15687-27-1	CC(C)CC1=CC=C(C=C1)C(C)C(=O)O	Promochem	Calculated (avarage)	ND	ND	ND	ng/L	1	0	2	3	MODERATE	\	WWTP2	EUROPE	\	\	1.43578	1.43578e+06	1435.78	\	1.78469	1.78469e+06	1784.69	\	\
1034	115	Kosma 2014	Preveza	Analgesics/anti-inflammatories and metabolites	Ibuprofen	15687-27-1	CC(C)CC1=CC=C(C=C1)C(C)C(=O)O	Promochem	Calculated (avarage)	100	279.9	<LOQ	ng/L	1	0	2	3	MODERATE	EXCELLENT	WWTP1	EUROPE	\	\	1.43578	1.43578e+06	1435.78	\	1.78469	1.78469e+06	1784.69	\	\
1035	115	Kosma 2014	Veroia	Analgesics/anti-inflammatories and metabolites	Ibuprofen	15687-27-1	CC(C)CC1=CC=C(C=C1)C(C)C(=O)O	Promochem	Calculated (avarage)	ND	ND	ND	ng/L	1	0	2	3	MODERATE	\	WWTP2	EUROPE	\	\	1.43578	1.43578e+06	1435.78	\	1.78469	1.78469e+06	1784.69	\	\
1049	115	Subedi 2017	STPM	Analgesics/anti-inflammatories and metabolites	Ibuprofen	15687-27-1	CC(C)CC1=CC=C(C=C1)C(C)C(=O)O	\	Calculated (avarage+sludge (author equation))	54.99	Equation with in, ef, sludge, flow…	Equation with in, ef, sludge, flow…	\	1	0	2	3	MODERATE	MODERATE	WWTP1	ASIA	\	\	1.43578	1.43578e+06	1435.78	\	1.78469	1.78469e+06	1784.69	\	\
1050	115	Subedi 2017	STPU	Analgesics/anti-inflammatories and metabolites	Ibuprofen	15687-27-1	CC(C)CC1=CC=C(C=C1)C(C)C(=O)O	\	Calculated (avarage+sludge (author equation))	18.12	Equation with in, ef, sludge, flow…	Equation with in, ef, sludge, flow…	\	1	0	2	3	MODERATE	LOW	WWTP1	ASIA	\	\	1.43578	1.43578e+06	1435.78	\	1.78469	1.78469e+06	1784.69	\	\
1051	115	Tabe 2016	WWTP-2	Analgesics/anti-inflammatories and metabolites	Ibuprofen	15687-27-1	CC(C)CC1=CC=C(C=C1)C(C)C(=O)O	Sigma-Aldrich	Author (not clear)	88	\	\	\	1	1	3	5	GOOD	HIGH	WWTP1	AMERICA	\	\	1.43578	1.43578e+06	1435.78	\	1.78469	1.78469e+06	1784.69	\	\
1053	115	Yan 2014	Chongqing	Analgesics/anti-inflammatories and metabolites	Ibuprofen	15687-27-1	CC(C)CC1=CC=C(C=C1)C(C)C(=O)O	\	Author (see equation)	94.53	Equation with in, ef, sludge, flow…	Equation with in, ef, sludge, flow…	\	1	1	4	6	EXCELLENT	HIGH	WWTP1	ASIA	\	\	1.43578	1.43578e+06	1435.78	\	1.78469	1.78469e+06	1784.69	\	\
1019	115	Afonso-Olivares 2017	WWTP2	Analgesics/anti-inflammatories and metabolites	Ibuprofen	15687-27-1	CC(C)CC1=CC=C(C=C1)C(C)C(=O)O	Sigma-Aldrich	Author (Median)	6.01	18.3	17.2	µg/L	1	1	1	3	MODERATE	LOW	WWTP1	EUROPE	17200	ng/L	1.43578	1.43578e+06	1435.78	11.9796	1.78469	1.78469e+06	1784.69	9.63754	11.9796
1025	115	Eijhed 2018	Facility B	Analgesics/anti-inflammatories and metabolites	Ibuprofen	15687-27-1	CC(C)CC1=CC=C(C=C1)C(C)C(=O)O	\	Author (maybe avarage)	43	18000	10000	ng/L	1	1	3	5	GOOD	LOW	WWTP1	EUROPE	10000	ng/L	1.43578	1.43578e+06	1435.78	6.96485	1.78469	1.78469e+06	1784.69	5.60322	6.96485
1040	115	Lorenzo-Toja 2016	Calefall, winter	Analgesics/anti-inflammatories and metabolites	Ibuprofen	15687-27-1	CC(C)CC1=CC=C(C=C1)C(C)C(=O)O	\	Calculated (concentration)	76.86	23118	5349	µg/m3	1	0	3	4	GOOD	HIGH	WWTP1	EUROPE	5349	ng/L	1.43578	1.43578e+06	1435.78	3.7255	1.78469	1.78469e+06	1784.69	2.99716	3.7255
1024	115	Eijhed 2018	Facility A	Analgesics/anti-inflammatories and metabolites	Ibuprofen	15687-27-1	CC(C)CC1=CC=C(C=C1)C(C)C(=O)O	\	Author (maybe avarage)	86	18000	2600	ng/L	1	1	3	5	GOOD	HIGH	WWTP1	EUROPE	2600	ng/L	1.43578	1.43578e+06	1435.78	1.81086	1.78469	1.78469e+06	1784.69	1.45684	1.81086
1043	115	Petrie 2016	SW England	Analgesics/anti-inflammatories and metabolites	Ibuprofen	15687-27-1	CC(C)CC1=CC=C(C=C1)C(C)C(=O)O	\	Author (concentration)	90	12907	1290	ng/L	1	1	1	3	MODERATE	HIGH	WWTP1	EUROPE	1290	ng/L	1.43578	1.43578e+06	1435.78	0.898466	1.78469	1.78469e+06	1784.69	0.722816	0.898466
1020	115	Archer 2017	Guateng	Analgesics/anti-inflammatories and metabolites	Ibuprofen	15687-27-1	CC(C)CC1=CC=C(C=C1)C(C)C(=O)O	Department of Chemistry, University of Bath (UK)	Author (Mass load avarage)	95	565.8	27	g/d	1	1	2	4	GOOD	HIGH	WWTP1	AFRICA	1151	ng/L	1.43578	1.43578e+06	1435.78	0.801655	1.78469	1.78469e+06	1784.69	0.644931	0.801655
1023	115	Du 2015	STP-C	Analgesics/anti-inflammatories and metabolites	Ibuprofen	15687-27-1	CC(C)CC1=CC=C(C=C1)C(C)C(=O)O	\	Calculated (avarage)	62.84	1970	732	ng/L	1	0	1	2	MODERATE	MODERATE	WWTP1	ASIA	732	ng/L	1.43578	1.43578e+06	1435.78	0.509827	1.78469	1.78469e+06	1784.69	0.410156	0.509827
1026	115	Eijhed 2018	Facility C	Analgesics/anti-inflammatories and metabolites	Ibuprofen	15687-27-1	CC(C)CC1=CC=C(C=C1)C(C)C(=O)O	\	Author (maybe avarage)	97	19000	610	ng/L	1	1	3	5	GOOD	EXCELLENT	WWTP1	EUROPE	610	ng/L	1.43578	1.43578e+06	1435.78	0.424856	1.78469	1.78469e+06	1784.69	0.341797	0.424856
1022	115	Du 2015	STP-B	Analgesics/anti-inflammatories and metabolites	Ibuprofen	15687-27-1	CC(C)CC1=CC=C(C=C1)C(C)C(=O)O	\	Calculated (avarage)	74.65	2185	554	ng/L	1	0	1	2	MODERATE	MODERATE	WWTP1	ASIA	554	ng/L	1.43578	1.43578e+06	1435.78	0.385853	1.78469	1.78469e+06	1784.69	0.310419	0.385853
1021	115	Du 2015	STP-A	Analgesics/anti-inflammatories and metabolites	Ibuprofen	15687-27-1	CC(C)CC1=CC=C(C=C1)C(C)C(=O)O	\	Calculated (avarage)	88.58	2540	290	ng/L	1	0	1	2	MODERATE	HIGH	WWTP2	ASIA	290	ng/L	1.43578	1.43578e+06	1435.78	0.201981	1.78469	1.78469e+06	1784.69	0.162493	0.201981
1052	115	Thiebault 2017	Orleans	Analgesics/anti-inflammatories and metabolites	Ibuprofen	15687-27-1	CC(C)CC1=CC=C(C=C1)C(C)C(=O)O	Acros Organics	Calculated (mass Load (calculated on median) (author eq))	95.24	32445.5	1543.6	mg/d	1	0	2	3	MODERATE	EXCELLENT	WWTP1	EUROPE	284	ng/L	1.43578	1.43578e+06	1435.78	0.197802	1.78469	1.78469e+06	1784.69	0.159132	0.197802
1036	115	Kot-Wasik 2016	Tricity	Analgesics/anti-inflammatories and metabolites	Ibuprofen	15687-27-1	CC(C)CC1=CC=C(C=C1)C(C)C(=O)O	Sigma-Aldrich	Author (avarage)	97.9	6586.1	141.7	ng/L	1	1	2	4	GOOD	EXCELLENT	WWTP1	EUROPE	141.7	ng/L	1.43578	1.43578e+06	1435.78	0.098692	1.78469	1.78469e+06	1784.69	0.0793977	0.098692
1037	115	Lorenzo-Toja 2016	Betanzos, summer	Analgesics/anti-inflammatories and metabolites	Ibuprofen	15687-27-1	CC(C)CC1=CC=C(C=C1)C(C)C(=O)O	\	Calculated (concentration)	99.31	17419	120	µg/m3	1	0	3	4	GOOD	EXCELLENT	WWTP1	EUROPE	120	ng/L	1.43578	1.43578e+06	1435.78	0.0835783	1.78469	1.78469e+06	1784.69	0.0672387	0.0835783
1039	115	Lorenzo-Toja 2016	Calefall, summer	Analgesics/anti-inflammatories and metabolites	Ibuprofen	15687-27-1	CC(C)CC1=CC=C(C=C1)C(C)C(=O)O	\	Calculated (concentration)	99.32	12300	84	µg/m3	1	0	3	4	GOOD	EXCELLENT	WWTP1	EUROPE	84	ng/L	1.43578	1.43578e+06	1435.78	0.0585048	1.78469	1.78469e+06	1784.69	0.0470671	0.0585048
1018	115	Afonso-Olivares 2017	WWTP1	Analgesics/anti-inflammatories and metabolites	Ibuprofen	15687-27-1	CC(C)CC1=CC=C(C=C1)C(C)C(=O)O	Sigma-Aldrich	Author (Median)	99.7	20.8	0.071	µg/L	1	1	1	3	MODERATE	EXCELLENT	WWTP2	EUROPE	71	ng/L	1.43578	1.43578e+06	1435.78	0.0494505	1.78469	1.78469e+06	1784.69	0.0397829	0.0494505
1041	115	Mohapatra 2016	WWTP3	Analgesics/anti-inflammatories and metabolites	Ibuprofen	15687-27-1	CC(C)CC1=CC=C(C=C1)C(C)C(=O)O	Sigma-Aldrich	Calculated (median)	99.72	14.333	0.04	µg/L	1	0	1	2	MODERATE	EXCELLENT	WWTP2	AMERICA	40	ng/L	1.43578	1.43578e+06	1435.78	0.0278594	1.78469	1.78469e+06	1784.69	0.0224129	0.0278594
1038	115	Lorenzo-Toja 2016	Betanzos, winter	Analgesics/anti-inflammatories and metabolites	Ibuprofen	15687-27-1	CC(C)CC1=CC=C(C=C1)C(C)C(=O)O	\	Calculated (concentration)	99.23	3622	28	µg/m3	1	0	3	4	GOOD	EXCELLENT	WWTP1	EUROPE	28	ng/L	1.43578	1.43578e+06	1435.78	0.0195016	1.78469	1.78469e+06	1784.69	0.015689	0.0195016
1042	115	Mohapatra 2016	WWTP4	Analgesics/anti-inflammatories and metabolites	Ibuprofen	15687-27-1	CC(C)CC1=CC=C(C=C1)C(C)C(=O)O	Sigma-Aldrich	Calculated (median)	99.93	13.481	0.009	µg/L	1	0	1	2	MODERATE	EXCELLENT	WWTP2	AMERICA	9	ng/L	1.43578	1.43578e+06	1435.78	0.00626837	1.78469	1.78469e+06	1784.69	0.0050429	0.00626837
1055	116	Petrie 2016	SW England	Anti-cancer	Ifosfamide	3778-73-2	C1CN(P(=O)(OC1)NCCCl)CCCl	\	Author (concentration)	<LOQ	<LOQ	<LOQ	ng/L	1	1	1	3	MODERATE	\	WWTP1	EUROPE	\	\	0.793977	793977	793.977	\	27.0418	2.70418e+07	27041.8	\	\
1054	116	Kot-Wasik 2016	Tricity	Anti-cancer	Ifosfamide	3778-73-2	C1CN(P(=O)(OC1)NCCCl)CCCl	Sigma-Aldrich	Author (avarage)	10.6	16.5	14.8	ng/L	1	1	2	4	GOOD	LOW	WWTP1	EUROPE	14.8	ng/L	0.793977	793977	793.977	0.0186403	27.0418	2.70418e+07	27041.8	0.0005473	0.0186403
1057	117	Papageorgiou 2016	Volos, autumn	Analgesics/anti-inflammatories and metabolites	Indomethacine	53-86-1	CC1=C(C2=C(N1C(=O)C3=CC=C(C=C3)Cl)C=CC(=C2)OC)CC(=O)O	Promochem/Flucka/Sigma-Aldrich	Calculated (avarage)	<LOD	<LOQ	ND	ng/L	1	0	2	3	MODERATE	\	WWTP1	EUROPE	\	\	0.162284	162284	162.284	\	0.210402	210402	210.402	\	\
1058	117	Papageorgiou 2016	Volos, spring	Analgesics/anti-inflammatories and metabolites	Indomethacine	53-86-1	CC1=C(C2=C(N1C(=O)C3=CC=C(C=C3)Cl)C=CC(=C2)OC)CC(=O)O	Promochem/Flucka/Sigma-Aldrich	Calculated (avarage)	ND	ND	ND	ng/L	1	0	2	3	MODERATE	\	WWTP1	EUROPE	\	\	0.162284	162284	162.284	\	0.210402	210402	210.402	\	\
1059	117	Papageorgiou 2016	Volos, summer	Analgesics/anti-inflammatories and metabolites	Indomethacine	53-86-1	CC1=C(C2=C(N1C(=O)C3=CC=C(C=C3)Cl)C=CC(=C2)OC)CC(=O)O	Promochem/Flucka/Sigma-Aldrich	Calculated (avarage)	ND	ND	ND	ng/L	1	0	2	3	MODERATE	\	WWTP1	EUROPE	\	\	0.162284	162284	162.284	\	0.210402	210402	210.402	\	\
1060	117	Papageorgiou 2016	Volos, winter	Analgesics/anti-inflammatories and metabolites	Indomethacine	53-86-1	CC1=C(C2=C(N1C(=O)C3=CC=C(C=C3)Cl)C=CC(=C2)OC)CC(=O)O	Promochem/Flucka/Sigma-Aldrich	Calculated (avarage)	ND	ND	ND	ng/L	1	0	2	3	MODERATE	\	WWTP1	EUROPE	\	\	0.162284	162284	162.284	\	0.210402	210402	210.402	\	\
1061	117	Zhang 2018	WWTPA	Analgesics/anti-inflammatories and metabolites	Indomethacine	53-86-1	CC1=C(C2=C(N1C(=O)C3=CC=C(C=C3)Cl)C=CC(=C2)OC)CC(=O)O	Sigma-Aldrich	Author (see equation)	75	Equation with concentrations, flow, …	Equation with concentrations, flow, …	\	1	1	3	5	GOOD	MODERATE	WWTP1	ASIA	\	\	0.162284	162284	162.284	\	0.210402	210402	210.402	\	\
1062	117	Zhang 2018	WWTPB	Analgesics/anti-inflammatories and metabolites	Indomethacine	53-86-1	CC1=C(C2=C(N1C(=O)C3=CC=C(C=C3)Cl)C=CC(=C2)OC)CC(=O)O	Sigma-Aldrich	Author (see equation)	87	Equation with concentrations, flow, …	Equation with concentrations, flow, …	\	1	1	3	5	GOOD	HIGH	WWTP2	ASIA	\	\	0.162284	162284	162.284	\	0.210402	210402	210.402	\	\
1063	117	Zhang 2018	WWTPC	Analgesics/anti-inflammatories and metabolites	Indomethacine	53-86-1	CC1=C(C2=C(N1C(=O)C3=CC=C(C=C3)Cl)C=CC(=C2)OC)CC(=O)O	Sigma-Aldrich	Author (see equation)	41	Equation with concentrations, flow, …	Equation with concentrations, flow, …	\	1	1	3	5	GOOD	LOW	WWTP1	ASIA	\	\	0.162284	162284	162.284	\	0.210402	210402	210.402	\	\
1064	117	Zhang 2018	WWTPD	Analgesics/anti-inflammatories and metabolites	Indomethacine	53-86-1	CC1=C(C2=C(N1C(=O)C3=CC=C(C=C3)Cl)C=CC(=C2)OC)CC(=O)O	Sigma-Aldrich	Author (see equation)	89	Equation with concentrations, flow, …	Equation with concentrations, flow, …	\	1	1	3	5	GOOD	HIGH	WWTP2	ASIA	\	\	0.162284	162284	162.284	\	0.210402	210402	210.402	\	\
1065	117	Zhang 2018	WWTPE	Analgesics/anti-inflammatories and metabolites	Indomethacine	53-86-1	CC1=C(C2=C(N1C(=O)C3=CC=C(C=C3)Cl)C=CC(=C2)OC)CC(=O)O	Sigma-Aldrich	Author (see equation)	97	Equation with concentrations, flow, …	Equation with concentrations, flow, …	\	1	1	3	5	GOOD	EXCELLENT	WWTP2	ASIA	\	\	0.162284	162284	162.284	\	0.210402	210402	210.402	\	\
1066	117	Zhang 2018	WWTPF	Analgesics/anti-inflammatories and metabolites	Indomethacine	53-86-1	CC1=C(C2=C(N1C(=O)C3=CC=C(C=C3)Cl)C=CC(=C2)OC)CC(=O)O	Sigma-Aldrich	Author (see equation)	83	Equation with concentrations, flow, …	Equation with concentrations, flow, …	\	1	1	3	5	GOOD	HIGH	WWTP2	ASIA	\	\	0.162284	162284	162.284	\	0.210402	210402	210.402	\	\
1067	117	Zhang 2018	WWTPG	Analgesics/anti-inflammatories and metabolites	Indomethacine	53-86-1	CC1=C(C2=C(N1C(=O)C3=CC=C(C=C3)Cl)C=CC(=C2)OC)CC(=O)O	Sigma-Aldrich	Author (see equation)	-39	Equation with concentrations, flow, …	Equation with concentrations, flow, …	\	1	1	3	5	GOOD	OTHER	WWTP2	ASIA	\	\	0.162284	162284	162.284	\	0.210402	210402	210.402	\	\
1068	117	Zhang 2018	WWTPH	Analgesics/anti-inflammatories and metabolites	Indomethacine	53-86-1	CC1=C(C2=C(N1C(=O)C3=CC=C(C=C3)Cl)C=CC(=C2)OC)CC(=O)O	Sigma-Aldrich	Author (see equation)	87	Equation with concentrations, flow, …	Equation with concentrations, flow, …	\	1	1	3	5	GOOD	HIGH	WWTP1	ASIA	\	\	0.162284	162284	162.284	\	0.210402	210402	210.402	\	\
1056	117	Gaffney 2017	Beirolas	Analgesics/anti-inflammatories and metabolites	Indomethacine	53-86-1	CC1=C(C2=C(N1C(=O)C3=CC=C(C=C3)Cl)C=CC(=C2)OC)CC(=O)O	Sigma-Aldrich	Calculated (median)	20	0.15	0.12	µg/L	1	0	3	4	GOOD	LOW	WWTP2	EUROPE	120	ng/L	0.162284	162284	162.284	0.739442	0.210402	210402	210.402	0.570338	0.739442
1070	118	Petrie 2016	SW England	X-ray contrast media	Iopromide	73334-07-3	CN(CC(CO)O)C(=O)C1=C(C(=C(C(=C1I)C(=O)NCC(CO)O)I)NC(=O)COC)I	\	Author (concentration)	<LOQ	<LOQ	<LOQ	ng/L	1	1	1	3	MODERATE	\	WWTP1	EUROPE	\	\	0.0202792	20279.2	20.2792	\	0	0	0		\
1069	118	Archer 2017	Guateng	X-ray contrast media	Iopromide	73334-07-3	CN(CC(CO)O)C(=O)C1=C(C(=C(C(=C1I)C(=O)NCC(CO)O)I)NC(=O)COC)I	Department of Chemistry, University of Bath (UK)	Author (Mass load avarage)	16	51.9	43.4	g/d	1	1	2	4	GOOD	LOW	WWTP1	AFRICA	1218	ng/L	0.0202792	20279.2	20.2792	60.0616	0	0	0		60.0616
1071	119	Archer 2017	Guateng	Antihypertensives and cardiovascular drugs	Irbesartan	138402-11-6	CCCCC1=NC2(CCCC2)C(=O)N1CC3=CC=C(C=C3)C4=CC=CC=C4C5=NNN=N5	Department of Chemistry, University of Bath (UK)	Author (Mass load avarage)	28	46.8	33.6	g/d	1	1	2	4	GOOD	LOW	WWTP1	AFRICA	908	ng/L	0.39803	398030	398.03	2.28124	1.53309	1.53309e+06	1533.09	0.592269	2.28124
1072	119	Petrie 2016	SW England	Antihypertensives and cardiovascular drugs	Irbesartan	138402-11-6	CCCCC1=NC2(CCCC2)C(=O)N1CC3=CC=C(C=C3)C4=CC=CC=C4C5=NNN=N5	\	Author (concentration)	-9	152	166	ng/L	1	1	1	3	MODERATE	OTHER	WWTP1	EUROPE	166	ng/L	0.39803	398030	398.03	0.417054	1.53309	1.53309e+06	1533.09	0.108278	0.417054
1073	120	Golovko 2014a	Cˇeské Budeˇjovice	Antihypertensives and cardiovascular drugs	Isradipine	75695-93-1	CC1=C(C(C(=C(N1)C)C(=O)OC(C)C)C2=CC=CC3=NON=C32)C(=O)OC	Laboratory of Environmental Chemistry, Umea University (Sweden, donation)	Calculated (median)	68.75	0.016	0.005	µg/L	1	0	1	2	MODERATE	MODERATE	WWTP1	EUROPE	5	ng/L	0.0591162	59116.2	59.1162	0.0845792	0.31422	314220	314.22	0.0159124	0.0845792
1074	121	Petrie 2016	SW England	Anesthetics and metabolite	Ketamine	6740-88-1	CNC1(CCCCC1=O)C2=CC=CC=C2Cl	\	Calculated (concentration)	-100	<LOQ	9.5	ng/L	1	0	1	2	MODERATE	OTHER	WWTP1	EUROPE	9.5	ng/L	0.428264	428264	428.264	0.0221826	5.48246	5.48246e+06	5482.46	0.0017328	0.0221826
1100	122	Subedi 2015	STP BU	Analgesics/anti-inflammatories and metabolites	Ketoprofen	22071-15-4	CC(C1=CC(=CC=C1)C(=O)C2=CC=CC=C2)C(=O)O	Sigma-Aldrich	Calculated (concentration)	58.24	52.2	21.8	ng/L	1	0	0	1	LOW	MODERATE	WWTP1	ASIA	N.A.	N.A.	N.A.	N.A.	N.A.	N.A.	N.A.	N.A.	N.A.	N.A.	N.A.
1101	122	Subedi 2015	STP CO	Analgesics/anti-inflammatories and metabolites	Ketoprofen	22071-15-4	CC(C1=CC(=CC=C1)C(=O)C2=CC=CC=C2)C(=O)O	Sigma-Aldrich	Calculated (concentration)	ND	ND	ND	ng/L	1	0	0	1	LOW	\	WWTP1	ASIA	N.A.	N.A.	N.A.	N.A.	N.A.	N.A.	N.A.	N.A.	N.A.	N.A.	N.A.
1102	122	Subedi 2015	STP MP	Analgesics/anti-inflammatories and metabolites	Ketoprofen	22071-15-4	CC(C1=CC(=CC=C1)C(=O)C2=CC=CC=C2)C(=O)O	Sigma-Aldrich	Calculated (concentration)	-100	ND	5.04	ng/L	1	0	0	1	LOW	OTHER	WWTP1	ASIA	N.A.	N.A.	N.A.	N.A.	N.A.	N.A.	N.A.	N.A.	N.A.	N.A.	N.A.
1103	122	Subedi 2015	STP SP	Analgesics/anti-inflammatories and metabolites	Ketoprofen	22071-15-4	CC(C1=CC(=CC=C1)C(=O)C2=CC=CC=C2)C(=O)O	Sigma-Aldrich	Calculated (concentration)	40.91	39.6	23.4	ng/L	1	0	0	1	LOW	LOW	WWTP1	ASIA	N.A.	N.A.	N.A.	N.A.	N.A.	N.A.	N.A.	N.A.	N.A.	N.A.	N.A.
1104	122	Subedi 2015	STP UD	Analgesics/anti-inflammatories and metabolites	Ketoprofen	22071-15-4	CC(C1=CC(=CC=C1)C(=O)C2=CC=CC=C2)C(=O)O	Sigma-Aldrich	Calculated (concentration)	100	9.8	ND	ng/L	1	0	0	1	LOW	EXCELLENT	WWTP1	ASIA	N.A.	N.A.	N.A.	N.A.	N.A.	N.A.	N.A.	N.A.	N.A.	N.A.	N.A.
1082	122	Fernandez-Lopez 2016	Ca	Analgesics/anti-inflammatories and metabolites	Ketoprofen	22071-15-4	CC(C1=CC(=CC=C1)C(=O)C2=CC=CC=C2)C(=O)O	\	Calculated (median)	<LOD	<LOD	<LOD	µg/L	1	0	2	3	MODERATE	\	WWTP2	EUROPE	\	\	0.234414	234414	234.414	\	0.772165	772165	772.165	\	\
1083	122	Fernandez-Lopez 2016	CB	Analgesics/anti-inflammatories and metabolites	Ketoprofen	22071-15-4	CC(C1=CC(=CC=C1)C(=O)C2=CC=CC=C2)C(=O)O	\	Calculated (median)	<LOD	<LOD	<LOD	µg/L	1	0	2	3	MODERATE	\	WWTP1	EUROPE	\	\	0.234414	234414	234.414	\	0.772165	772165	772.165	\	\
1085	122	Fernandez-Lopez 2016	Ci	Analgesics/anti-inflammatories and metabolites	Ketoprofen	22071-15-4	CC(C1=CC(=CC=C1)C(=O)C2=CC=CC=C2)C(=O)O	\	Calculated (avarage)	<LOD	<LOD	<LOD	µg/L	1	0	2	3	MODERATE	\	WWTP2	EUROPE	\	\	0.234414	234414	234.414	\	0.772165	772165	772.165	\	\
1088	122	Fernandez-Lopez 2016	MN	Analgesics/anti-inflammatories and metabolites	Ketoprofen	22071-15-4	CC(C1=CC(=CC=C1)C(=O)C2=CC=CC=C2)C(=O)O	\	Calculated (median)	<LOD	<LOD	<LOD	µg/L	1	0	2	3	MODERATE	\	WWTP2	EUROPE	\	\	0.234414	234414	234.414	\	0.772165	772165	772.165	\	\
1089	122	Fernandez-Lopez 2016	PL	Analgesics/anti-inflammatories and metabolites	Ketoprofen	22071-15-4	CC(C1=CC(=CC=C1)C(=O)C2=CC=CC=C2)C(=O)O	\	Calculated (median)	<LOD	<LOD	<LOD	µg/L	1	0	2	3	MODERATE	\	WWTP2	EUROPE	\	\	0.234414	234414	234.414	\	0.772165	772165	772.165	\	\
1090	122	Fernandez-Lopez 2016	SJ	Analgesics/anti-inflammatories and metabolites	Ketoprofen	22071-15-4	CC(C1=CC(=CC=C1)C(=O)C2=CC=CC=C2)C(=O)O	\	Calculated (median)	<LOD	<LOD	<LOD	µg/L	1	0	2	3	MODERATE	\	WWTP2	EUROPE	\	\	0.234414	234414	234.414	\	0.772165	772165	772.165	\	\
1091	122	Fernandez-Lopez 2016	SP	Analgesics/anti-inflammatories and metabolites	Ketoprofen	22071-15-4	CC(C1=CC(=CC=C1)C(=O)C2=CC=CC=C2)C(=O)O	\	Calculated (median)	<LOD	<LOD	<LOD	µg/L	1	0	2	3	MODERATE	\	WWTP2	EUROPE	\	\	0.234414	234414	234.414	\	0.772165	772165	772.165	\	\
1092	122	Fernandez-Lopez 2016	Y	Analgesics/anti-inflammatories and metabolites	Ketoprofen	22071-15-4	CC(C1=CC(=CC=C1)C(=O)C2=CC=CC=C2)C(=O)O	\	Calculated (median)	<LOD	<LOD	<LOD	µg/L	1	0	2	3	MODERATE	\	WWTP2	EUROPE	\	\	0.234414	234414	234.414	\	0.772165	772165	772.165	\	\
1096	122	Papageorgiou 2016	Volos, spring	Analgesics/anti-inflammatories and metabolites	Ketoprofen	22071-15-4	CC(C1=CC(=CC=C1)C(=O)C2=CC=CC=C2)C(=O)O	Promochem/Flucka/Sigma-Aldrich	Calculated (avarage)	ND	ND	ND	ng/L	1	0	2	3	MODERATE	\	WWTP1	EUROPE	\	\	0.234414	234414	234.414	\	0.772165	772165	772.165	\	\
1097	122	Papageorgiou 2016	Volos, summer	Analgesics/anti-inflammatories and metabolites	Ketoprofen	22071-15-4	CC(C1=CC(=CC=C1)C(=O)C2=CC=CC=C2)C(=O)O	Promochem/Flucka/Sigma-Aldrich	Calculated (avarage)	ND	ND	ND	ng/L	1	0	2	3	MODERATE	\	WWTP1	EUROPE	\	\	0.234414	234414	234.414	\	0.772165	772165	772.165	\	\
1098	122	Papageorgiou 2016	Volos, winter	Analgesics/anti-inflammatories and metabolites	Ketoprofen	22071-15-4	CC(C1=CC(=CC=C1)C(=O)C2=CC=CC=C2)C(=O)O	Promochem/Flucka/Sigma-Aldrich	Calculated (avarage)	ND	ND	ND	ng/L	1	0	2	3	MODERATE	\	WWTP1	EUROPE	\	\	0.234414	234414	234.414	\	0.772165	772165	772.165	\	\
1099	122	Petrie 2016	SW England	Analgesics/anti-inflammatories and metabolites	Ketoprofen	22071-15-4	CC(C1=CC(=CC=C1)C(=O)C2=CC=CC=C2)C(=O)O	\	Author (concentration)	<LOQ	<LOQ	<LOQ	ng/L	1	1	1	3	MODERATE	\	WWTP1	EUROPE	\	\	0.234414	234414	234.414	\	0.772165	772165	772.165	\	\
1106	122	Zhang 2018	WWTPA	Analgesics/anti-inflammatories and metabolites	Ketoprofen	22071-15-4	CC(C1=CC(=CC=C1)C(=O)C2=CC=CC=C2)C(=O)O	Sigma-Aldrich	Author (see equation)	75	Equation with concentrations, flow, …	Equation with concentrations, flow, …	\	1	1	3	5	GOOD	MODERATE	WWTP1	ASIA	\	\	0.234414	234414	234.414	\	0.772165	772165	772.165	\	\
1107	122	Zhang 2018	WWTPB	Analgesics/anti-inflammatories and metabolites	Ketoprofen	22071-15-4	CC(C1=CC(=CC=C1)C(=O)C2=CC=CC=C2)C(=O)O	Sigma-Aldrich	Author (see equation)	66	Equation with concentrations, flow, …	Equation with concentrations, flow, …	\	1	1	3	5	GOOD	MODERATE	WWTP2	ASIA	\	\	0.234414	234414	234.414	\	0.772165	772165	772.165	\	\
1108	122	Zhang 2018	WWTPC	Analgesics/anti-inflammatories and metabolites	Ketoprofen	22071-15-4	CC(C1=CC(=CC=C1)C(=O)C2=CC=CC=C2)C(=O)O	Sigma-Aldrich	Author (see equation)	10	Equation with concentrations, flow, …	Equation with concentrations, flow, …	\	1	1	3	5	GOOD	LOW	WWTP1	ASIA	\	\	0.234414	234414	234.414	\	0.772165	772165	772.165	\	\
1109	122	Zhang 2018	WWTPD	Analgesics/anti-inflammatories and metabolites	Ketoprofen	22071-15-4	CC(C1=CC(=CC=C1)C(=O)C2=CC=CC=C2)C(=O)O	Sigma-Aldrich	Author (see equation)	73	Equation with concentrations, flow, …	Equation with concentrations, flow, …	\	1	1	3	5	GOOD	MODERATE	WWTP2	ASIA	\	\	0.234414	234414	234.414	\	0.772165	772165	772.165	\	\
1110	122	Zhang 2018	WWTPE	Analgesics/anti-inflammatories and metabolites	Ketoprofen	22071-15-4	CC(C1=CC(=CC=C1)C(=O)C2=CC=CC=C2)C(=O)O	Sigma-Aldrich	Author (see equation)	91	Equation with concentrations, flow, …	Equation with concentrations, flow, …	\	1	1	3	5	GOOD	HIGH	WWTP2	ASIA	\	\	0.234414	234414	234.414	\	0.772165	772165	772.165	\	\
1111	122	Zhang 2018	WWTPF	Analgesics/anti-inflammatories and metabolites	Ketoprofen	22071-15-4	CC(C1=CC(=CC=C1)C(=O)C2=CC=CC=C2)C(=O)O	Sigma-Aldrich	Author (see equation)	74	Equation with concentrations, flow, …	Equation with concentrations, flow, …	\	1	1	3	5	GOOD	MODERATE	WWTP2	ASIA	\	\	0.234414	234414	234.414	\	0.772165	772165	772.165	\	\
1112	122	Zhang 2018	WWTPG	Analgesics/anti-inflammatories and metabolites	Ketoprofen	22071-15-4	CC(C1=CC(=CC=C1)C(=O)C2=CC=CC=C2)C(=O)O	Sigma-Aldrich	Author (see equation)	71	Equation with concentrations, flow, …	Equation with concentrations, flow, …	\	1	1	3	5	GOOD	MODERATE	WWTP2	ASIA	\	\	0.234414	234414	234.414	\	0.772165	772165	772.165	\	\
1113	122	Zhang 2018	WWTPH	Analgesics/anti-inflammatories and metabolites	Ketoprofen	22071-15-4	CC(C1=CC(=CC=C1)C(=O)C2=CC=CC=C2)C(=O)O	Sigma-Aldrich	Author (see equation)	88	Equation with concentrations, flow, …	Equation with concentrations, flow, …	\	1	1	3	5	GOOD	HIGH	WWTP1	ASIA	\	\	0.234414	234414	234.414	\	0.772165	772165	772.165	\	\
1086	122	Fernandez-Lopez 2016	LH	Analgesics/anti-inflammatories and metabolites	Ketoprofen	22071-15-4	CC(C1=CC(=CC=C1)C(=O)C2=CC=CC=C2)C(=O)O	\	Calculated (median)	71.24	3.79	1.09	µg/L	1	0	2	3	MODERATE	MODERATE	WWTP2	EUROPE	1090	ng/L	0.234414	234414	234.414	4.6499	0.772165	772165	772.165	1.41161	4.6499
1081	122	Fernandez-Lopez 2016	AL	Analgesics/anti-inflammatories and metabolites	Ketoprofen	22071-15-4	CC(C1=CC(=CC=C1)C(=O)C2=CC=CC=C2)C(=O)O	\	Calculated (median)	74.29	2.8	0.72	µg/L	1	0	2	3	MODERATE	MODERATE	WWTP2	EUROPE	720	ng/L	0.234414	234414	234.414	3.07149	0.772165	772165	772.165	0.932443	3.07149
1077	122	Archer 2017	Guateng	Analgesics/anti-inflammatories and metabolites	Ketoprofen	22071-15-4	CC(C1=CC(=CC=C1)C(=O)C2=CC=CC=C2)C(=O)O	Department of Chemistry, University of Bath (UK)	Author (Mass load avarage)	77	71.1	16.6	g/d	1	1	2	4	GOOD	HIGH	WWTP1	AFRICA	665	ng/L	0.234414	234414	234.414	2.83686	0.772165	772165	772.165	0.861214	2.83686
1076	122	Afonso-Olivares 2017	WWTP2	Analgesics/anti-inflammatories and metabolites	Ketoprofen	22071-15-4	CC(C1=CC(=CC=C1)C(=O)C2=CC=CC=C2)C(=O)O	Sigma-Aldrich	Author (Median)	-88.9	0.333	0.629	µg/L	1	1	1	3	MODERATE	OTHER	WWTP1	EUROPE	629	ng/L	0.234414	234414	234.414	2.68329	0.772165	772165	772.165	0.814592	2.68329
1084	122	Fernandez-Lopez 2016	CC	Analgesics/anti-inflammatories and metabolites	Ketoprofen	22071-15-4	CC(C1=CC(=CC=C1)C(=O)C2=CC=CC=C2)C(=O)O	\	Calculated (avarage)	-100	<LOD	0.25	µg/L	1	0	2	3	MODERATE	OTHER	WWTP2	EUROPE	250	ng/L	0.234414	234414	234.414	1.06649	0.772165	772165	772.165	0.323765	1.06649
1075	122	Afonso-Olivares 2017	WWTP1	Analgesics/anti-inflammatories and metabolites	Ketoprofen	22071-15-4	CC(C1=CC(=CC=C1)C(=O)C2=CC=CC=C2)C(=O)O	Sigma-Aldrich	Author (Median)	82	0.991	0.178	µg/L	1	1	1	3	MODERATE	HIGH	WWTP2	EUROPE	178	ng/L	0.234414	234414	234.414	0.759341	0.772165	772165	772.165	0.230521	0.759341
1105	122	Thiebault 2017	Orleans	Analgesics/anti-inflammatories and metabolites	Ketoprofen	22071-15-4	CC(C1=CC(=CC=C1)C(=O)C2=CC=CC=C2)C(=O)O	Sigma-Aldrich	Calculated (mass Load (calculated on median) (author eq))	96.73	29236.6	956.595	mg/d	1	0	2	3	MODERATE	EXCELLENT	WWTP1	EUROPE	176	ng/L	0.234414	234414	234.414	0.750809	0.772165	772165	772.165	0.22793	0.750809
1094	122	Kot-Wasik 2016	Tricity	Analgesics/anti-inflammatories and metabolites	Ketoprofen	22071-15-4	CC(C1=CC(=CC=C1)C(=O)C2=CC=CC=C2)C(=O)O	Sigma-Aldrich	Author (avarage)	94.1	2700.4	159.3	ng/L	1	1	2	4	GOOD	HIGH	WWTP1	EUROPE	159.3	ng/L	0.234414	234414	234.414	0.679567	0.772165	772165	772.165	0.206303	0.679567
1087	122	Fernandez-Lopez 2016	ME	Analgesics/anti-inflammatories and metabolites	Ketoprofen	22071-15-4	CC(C1=CC(=CC=C1)C(=O)C2=CC=CC=C2)C(=O)O	\	Calculated (median)	-42.86	0.07	0.1	µg/L	1	0	2	3	MODERATE	OTHER	WWTP1	EUROPE	100	ng/L	0.234414	234414	234.414	0.426596	0.772165	772165	772.165	0.129506	0.426596
1095	122	Papageorgiou 2016	Volos, autumn	Analgesics/anti-inflammatories and metabolites	Ketoprofen	22071-15-4	CC(C1=CC(=CC=C1)C(=O)C2=CC=CC=C2)C(=O)O	Promochem/Flucka/Sigma-Aldrich	Calculated (avarage)	78.86	281	59.4	ng/L	1	0	2	3	MODERATE	HIGH	WWTP1	EUROPE	59.4	ng/L	0.234414	234414	234.414	0.253398	0.772165	772165	772.165	0.0769265	0.253398
1079	122	Eijhed 2018	Facility B	Analgesics/anti-inflammatories and metabolites	Ketoprofen	22071-15-4	CC(C1=CC(=CC=C1)C(=O)C2=CC=CC=C2)C(=O)O	\	Author (maybe avarage)	70	72	21	ng/L	1	1	3	5	GOOD	MODERATE	WWTP1	EUROPE	21	ng/L	0.234414	234414	234.414	0.0895851	0.772165	772165	772.165	0.0271962	0.0895851
1078	122	Eijhed 2018	Facility A	Analgesics/anti-inflammatories and metabolites	Ketoprofen	22071-15-4	CC(C1=CC(=CC=C1)C(=O)C2=CC=CC=C2)C(=O)O	\	Author (maybe avarage)	67	56	18	ng/L	1	1	3	5	GOOD	MODERATE	WWTP1	EUROPE	18	ng/L	0.234414	234414	234.414	0.0767873	0.772165	772165	772.165	0.0233111	0.0767873
1080	122	Eijhed 2018	Facility C	Analgesics/anti-inflammatories and metabolites	Ketoprofen	22071-15-4	CC(C1=CC(=CC=C1)C(=O)C2=CC=CC=C2)C(=O)O	\	Author (maybe avarage)	75	63	16	ng/L	1	1	3	5	GOOD	MODERATE	WWTP1	EUROPE	16	ng/L	0.234414	234414	234.414	0.0682553	0.772165	772165	772.165	0.0207209	0.0682553
1093	122	Gaffney 2017	Beirolas	Analgesics/anti-inflammatories and metabolites	Ketoprofen	22071-15-4	CC(C1=CC(=CC=C1)C(=O)C2=CC=CC=C2)C(=O)O	Sigma-Aldrich	Calculated (median)	90	0.1	0.01	µg/L	1	0	3	4	GOOD	HIGH	WWTP2	EUROPE	10	ng/L	0.234414	234414	234.414	0.0426596	0.772165	772165	772.165	0.0129506	0.0426596
1115	123	Mohapatra 2016	WWTP3	Antibiotics	Levofloxacin	100986-85-4	CC1COC2=C3N1C=C(C(=O)C3=CC(=C2N4CCN(CC4)C)F)C(=O)O	Sigma-Aldrich	Calculated (median)	91.09	1.178	0.105	µg/L	1	0	1	2	MODERATE	HIGH	WWTP2	AMERICA	105	ng/L	0.0218687	21868.7	21.8687	4.80139	6.72317	6.72317e+06	6723.17	0.0156176	4.80139
1116	123	Mohapatra 2016	WWTP4	Antibiotics	Levofloxacin	100986-85-4	CC1COC2=C3N1C=C(C(=O)C3=CC(=C2N4CCN(CC4)C)F)C(=O)O	Sigma-Aldrich	Calculated (median)	99.07	1.081	0.01	µg/L	1	0	1	2	MODERATE	EXCELLENT	WWTP2	AMERICA	10	ng/L	0.0218687	21868.7	21.8687	0.457276	6.72317	6.72317e+06	6723.17	0.00148739	0.457276
1114	123	Golovko 2014b	Cˇeské Budeˇjovice	Antibiotics	Levofloxacin	100986-85-4	CC1COC2=C3N1C=C(C(=O)C3=CC(=C2N4CCN(CC4)C)F)C(=O)O	Laboratory of Environmental Chemistry, Umea University (Sweden, donation)	Author (maybe median)	75	0.022	0.006	µg/L	1	1	1	3	MODERATE	MODERATE	WWTP1	EUROPE	6	ng/L	0.0218687	21868.7	21.8687	0.274365	6.72317	6.72317e+06	6723.17	0.000892436	0.274365
1117	124	Kot-Wasik 2016	Tricity	Hormones and steroids	Levonorgestrel	797-63-7	CCC12CCC3C(C1CCC2(C#C)O)CCC4=CC(=O)CCC34	Sigma-Aldrich	Author (avarage)	100	1025	<LOD	ng/L	1	1	2	4	GOOD	EXCELLENT	WWTP1	EUROPE	\	\	0.144597	144597	144.597	\	2.00787	2.00787e+06	2007.87	\	\
1118	125	Robledo Zacarias 2017	Moreila	Hormones and steroids	Levothyroxine	51-48-9	C1=C(C=C(C(=C1I)OC2=CC(=C(C(=C2)I)O)I)I)CC(C(=O)O)N	Sigma-Aldrich	Calculated (avarage)	11.48	6.1	5.4	µg/L	1	0	2	3	MODERATE	LOW	WWTP1	AMERICA	5400	ng/L	5.38088	5.38088e+06	5380.88	1.00355	0.0781582	78158.2	78.1582	69.0906	69.0906
1119	126	Robledo Zacarias 2017	Moreila	Anesthetics and metabolite	Lidocaine	137-58-6	CCN(CC)CC(=O)NC1=C(C=CC=C1C)C	Sigma-Aldrich	Calculated (avarage)	26.32	1.9	1.4	µg/L	1	0	2	3	MODERATE	LOW	WWTP1	AMERICA	1400	ng/L	2.49411	2.49411e+06	2494.11	0.561322	2.32226	2.32226e+06	2322.26	0.60286	0.60286
1124	127	Subedi 2015	STP BU	Antibiotics	Lincomycin	154-21-2	CCCC1CC(N(C1)C)C(=O)NC(C2C(C(C(C(O2)SC)O)O)O)C(C)O	Sigma-Aldrich	Calculated (concentration)	15.87	20.8	17.5	ng/L	1	0	0	1	LOW	LOW	WWTP1	ASIA	N.A.	N.A.	N.A.	N.A.	N.A.	N.A.	N.A.	N.A.	N.A.	N.A.	N.A.
1125	127	Subedi 2015	STP CO	Antibiotics	Lincomycin	154-21-2	CCCC1CC(N(C1)C)C(=O)NC(C2C(C(C(C(O2)SC)O)O)O)C(C)O	Sigma-Aldrich	Calculated (concentration)	-100	ND	3.92	ng/L	1	0	0	1	LOW	OTHER	WWTP1	ASIA	N.A.	N.A.	N.A.	N.A.	N.A.	N.A.	N.A.	N.A.	N.A.	N.A.	N.A.
1126	127	Subedi 2015	STP MP	Antibiotics	Lincomycin	154-21-2	CCCC1CC(N(C1)C)C(=O)NC(C2C(C(C(C(O2)SC)O)O)O)C(C)O	Sigma-Aldrich	Calculated (concentration)	70.95	148	43	ng/L	1	0	0	1	LOW	MODERATE	WWTP1	ASIA	N.A.	N.A.	N.A.	N.A.	N.A.	N.A.	N.A.	N.A.	N.A.	N.A.	N.A.
1127	127	Subedi 2015	STP SP	Antibiotics	Lincomycin	154-21-2	CCCC1CC(N(C1)C)C(=O)NC(C2C(C(C(C(O2)SC)O)O)O)C(C)O	Sigma-Aldrich	Calculated (concentration)	-248.68	15.2	53	ng/L	1	0	0	1	LOW	OTHER	WWTP1	ASIA	N.A.	N.A.	N.A.	N.A.	N.A.	N.A.	N.A.	N.A.	N.A.	N.A.	N.A.
1128	127	Subedi 2015	STP UD	Antibiotics	Lincomycin	154-21-2	CCCC1CC(N(C1)C)C(=O)NC(C2C(C(C(C(O2)SC)O)O)O)C(C)O	Sigma-Aldrich	Calculated (concentration)	17.26	226	187	ng/L	1	0	0	1	LOW	LOW	WWTP1	ASIA	N.A.	N.A.	N.A.	N.A.	N.A.	N.A.	N.A.	N.A.	N.A.	N.A.	N.A.
1120	127	Papageorgiou 2016	Volos, autumn	Antibiotics	Lincomycin	154-21-2	CCCC1CC(N(C1)C)C(=O)NC(C2C(C(C(C(O2)SC)O)O)O)C(C)O	Promochem/Flucka/Sigma-Aldrich	Calculated (avarage)	<LOQ	<LOQ	<LOQ	ng/L	1	0	2	3	MODERATE	\	WWTP1	EUROPE	\	\	0.0257765	25776.5	25.7765	\	29.0234	2.90234e+07	29023.4	\	\
1121	127	Papageorgiou 2016	Volos, spring	Antibiotics	Lincomycin	154-21-2	CCCC1CC(N(C1)C)C(=O)NC(C2C(C(C(C(O2)SC)O)O)O)C(C)O	Promochem/Flucka/Sigma-Aldrich	Calculated (avarage)	100	134	ND	ng/L	1	0	2	3	MODERATE	EXCELLENT	WWTP1	EUROPE	\	\	0.0257765	25776.5	25.7765	\	29.0234	2.90234e+07	29023.4	\	\
1122	127	Papageorgiou 2016	Volos, summer	Antibiotics	Lincomycin	154-21-2	CCCC1CC(N(C1)C)C(=O)NC(C2C(C(C(C(O2)SC)O)O)O)C(C)O	Promochem/Flucka/Sigma-Aldrich	Calculated (avarage)	<LOD	<LOQ	ND	ng/L	1	0	2	3	MODERATE	\	WWTP1	EUROPE	\	\	0.0257765	25776.5	25.7765	\	29.0234	2.90234e+07	29023.4	\	\
1123	127	Papageorgiou 2016	Volos, winter	Antibiotics	Lincomycin	154-21-2	CCCC1CC(N(C1)C)C(=O)NC(C2C(C(C(C(O2)SC)O)O)O)C(C)O	Promochem/Flucka/Sigma-Aldrich	Calculated (avarage)	ND	ND	ND	ng/L	1	0	2	3	MODERATE	\	WWTP1	EUROPE	\	\	0.0257765	25776.5	25.7765	\	29.0234	2.90234e+07	29023.4	\	\
1129	127	Subedi 2017	STPM	Antibiotics	Lincomycin	154-21-2	CCCC1CC(N(C1)C)C(=O)NC(C2C(C(C(C(O2)SC)O)O)O)C(C)O	Sigma-Aldrich	Calculated (avarage+sludge (author equation))	43.48	Equation with in, ef, sludge, flow…	Equation with in, ef, sludge, flow…	\	1	0	2	3	MODERATE	LOW	WWTP1	ASIA	\	\	0.0257765	25776.5	25.7765	\	29.0234	2.90234e+07	29023.4	\	\
1130	127	Subedi 2017	STPU	Antibiotics	Lincomycin	154-21-2	CCCC1CC(N(C1)C)C(=O)NC(C2C(C(C(C(O2)SC)O)O)O)C(C)O	Sigma-Aldrich	Calculated (avarage+sludge (author equation))	41.06	Equation with in, ef, sludge, flow…	Equation with in, ef, sludge, flow…	\	1	0	2	3	MODERATE	LOW	WWTP1	ASIA	\	\	0.0257765	25776.5	25.7765	\	29.0234	2.90234e+07	29023.4	\	\
1131	127	Zhang 2018	WWTPA	Antibiotics	Lincomycin	154-21-2	CCCC1CC(N(C1)C)C(=O)NC(C2C(C(C(C(O2)SC)O)O)O)C(C)O	Sigma-Aldrich	Author (see equation)	18	Equation with concentrations, flow, …	Equation with concentrations, flow, …	\	1	1	3	5	GOOD	LOW	WWTP1	ASIA	\	\	0.0257765	25776.5	25.7765	\	29.0234	2.90234e+07	29023.4	\	\
1132	127	Zhang 2018	WWTPB	Antibiotics	Lincomycin	154-21-2	CCCC1CC(N(C1)C)C(=O)NC(C2C(C(C(C(O2)SC)O)O)O)C(C)O	Sigma-Aldrich	Author (see equation)	100	Equation with concentrations, flow, …	Equation with concentrations, flow, …	\	1	1	3	5	GOOD	EXCELLENT	WWTP2	ASIA	\	\	0.0257765	25776.5	25.7765	\	29.0234	2.90234e+07	29023.4	\	\
1133	127	Zhang 2018	WWTPC	Antibiotics	Lincomycin	154-21-2	CCCC1CC(N(C1)C)C(=O)NC(C2C(C(C(C(O2)SC)O)O)O)C(C)O	Sigma-Aldrich	Author (see equation)	31	Equation with concentrations, flow, …	Equation with concentrations, flow, …	\	1	1	3	5	GOOD	LOW	WWTP1	ASIA	\	\	0.0257765	25776.5	25.7765	\	29.0234	2.90234e+07	29023.4	\	\
1134	127	Zhang 2018	WWTPD	Antibiotics	Lincomycin	154-21-2	CCCC1CC(N(C1)C)C(=O)NC(C2C(C(C(C(O2)SC)O)O)O)C(C)O	Sigma-Aldrich	Author (see equation)	99	Equation with concentrations, flow, …	Equation with concentrations, flow, …	\	1	1	3	5	GOOD	EXCELLENT	WWTP2	ASIA	\	\	0.0257765	25776.5	25.7765	\	29.0234	2.90234e+07	29023.4	\	\
1135	127	Zhang 2018	WWTPE	Antibiotics	Lincomycin	154-21-2	CCCC1CC(N(C1)C)C(=O)NC(C2C(C(C(C(O2)SC)O)O)O)C(C)O	Sigma-Aldrich	Author (see equation)	99	Equation with concentrations, flow, …	Equation with concentrations, flow, …	\	1	1	3	5	GOOD	EXCELLENT	WWTP2	ASIA	\	\	0.0257765	25776.5	25.7765	\	29.0234	2.90234e+07	29023.4	\	\
1136	127	Zhang 2018	WWTPF	Antibiotics	Lincomycin	154-21-2	CCCC1CC(N(C1)C)C(=O)NC(C2C(C(C(C(O2)SC)O)O)O)C(C)O	Sigma-Aldrich	Author (see equation)	100	Equation with concentrations, flow, …	Equation with concentrations, flow, …	\	1	1	3	5	GOOD	EXCELLENT	WWTP2	ASIA	\	\	0.0257765	25776.5	25.7765	\	29.0234	2.90234e+07	29023.4	\	\
1137	127	Zhang 2018	WWTPG	Antibiotics	Lincomycin	154-21-2	CCCC1CC(N(C1)C)C(=O)NC(C2C(C(C(C(O2)SC)O)O)O)C(C)O	Sigma-Aldrich	Author (see equation)	87	Equation with concentrations, flow, …	Equation with concentrations, flow, …	\	1	1	3	5	GOOD	HIGH	WWTP2	ASIA	\	\	0.0257765	25776.5	25.7765	\	29.0234	2.90234e+07	29023.4	\	\
1138	127	Zhang 2018	WWTPH	Antibiotics	Lincomycin	154-21-2	CCCC1CC(N(C1)C)C(=O)NC(C2C(C(C(C(O2)SC)O)O)O)C(C)O	Sigma-Aldrich	Author (see equation)	MD	MD	MD	\	1	1	3	5	GOOD	\	WWTP1	ASIA	\	\	0.0257765	25776.5	25.7765	\	29.0234	2.90234e+07	29023.4	\	\
1139	128	Archer 2017	Guateng	Antihypertensives and cardiovascular drugs	Lisinopril	76547-98-3	C1CC(N(C1)C(=O)C(CCCCN)NC(CCC2=CC=CC=C2)C(=O)O)C(=O)O	Department of Chemistry, University of Bath (UK)	Author (Mass load avarage)	100	8.6	-	g/d	1	1	2	4	GOOD	EXCELLENT	WWTP1	AFRICA	\	\	11.5439	1.15439e+07	11543.9	\	101.392	1.01392e+08	101392	\	\
1140	128	Petrie 2016	SW England	Antihypertensives and cardiovascular drugs	Lisinopril	76547-98-3	C1CC(N(C1)C(=O)C(CCCCN)NC(CCC2=CC=CC=C2)C(=O)O)C(=O)O	\	Author (concentration)	<LOQ	<LOQ	<LOQ	ng/L	1	1	1	3	MODERATE	\	WWTP1	EUROPE	\	\	11.5439	1.15439e+07	11543.9	\	101.392	1.01392e+08	101392	\	\
1142	129	Subedi 2015	STP BU	Sedatives-hypnotics-anxiolytics	Lorazepam	846-49-1	C1=CC=C(C(=C1)C2=NC(C(=O)NC3=C2C=C(C=C3)Cl)O)Cl	Cerilliant	Calculated (concentration)	-100	ND	27.4	ng/L	1	0	0	1	LOW	OTHER	WWTP1	ASIA	N.A.	N.A.	N.A.	N.A.	N.A.	N.A.	N.A.	N.A.	N.A.	N.A.	N.A.
1143	129	Subedi 2015	STP CO	Sedatives-hypnotics-anxiolytics	Lorazepam	846-49-1	C1=CC=C(C(=C1)C2=NC(C(=O)NC3=C2C=C(C=C3)Cl)O)Cl	Cerilliant	Calculated (concentration)	-100	ND	24.4	ng/L	1	0	0	1	LOW	OTHER	WWTP1	ASIA	N.A.	N.A.	N.A.	N.A.	N.A.	N.A.	N.A.	N.A.	N.A.	N.A.	N.A.
1144	129	Subedi 2015	STP MP	Sedatives-hypnotics-anxiolytics	Lorazepam	846-49-1	C1=CC=C(C(=C1)C2=NC(C(=O)NC3=C2C=C(C=C3)Cl)O)Cl	Cerilliant	Calculated (concentration)	-111.11	19.8	41.8	ng/L	1	0	0	1	LOW	OTHER	WWTP1	ASIA	N.A.	N.A.	N.A.	N.A.	N.A.	N.A.	N.A.	N.A.	N.A.	N.A.	N.A.
1145	129	Subedi 2015	STP SP	Sedatives-hypnotics-anxiolytics	Lorazepam	846-49-1	C1=CC=C(C(=C1)C2=NC(C(=O)NC3=C2C=C(C=C3)Cl)O)Cl	Cerilliant	Calculated (concentration)	-100	ND	19.1	ng/L	1	0	0	1	LOW	OTHER	WWTP1	ASIA	N.A.	N.A.	N.A.	N.A.	N.A.	N.A.	N.A.	N.A.	N.A.	N.A.	N.A.
1146	129	Subedi 2015	STP UD	Sedatives-hypnotics-anxiolytics	Lorazepam	846-49-1	C1=CC=C(C(=C1)C2=NC(C(=O)NC3=C2C=C(C=C3)Cl)O)Cl	Cerilliant	Calculated (concentration)	65.08	23.6	8.24	ng/L	1	0	0	1	LOW	MODERATE	WWTP1	ASIA	N.A.	N.A.	N.A.	N.A.	N.A.	N.A.	N.A.	N.A.	N.A.	N.A.	N.A.
1149	129	Subedi and Kannan 2015	WWTPA	Sedatives-hypnotics-anxiolytics	Lorazepam	846-49-1	C1=CC=C(C(=C1)C2=NC(C(=O)NC3=C2C=C(C=C3)Cl)O)Cl	Cerilliant	Calculated (avarage+sludge (author equation from Subedi 2017))	-216.43	Equation with in, ef, sludge, flow… from Subedi 2017	Equation with in, ef, sludge, flow… from Subedi 2017	\	1	0	3	4	GOOD	OTHER	WWTP1	AMERICA	\	\	0.0496866	49686.6	49.6866	\	0.98044	980440	980.44	\	\
1150	129	Subedi and Kannan 2015	WWTPB	Sedatives-hypnotics-anxiolytics	Lorazepam	846-49-1	C1=CC=C(C(=C1)C2=NC(C(=O)NC3=C2C=C(C=C3)Cl)O)Cl	Cerilliant	Calculated (avarage)	-383.95	16.2	78.4	ng/L	1	0	2	3	MODERATE	OTHER	WWTP1	AMERICA	78.4	ng/L	0.0496866	49686.6	49.6866	1.57789	0.98044	980440	980.44	0.0799641	1.57789
1141	129	Skees 2018	Murray	Sedatives-hypnotics-anxiolytics	Lorazepam	846-49-1	C1=CC=C(C(=C1)C2=NC(C(=O)NC3=C2C=C(C=C3)Cl)O)Cl	Cerilliant	Calculated (avarage)	7.57	30.4	28.1	ng/L	1	0	2	3	MODERATE	LOW	WWTP2	AMERICA	28.1	ng/L	0.0496866	49686.6	49.6866	0.565545	0.98044	980440	980.44	0.0286606	0.565545
1148	129	Subedi 2017	STPU	Sedatives-hypnotics-anxiolytics	Lorazepam	846-49-1	C1=CC=C(C(=C1)C2=NC(C(=O)NC3=C2C=C(C=C3)Cl)O)Cl	Cerilliant	Calculated (avarage)	50	46	23	ng/L	1	0	2	3	MODERATE	LOW	WWTP1	ASIA	23	ng/L	0.0496866	49686.6	49.6866	0.462902	0.98044	980440	980.44	0.0234588	0.462902
1147	129	Subedi 2017	STPM	Sedatives-hypnotics-anxiolytics	Lorazepam	846-49-1	C1=CC=C(C(=C1)C2=NC(C(=O)NC3=C2C=C(C=C3)Cl)O)Cl	Cerilliant	Calculated (avarage)	53.85	26	12	ng/L	1	0	2	3	MODERATE	MODERATE	WWTP1	ASIA	12	ng/L	0.0496866	49686.6	49.6866	0.241514	0.98044	980440	980.44	0.0122394	0.241514
1151	130	Robledo Zacarias 2017	Moreila	Psychiatric drugs/antidepressants and metabolites	Lormetazepam	848-75-9	CN1C2=C(C=C(C=C2)Cl)C(=NC(C1=O)O)C3=CC=CC=C3Cl	Sigma-Aldrich	Calculated (avarage)	9.63	13.5	12.2	µg/L	1	0	2	3	MODERATE	LOW	WWTP1	AMERICA	12200	ng/L	0.0600461	60046.1	60.0461	203.177	0.610448	610448	610.448	19.9853	203.177
1152	131	Kot-Wasik 2016	Tricity	Antihypertensives and cardiovascular drugs	Losartan	114798-26-4	CCCCC1=NC(=C(N1CC2=CC=C(C=C2)C3=CC=CC=C3C4=NNN=N4)CO)Cl	Sigma-Aldrich	Author (avarage)	81.5	844.8	156	ng/L	1	1	2	4	GOOD	HIGH	WWTP1	EUROPE	156	ng/L	0.0069224	6922.4	6.9224	22.5355	0.636091	636091	636.091	0.245248	22.5355
1153	132	Robledo Zacarias 2017	Moreila	Psychiatric drugs/antidepressants and metabolites	Maprotiline hydrochloride	10262-69-8	CNCCCC12CCC(C3=CC=CC=C31)C4=CC=CC=C24	Sigma-Aldrich	Calculated (avarage)	2.33	4.3	4.2	µg/L	0	0	2	2	MODERATE	LOW	WWTP1	AMERICA	4200	ng/L	0.0498036	49803.6	49.8036	84.3312	0.0772671	77267.1	77.2671	54.3569	84.3312
1154	133	Petrie 2016	SW England	Stimulants and metabolites	MDPV	687603-66-3	CCCC(C(=O)C1=CC2=C(C=C1)OCO2)N3CCCC3	\	Author (concentration)	<LOQ	<LOQ	<LOQ	ng/L	1	1	1	3	MODERATE	\	WWTP1	EUROPE	\	\	2.8535	2.8535e+06	2853.5	\	1.86681	1.86681e+06	1866.81	\	\
1155	134	Golovko 2014b	Cˇeské Budeˇjovice	Antihistamines and metabolites	Meclozine	569-65-3	CC1=CC(=CC=C1)CN2CCN(CC2)C(C3=CC=CC=C3)C4=CC=C(C=C4)Cl	Laboratory of Environmental Chemistry, Umea University (Sweden, donation)	Author (maybe median)	100	0.093	<LOQ	µg/L	1	1	1	3	MODERATE	EXCELLENT	WWTP1	EUROPE	\	\	0.00774296	7742.96	7.74296	\	0.0335307	33530.7	33.5307	\	\
1156	135	Subedi 2017	STPM	Analgesics/anti-inflammatories and metabolites	Mefenamic acid	61-68-7	CC1=C(C(=CC=C1)NC2=CC=CC=C2C(=O)O)C	\	Calculated (avarage+sludge (author equation))	59.99	Equation with in, ef, sludge, flow…	Equation with in, ef, sludge, flow…	\	1	0	2	3	MODERATE	MODERATE	WWTP1	ASIA	\	\	1.09595	1.09595e+06	1095.95	\	1.38541	1.38541e+06	1385.41	\	\
1157	135	Subedi 2017	STPU	Analgesics/anti-inflammatories and metabolites	Mefenamic acid	61-68-7	CC1=C(C(=CC=C1)NC2=CC=CC=C2C(=O)O)C	\	Calculated (avarage+sludge (author equation))	47.65	Equation with in, ef, sludge, flow…	Equation with in, ef, sludge, flow…	\	1	0	2	3	MODERATE	LOW	WWTP1	ASIA	\	\	1.09595	1.09595e+06	1095.95	\	1.38541	1.38541e+06	1385.41	\	\
[truncated: 877 more rows]

## Sheet: Table S3 
ID CHEMICAL RAW	ID 245	CLASS	Name	CAS NUMBER	CANONICAL SMILES	RE WWTP1	RE WWTP2	Persistence	BIOWIN 2	AD_BIOWIN 2	BIOWIN 6	AD_BIOWIN 6	BIOWIN 3	AD_BIOWIN 3	ECHA UBA2023 Biowin3 e Biowin6	ECHA UBA2023 Biowin 3 e Biowin2	AD_CONSENSUS	Classification for model L1-Regulatory - Persistence	Bioaccumulation	KOWWIN (EXT)	KOWWIN (EXP)	AD_KOWWIN	LogP	OPERA - LogP_predRange	OPERA - AD_LogP	OPERA - AD_index_LogP	OPERA - Conf_index_LogP	AD_LogP	everage (OPERA and EPI) IF NOT EXIST EXP		Classification for model L1-Regulatory - Bioaccumulation	Mobility	Soil Koc	Soil Koc Prediction interval	WARNING_SoilKoc	WARNING_SoilKoc	AD_Soil Koc	KOCWIN from MCI_EST	KOCwin from MCI_EXP	Classificaion_EXP	AD_KOCWIN from MCI	Classification L1 - Regulatory - Mobility - UBA	Classification L1 - Regulatory - Mobility - EC 2021	Toxocity	T fish ->	4.3 P. Promeleas Mod.1	4.4 P. Promeleas Mod.2	5.3 O.mykiss	5.4 P. Promeleas Mod.4
[truncated: 245 more rows]
[truncated: 89 more columns]

[truncated: 3 more sheets: Table S4 , Table S5, Table S6]
